# Supplementary material for: Inhibition of Methyltransferase DOT1L Sensitizes to Sorafenib Treatment AML Cells Irrespective of MLL-Rearrangements: A Novel Therapeutic Strategy for Pediatric AML
Source: Cancers (Basel). 2020 Jul 20;12(7):1972. doi: 10.3390/cancers12071972 (PMC7409321; doi:10.3390/cancers12071972)
Supplement: Supplementary file 1 [file cancers-12-01972-s001.zip]

Archive with 5 entries (4 files):
- cancers-844020-supplementary/
- cancers-844020-supplementary/Supplementary Methods, Figures and Tables.pdf
- cancers-844020-supplementary/Supplementary Table S3.xlsx
- cancers-844020-supplementary/Supplementary Table S4.xlsx
- cancers-844020-supplementary/Supplementary Table S5.xlsx
