# Supplementary material for: Inhibition of Methyltransferase DOT1L Sensitizes to Sorafenib Treatment AML Cells Irrespective of MLL-Rearrangements: A Novel Therapeutic Strategy for Pediatric AML
Source: Cancers (Basel). 2020 Jul 20;12(7):1972. doi: 10.3390/cancers12071972 (PMC7409321; doi:10.3390/cancers12071972)
Supplement: Supplementary file 1 [file cancers-12-01972-s001.zip › cancers-844020-supplementary/Supplementary Table S3.xlsx]

## Sheet: MV4-11
Differentially expressed genes in Treated vs Control MV4-11 cell line
	logFC	AveExpr	t	P.Value	adj.P.Val	B
GEN1	-0.00466168	6.88774	-0.0141711	0.98898	0.999027	-6.52939
AGO1	0.0439299	8.03983	0.159596	0.87647	0.987273	-6.51576
AGO2	0.0725162	8.23509	0.26683	0.79518	0.97686	-6.49119
AGO3	0.411484	7.39048	1.35844	0.20504	0.782347	-5.61897
AGO4	0.349535	6.81314	1.08988	0.302068	0.856021	-5.92515
A1CF	0.530332	2.60236	1.85914	0.093528	0.633496	-4.93848
A2M	0.2912	3.59895	0.952669	0.363867	0.888914	-6.06145
A2ML1	0.070994	2.79745	0.256497	0.802919	0.978693	-6.49409
A3GALT2	-0.720487	3.6467	-2.45706	0.0345076	0.442098	-4.00939
A4GALT	1.08885	5.278	3.1022	0.011594	0.269571	-2.95117
A4GNT	-0.18163	3.30617	-0.636321	0.539274	0.936939	-6.31539
AAAS	-0.473927	9.16398	-1.60452	0.140588	0.713348	-5.29967
AACS	-0.310044	6.8887	-1.08523	0.304023	0.857409	-5.93001
AACSP1	0.165544	4.99638	0.550199	0.59461	0.949838	-6.36859
AADAC	-0.162582	2.81423	-0.474393	0.645706	0.957378	-6.40939
AADACL2	-0.146377	2.58913	-0.530907	0.60741	0.952118	-6.37951
AADACL3	0.139476	3.4995	0.504427	0.625208	0.953713	-6.39391
AADACL4	-0.105899	3.51756	-0.389683	0.70518	0.965743	-6.44815
AADAT	0.11278	2.50057	0.405812	0.693677	0.964656	-6.44133
AAED1	-0.227983	6.42938	-0.62866	0.544073	0.938094	-6.32041
AAGAB	-0.1408	6.89997	-0.424712	0.680302	0.964007	-6.43301
AAK1	0.458386	8.33115	1.64098	0.132743	0.700242	-5.24969
AAMDC	0.180013	6.71415	0.643489	0.534806	0.936939	-6.31064
AAMP	-0.590022	6.45658	-1.8537	0.0943597	0.635268	-4.94647
AANAT	-0.20799	4.12647	-0.610319	0.555662	0.941533	-6.3322
AAR2	0.0765275	8.68501	0.280111	0.785268	0.976253	-6.4873
AARD	0.263566	5.77234	0.869126	0.405746	0.904286	-6.13701
AARS	-0.933775	9.07908	-2.76407	0.020512	0.350937	-3.50845
AARS2	-0.589974	5.31929	-1.76894	0.108234	0.657743	-5.06952
AASDH	0.186164	4.90606	0.385545	0.708144	0.966087	-6.44985
AASDHPPT	-0.406966	7.7283	-1.07039	0.310324	0.861231	-5.9454
AASS	0.0656535	3.05245	0.221637	0.829187	0.982569	-6.50304
AATF	-0.318621	9.15797	-1.00853	0.337668	0.875144	-6.00774
AATK	-0.162239	6.01007	-0.447947	0.664018	0.960677	-6.42228
ABAT	0.273307	5.54721	0.930774	0.374529	0.893978	-6.08181
ABCA1	0.940578	5.61067	3.07642	0.012107	0.27331	-2.99368
ABCA10	0.594508	2.95359	2.14419	0.0584226	0.540493	-4.50641
ABCA12	-0.161884	2.93912	-0.583677	0.572743	0.946263	-6.34876
ABCA13	-0.412782	3.2219	-1.45535	0.177123	0.762976	-5.4972
ABCA2	0.10726	7.06234	0.393003	0.702806	0.965151	-6.44677
ABCA3	0.187002	4.94769	0.651642	0.52975	0.934908	-6.30518
ABCA4	-0.448335	4.75329	-1.59144	0.143502	0.717469	-5.31745
ABCA5	0.281675	4.85352	0.730703	0.482217	0.920961	-6.249
ABCA6	0.506101	3.62215	1.19846	0.259168	0.824883	-5.80729
ABCA7	1.23621	8.85712	4.42036	0.00138851	0.086777	-0.844702
ABCA8	0.0617148	4.20459	0.203086	0.84326	0.984015	-6.50727
ABCA9	0.338714	3.29401	1.06799	0.311356	0.861895	-5.94788
ABCB1	0.172227	4.24655	0.543157	0.599266	0.95074	-6.37262
ABCB10	-1.16198	7.8817	-4.21544	0.00190391	0.103617	-1.15932
ABCB11	-0.0413207	2.64475	-0.150739	0.883267	0.988615	-6.51724
ABCB4	-0.135484	3.2748	-0.461034	0.654926	0.95936	-6.41599
ABCB5	0.117493	3.25083	0.36297	0.724403	0.970152	-6.45885
ABCB6	-0.0265129	4.53712	-0.0885547	0.931235	0.994415	-6.52526
ABCB7	-0.444766	7.41435	-1.21819	0.251921	0.818201	-5.78498
ABCB8	-0.382763	5.60665	-1.3991	0.192903	0.773318	-5.56856
ABCB9	0.0491103	5.52143	0.175997	0.863912	0.985039	-6.5128
ABCC1	0.241718	8.14802	0.839152	0.42156	0.909577	-6.16269
ABCC10	0.417845	7.40865	1.28038	0.230147	0.80307	-5.71294
ABCC11	0.207027	5.4217	0.753437	0.46906	0.919967	-6.23178
ABCC12	0.0271896	5.60941	0.0832001	0.935382	0.99449	-6.52576
ABCC2	0.0348596	3.18176	0.113127	0.912234	0.993577	-6.52259
ABCC3	0.233295	3.91678	0.556509	0.590455	0.949838	-6.36493
ABCC4	0.918899	7.60324	2.84698	0.0178264	0.332968	-3.37202
ABCC5	0.674723	5.00051	1.83986	0.0965069	0.639852	-4.96675
ABCC6	-0.226778	5.24252	-0.608823	0.556614	0.942056	-6.33315
ABCC8	-0.41094	3.91125	-1.51308	0.162101	0.744322	-5.42214
ABCC9	-0.336627	2.54426	-1.11225	0.292806	0.852465	-5.90157
ABCD1	-0.258034	7.52182	-0.869644	0.405476	0.904286	-6.13656
ABCD2	-1.64965	5.22753	-5.12144	0.000493311	0.0477471	0.184886
ABCD3	-0.0522242	7.4444	-0.130422	0.898895	0.991974	-6.52032
ABCD4	0.245417	6.22027	0.870687	0.404934	0.904169	-6.13566
ABCE1	-0.433004	9.55279	-1.23302	0.246581	0.812658	-5.76803
ABCF2	-0.0976903	7.18843	-0.354128	0.730811	0.970974	-6.46222
ABCF3	0.336757	6.44419	1.00811	0.337859	0.875144	-6.00815
ABCG1	1.24202	3.97493	3.64707	0.00470591	0.17018	-2.05999
ABCG2	0.316651	2.59814	1.09239	0.301019	0.855519	-5.92252
ABCG4	-0.361704	3.23856	-1.32436	0.215706	0.787861	-5.66047
ABCG5	0.0405898	3.75813	0.126513	0.901907	0.993029	-6.52086
ABCG8	0.298906	3.13416	1.08903	0.302427	0.856074	-5.92604
ABHD1	-0.343867	4.22729	-0.970662	0.355271	0.884632	-6.04442
ABHD10	-0.810279	6.05785	-2.15017	0.0578418	0.539313	-4.4971
ABHD11	-0.0878982	6.65326	-0.318921	0.75654	0.97373	-6.47487
ABHD12	0.657935	7.12669	2.35173	0.0412293	0.475926	-4.1787
ABHD12B	0.40515	3.05426	1.37297	0.200629	0.778766	-5.60107
ABHD13	0.368556	6.77339	1.19883	0.259028	0.824883	-5.80687
ABHD14A	0.210673	6.83432	0.702169	0.499057	0.926736	-6.26994
ABHD14A.1	-0.545327	8.01121	-1.95166	0.0803897	0.602196	-4.801
ABHD14B	-0.375221	8.23119	-1.25444	0.239034	0.805699	-5.7433
ABHD15	-0.48016	7.86801	-1.51052	0.162743	0.746023	-5.42551
ABHD16A	0.0687717	7.2185	0.252986	0.805553	0.978693	-6.49505
ABHD16B	-0.544998	6.01115	-1.73438	0.114413	0.671392	-5.11888
ABHD17A	-0.153908	8.27976	-0.482678	0.640019	0.956255	-6.40521
ABHD17B	-1.03168	7.63849	-2.60696	0.0267696	0.396299	-3.76588
ABHD17C	0.426337	4.33237	1.31286	0.219406	0.791302	-5.6743
ABHD18	-0.250653	7.31297	-0.800584	0.442518	0.914599	-6.19458
ABHD2	0.320937	8.74099	1.02287	0.331174	0.872048	-5.99355
ABHD3	0.169003	6.07916	0.571307	0.580772	0.94763	-6.35621
ABHD4	0.188521	4.28786	0.666202	0.520793	0.932066	-6.29527
ABHD5	0.14366	4.46655	0.508377	0.622537	0.953301	-6.39181
ABHD6	0.712728	5.72282	2.61222	0.0265322	0.396205	-3.7573
ABHD8	0.0687703	6.1542	0.194968	0.849437	0.984745	-6.50901
ABI1	-0.0936301	8.98056	-0.335249	0.744566	0.973585	-6.46916
ABI2	0.0929217	5.78692	0.333342	0.745961	0.97373	-6.46984
ABI3	-0.0436624	5.62176	-0.159278	0.876713	0.987273	-6.51582
ABI3BP	-0.577108	3.54633	-1.39033	0.195468	0.775102	-5.57951
ABL1	-0.265747	7.30834	-0.903217	0.388266	0.897817	-6.10688
ABL2	0.378962	6.08605	1.28886	0.227301	0.800085	-5.70291
ABLIM1	0.137429	3.63963	0.461265	0.654767	0.959351	-6.41588
ABLIM2	-0.350039	4.19354	-1.14	0.281624	0.842045	-5.8718
ABLIM3	0.277181	3.53205	0.914399	0.38265	0.89631	-6.09679
ABO	-0.136193	5.17952	-0.454634	0.659365	0.960677	-6.41908
ABR	0.291972	8.45536	0.981449	0.350189	0.881975	-6.03409
ABRA	-0.154023	4.87251	-0.541659	0.600259	0.950937	-6.37347
ABRACL	-0.348995	7.09004	-1.22869	0.24813	0.814447	-5.77299
ABT1	-0.402131	6.64919	-1.47431	0.172061	0.756378	-5.47275
ABTB1	0.552273	6.28423	1.98754	0.0757767	0.59123	-4.74692
ABTB2	0.00169672	4.93959	0.00500334	0.996109	0.999147	-6.52948
ACAA1	0.646863	9.60161	2.17756	0.0552522	0.530148	-4.45434
ACAA2	-0.562949	8.00702	-1.58173	0.145698	0.721673	-5.33059
ACACA	-1.16197	7.61008	-3.87003	0.00328361	0.141757	-1.70221
ACACB	-0.161226	5.66818	-0.534192	0.60522	0.952118	-6.37768
ACAD10	0.222545	6.87759	0.689831	0.506449	0.927761	-6.27877
ACAD11	1.04329	4.34911	2.52782	0.0306118	0.420128	-3.89477
ACAD8	-0.210524	6.51684	-0.64094	0.536393	0.936939	-6.31233
ACAD9	0.0101008	7.958	0.0357548	0.972202	0.995884	-6.52881
ACADL	-0.1787	3.91412	-0.588841	0.56941	0.945602	-6.3456
ACADM	-0.771543	8.27869	-2.25511	0.0485144	0.508867	-4.33237
ACADS	-0.455792	5.23854	-1.43005	0.184078	0.767248	-5.52952
ACADSB	-0.52864	5.43236	-1.23834	0.244689	0.810751	-5.76192
ACADVL	0.621971	8.64513	2.21442	0.0519441	0.518826	-4.39653
ACAN	0.194041	2.92124	0.601548	0.561254	0.943231	-6.33773
ACAP1	0.0303353	7.04878	0.110117	0.914559	0.993577	-6.52295
ACAP2	0.367296	7.13619	1.08262	0.305127	0.857441	-5.93273
ACAP3	-0.0366058	7.67932	-0.122864	0.90472	0.993346	-6.52135
ACAT1	-0.738762	7.49988	-2.60831	0.0267087	0.396299	-3.76369
ACAT2	-1.19965	7.38552	-4.1734	0.00203277	0.106266	-1.22459
ACBD3	-0.141155	7.4976	-0.51006	0.6214	0.953301	-6.3909
ACBD4	0.194423	6.06334	0.5732	0.579539	0.947574	-6.35508
ACBD5	-0.561413	6.29914	-1.40572	0.190985	0.77173	-5.56025
ACBD6	0.0433587	6.98951	0.158874	0.877024	0.987273	-6.51589
ACBD7	0.211112	2.54142	0.550716	0.594269	0.949838	-6.36829
ACCS	0.527109	5.73567	1.93118	0.0831395	0.608221	-4.83168
ACCSL	-0.0105154	2.98254	-0.0369556	0.971269	0.995861	-6.52876
ACD	-0.369608	7.77084	-1.35622	0.205722	0.78287	-5.6217
ACE	0.0724706	4.33071	0.224335	0.827146	0.981595	-6.50239
ACE2	0.300895	2.47198	0.918729	0.38049	0.895275	-6.09285
ACER1	-0.296665	3.51602	-1.08289	0.305013	0.857441	-5.93245
ACER2	-0.0299709	4.52143	-0.0956576	0.925738	0.994415	-6.52456
ACER3	0.113532	5.6542	0.392586	0.703104	0.965151	-6.44694
ACHE	-0.00457706	6.69466	-0.0156808	0.987807	0.998509	-6.52936
ACIN1	-0.374535	8.03717	-1.37832	0.199028	0.777189	-5.59445
ACKR1	-0.335437	3.83221	-1.22045	0.2511	0.816621	-5.7824
ACKR2	0.438648	6.17343	1.59502	0.142699	0.716302	-5.31259
ACKR3	0.168407	4.65837	0.560897	0.587574	0.949335	-6.36237
ACKR4	-0.246548	2.94275	-0.905637	0.387045	0.896863	-6.10471
ACLY	-0.377653	9.87348	-1.35605	0.205774	0.782908	-5.62191
ACMSD	-0.276484	6.68543	-0.964233	0.358325	0.885705	-6.05053
ACO1	-0.0313395	6.8176	-0.103011	0.92005	0.993577	-6.52377
ACO2	-0.228108	9.23408	-0.829064	0.426976	0.910416	-6.17116
ACOD1	-0.250539	2.97181	-0.921144	0.37929	0.895151	-6.09065
ACOT1	0.583856	6.03041	2.1524	0.0576267	0.539313	-4.49362
ACOT11	0.464265	5.48012	1.62389	0.13637	0.70765	-5.2732
ACOT12	-0.0803756	2.42837	-0.250005	0.807792	0.978693	-6.49586
ACOT13	-0.312909	8.00059	-1.15293	0.276527	0.840152	-5.85774
ACOT2	-0.142607	5.92962	-0.438655	0.670509	0.962238	-6.42663
ACOT4	-1.58548	3.98868	-5.26497	0.000402624	0.0413277	0.386311
ACOT6	0.0632223	3.0204	0.208751	0.838956	0.983789	-6.50602
ACOT7	-1.04352	8.2385	-3.42957	0.00672166	0.203221	-2.41347
ACOT8	-0.0408051	7.33722	-0.143571	0.888774	0.990385	-6.51838
ACOT9	-0.0342488	6.13888	-0.107565	0.916531	0.993577	-6.52325
ACOX1	0.411069	7.08375	1.32356	0.21596	0.788185	-5.66143
ACOX2	-0.0852973	4.52432	-0.274195	0.789679	0.976366	-6.48906
ACOX3	-0.0442562	7.34626	-0.161838	0.874751	0.987273	-6.51537
ACOXL	0.216236	2.9514	0.697757	0.501693	0.927028	-6.27312
ACP1	0.121158	8.39904	0.332247	0.746763	0.97373	-6.47023
ACP2	0.756059	6.81438	2.60071	0.027055	0.397393	-3.77609
ACP5	-0.0811885	5.64917	-0.288556	0.778986	0.975121	-6.48473
ACP6	-0.0405299	4.23967	-0.141505	0.890364	0.990757	-6.5187
ACP7	-0.0294498	4.75716	-0.0913268	0.929089	0.994415	-6.52499
ACPP	0.688012	6.94794	2.11353	0.0614883	0.551032	-4.554
ACPT	-0.118903	5.54516	-0.397544	0.699564	0.964896	-6.44486
ACR	0.498498	3.0678	1.44258	0.180603	0.763991	-5.51355
ACRBP	-0.27684	6.68282	-0.934295	0.3728	0.893743	-6.07856
ACRV1	0.122869	3.53552	0.442277	0.667976	0.961997	-6.42495
ACSBG1	-0.12812	2.64393	-0.438381	0.670701	0.962238	-6.42676
ACSBG2	0.0660556	2.34278	0.236394	0.818038	0.980733	-6.49941
ACSF2	0.233214	6.78849	0.721051	0.487873	0.924098	-6.25617
ACSF3	0.180708	7.28834	0.654954	0.527705	0.933251	-6.30294
ACSL1	-0.899776	8.05257	-2.80822	0.0190348	0.341197	-3.43584
ACSL3	-0.93606	7.5241	-2.82404	0.0185318	0.338502	-3.4098
ACSL4	-0.532905	6.85309	-1.60199	0.141146	0.713667	-5.30311
ACSL5	-0.682891	6.90809	-2.0654	0.0666135	0.56588	-4.62822
ACSL6	0.417585	4.39121	1.14465	0.279783	0.841119	-5.86676
ACSM1	0.150286	2.96655	0.541749	0.600199	0.950937	-6.37342
ACSM2A	-0.0873888	6.92331	-0.318731	0.75668	0.97373	-6.47493
ACSM2B	-0.061866	4.91863	-0.215527	0.833815	0.983761	-6.50447
ACSM3	2.36333	6.28193	8.09072	1.27716e-05	0.00485424	3.72534
ACSM4	0.196622	4.21979	0.648003	0.532003	0.9359	-6.30762
ACSM5	0.0152249	3.66259	0.0522397	0.959397	0.995594	-6.52802
ACSM6	0.149613	3.31162	0.515635	0.617643	0.953301	-6.3879
ACSS1	0.0905772	7.21117	0.327795	0.750024	0.97373	-6.4718
ACSS2	0.505826	5.80081	1.72461	0.116215	0.675295	-5.13274
ACSS3	-0.332275	3.16936	-1.11633	0.291142	0.851747	-5.89723
ACTA1	-0.19122	8.24786	-0.694998	0.503346	0.927148	-6.27509
ACTA2	-1.10433	6.15312	-2.83872	0.0180771	0.334994	-3.38562
ACTB	-0.285133	10.4678	-0.828863	0.427084	0.910416	-6.17133
ACTBL2	0.0474203	3.12146	0.152312	0.882059	0.988052	-6.51699
ACTC1	-0.329843	4.65905	-1.09912	0.298216	0.85472	-5.91545
ACTG1	-0.168109	12.4003	-0.581011	0.574469	0.946263	-6.35038
ACTG2	0.0173599	6.21383	0.0563479	0.956207	0.995594	-6.52778
ACTL10	-0.400495	4.37057	-1.42824	0.184584	0.767313	-5.53182
ACTL6A	-1.19451	6.60851	-3.87808	0.00324162	0.141124	-1.6894
ACTL6B	0.00957873	4.09489	0.0286343	0.977736	0.99691	-6.52905
ACTL7A	-0.133254	3.87693	-0.367311	0.721265	0.96999	-6.45716
ACTL7B	-0.0681836	4.88116	-0.239539	0.815667	0.980333	-6.49861
ACTL8	0.594158	3.83199	1.91111	0.0859204	0.616166	-4.86163
ACTL9	-0.0757946	5.49431	-0.200078	0.845547	0.984027	-6.50793
ACTN1	-0.325804	10.351	-1.09622	0.299422	0.85472	-5.91851
ACTN2	0.0467752	6.31147	0.16367	0.873347	0.987258	-6.51505
ACTN3	-0.514152	4.24414	-1.69711	0.121433	0.684417	-5.17155
ACTN4	-0.337579	10.9117	-1.09297	0.300777	0.855519	-5.92192
ACTR10	-0.0107007	7.50608	-0.0271399	0.978898	0.997155	-6.5291
ACTR1A	-0.107025	8.64623	-0.361553	0.725428	0.970152	-6.45939
ACTR1B	-0.0160784	8.11026	-0.0579044	0.954999	0.995594	-6.52769
ACTR2	-0.0826344	11.3456	-0.27608	0.788272	0.976366	-6.4885
ACTR3	-0.270879	10.0347	-0.835165	0.423695	0.910157	-6.16605
ACTR3B	-0.389518	5.14175	-1.36831	0.202035	0.779888	-5.60682
ACTR3C	-0.355727	4.3507	-1.10893	0.294166	0.853142	-5.90509
ACTR5	0.220819	6.29634	0.618538	0.550452	0.940084	-6.32696
ACTR6	-0.0236182	7.30559	-0.0708837	0.944929	0.995382	-6.52678
ACTR8	0.0765526	6.22798	0.251271	0.806842	0.978693	-6.49552
ACTRT1	-0.0321362	2.66353	-0.110402	0.914339	0.993577	-6.52292
ACTRT2	0.0887809	4.91798	0.267949	0.794343	0.97686	-6.49087
ACTRT3	-0.279522	4.21607	-0.89117	0.394381	0.901137	-6.11764
ACVR1	0.774239	4.64297	2.52066	0.0309851	0.422759	-3.90639
ACVR1B	0.224227	6.18212	0.763629	0.463237	0.919967	-6.22391
ACVR1C	0.245912	2.86984	0.853649	0.41386	0.908055	-6.15037
ACVR2A	0.153267	3.43747	0.539344	0.601795	0.951273	-6.37478
ACVR2B	0.0352059	5.00453	0.122983	0.904629	0.993346	-6.52134
ACVRL1	0.247755	6.42378	0.801555	0.441981	0.914574	-6.19379
ACY1	-1.11563	6.70204	-3.8958	0.00315108	0.138737	-1.66121
ACY3	-0.167409	5.53009	-0.538819	0.602144	0.951657	-6.37508
ACYP1	0.0514973	5.38292	0.15197	0.882321	0.988174	-6.51704
ACYP2	1.04802	6.28913	3.64726	0.00470445	0.17018	-2.05968
ADA	0.238726	7.24481	0.874387	0.403013	0.904169	-6.13243
ADA2	2.92699	7.68867	7.84337	1.66444e-05	0.00563611	3.47685
ADAD1	-0.107594	3.63091	-0.394651	0.701629	0.964896	-6.44608
ADAD2	-0.241623	5.97433	-0.760838	0.464827	0.919967	-6.22607
ADAL	0.0262043	6.17706	0.0807258	0.937299	0.99449	-6.52598
ADAM10	0.0126654	8.74427	0.0465894	0.963785	0.995594	-6.52832
ADAM11	-0.026264	4.73304	-0.0917711	0.928745	0.994415	-6.52495
ADAM12	-0.0291874	2.82318	-0.0967567	0.924887	0.994415	-6.52444
ADAM15	0.356337	7.19898	1.2889	0.227287	0.800085	-5.70286
ADAM17	0.603002	6.88301	1.84337	0.0959593	0.637589	-4.96163
ADAM18	-0.032694	2.38765	-0.114894	0.91087	0.993393	-6.52237
ADAM19	-0.032416	5.11146	-0.106514	0.917343	0.993577	-6.52337
ADAM2	0.652505	2.85417	2.4044	0.0377213	0.461259	-4.09425
ADAM20	0.181034	2.7191	0.63162	0.542216	0.937424	-6.31848
ADAM21	-0.168028	2.84654	-0.542214	0.599891	0.950937	-6.37315
ADAM22	0.496412	4.26306	1.32467	0.215605	0.787647	-5.66009
ADAM23	0.0700043	3.23595	0.253507	0.805162	0.978693	-6.49491
ADAM28	0.454021	3.20641	1.59865	0.141889	0.715469	-5.30766
ADAM29	0.0821953	4.50662	0.28881	0.778798	0.975015	-6.48465
ADAM30	-0.326051	2.66385	-0.939907	0.370055	0.892554	-6.07337
ADAM32	-0.0842103	2.17699	-0.300609	0.770049	0.974611	-6.48093
ADAM33	0.0416996	5.72116	0.109406	0.915108	0.993577	-6.52304
ADAM7	-0.0973003	2.37508	-0.315845	0.758804	0.974011	-6.47591
ADAM8	-0.223825	6.26444	-0.738593	0.477625	0.919967	-6.24308
ADAM9	0.0816818	5.53981	0.289478	0.778302	0.975015	-6.48445
ADAMDEC1	0.434206	3.86799	1.55977	0.150778	0.733298	-5.36014
ADAMTS1	0.372683	3.12211	1.27844	0.230803	0.803605	-5.71522
ADAMTS10	0.435433	6.62095	1.51536	0.16153	0.742882	-5.41913
ADAMTS12	-0.31176	4.3177	-0.947599	0.366316	0.890526	-6.0662
ADAMTS13	0.638982	3.46441	2.32299	0.043277	0.485929	-4.2246
ADAMTS14	0.225648	3.99358	0.672083	0.5172	0.930764	-6.29121
ADAMTS15	0.148936	3.843	0.539634	0.601602	0.951273	-6.37461
ADAMTS16	-0.639883	2.9955	-2.32368	0.0432264	0.485929	-4.22349
ADAMTS17	0.600693	5.46441	1.89124	0.0887582	0.624022	-4.89112
ADAMTS18	0.587437	4.25352	2.06344	0.0668304	0.566643	-4.63122
ADAMTS19	0.119863	2.41241	0.433594	0.674057	0.963056	-6.42897
ADAMTS2	1.16736	5.10616	3.48296	0.00615552	0.195967	-2.32635
ADAMTS20	-0.0649942	2.89711	-0.221934	0.828962	0.982485	-6.50297
ADAMTS3	0.0774468	2.4423	0.259622	0.800576	0.978693	-6.49323
ADAMTS4	-0.394932	3.94884	-1.45158	0.178146	0.763393	-5.50205
ADAMTS5	-0.0941577	4.23195	-0.295632	0.773736	0.974611	-6.48252
ADAMTS6	0.353293	3.17314	1.18583	0.263892	0.828973	-5.82142
ADAMTS7	-0.44864	5.25805	-1.54113	0.155211	0.737367	-5.38502
ADAMTS8	-0.0450204	4.55768	-0.150697	0.883299	0.988615	-6.51725
ADAMTS9	0.114408	1.99857	0.411995	0.68929	0.964656	-6.43865
ADAMTSL1	-0.211912	3.24616	-0.744464	0.474225	0.919967	-6.23863
ADAMTSL2	0.163599	4.88796	0.506717	0.623659	0.953301	-6.39269
ADAMTSL3	-0.134479	2.50353	-0.456442	0.65811	0.960677	-6.41821
ADAMTSL4	1.81948	7.27888	4.67915	0.00093989	0.0689154	-0.455973
ADAMTSL4.1	0.339061	5.87501	1.1034	0.296445	0.853786	-5.91094
ADAMTSL5	-0.297548	6.55469	-1.09759	0.29885	0.85472	-5.91706
ADAP1	0.433088	7.88214	1.55607	0.151649	0.733484	-5.36509
ADAP2	0.0825235	5.12824	0.301459	0.769421	0.974611	-6.48066
ADAR	-0.0992201	7.1409	-0.36317	0.724258	0.970152	-6.45877
ADARB1	-0.17205	7.09761	-0.483138	0.639705	0.956255	-6.40498
ADARB2	-0.199128	4.12629	-0.72376	0.486281	0.922909	-6.25416
ADAT1	-0.126111	6.61837	-0.291085	0.777108	0.974654	-6.48395
ADAT2	0.525967	6.98828	1.71269	0.118452	0.678159	-5.1496
ADCK1	0.150914	6.12523	0.516817	0.616848	0.953301	-6.38726
ADCK2	-0.46494	4.83243	-1.63195	0.134649	0.704409	-5.26213
ADCK5	0.269388	7.56045	0.979159	0.351263	0.882893	-6.03629
ADCY1	-0.353711	4.65881	-0.907101	0.386308	0.896684	-6.10339
ADCY10	0.378405	4.28622	1.26857	0.234159	0.804555	-5.72681
ADCY2	-0.200013	3.1386	-0.568485	0.582611	0.948126	-6.35789
ADCY3	-0.153135	6.86049	-0.562247	0.58669	0.949132	-6.36158
ADCY4	-0.444699	5.25336	-1.51672	0.161191	0.742524	-5.41734
ADCY5	-0.392763	5.24831	-1.44062	0.181145	0.764135	-5.51607
ADCY7	0.628136	7.73854	2.2016	0.0530718	0.522968	-4.41666
ADCY8	-0.197419	2.56108	-0.667028	0.520287	0.931625	-6.2947
ADCY9	-0.838414	7.86276	-2.89101	0.0165476	0.319702	-3.29947
ADCYAP1	0.467028	4.90942	1.50711	0.163601	0.746758	-5.42998
ADCYAP1R1	0.0765189	2.73289	0.230208	0.822706	0.981464	-6.50096
ADD1	-0.343126	8.7737	-1.09591	0.29955	0.85472	-5.91883
ADD2	0.262436	9.62569	0.937086	0.371433	0.893008	-6.07598
ADD3	-0.439067	4.36726	-1.09973	0.297963	0.854654	-5.91481
ADGB	0.352136	2.30056	1.25837	0.23767	0.805228	-5.73872
ADGRA1	0.0608515	5.16573	0.220057	0.830384	0.982812	-6.50341
ADGRA2	0.16107	9.64788	0.576321	0.57751	0.946834	-6.35321
ADGRA3	0.972014	4.63194	2.60656	0.0267879	0.396299	-3.76654
ADGRB1	-0.147051	5.69595	-0.49935	0.628651	0.95489	-6.39659
ADGRB2	-0.0324655	4.77299	-0.110223	0.914477	0.993577	-6.52294
ADGRB3	-0.00542302	2.59121	-0.0196982	0.984683	0.998114	-6.52929
ADGRD1	0.958272	4.90122	3.49425	0.00604231	0.193687	-2.30796
ADGRE1	0.467153	4.68248	1.64734	0.131415	0.69948	-5.24091
ADGRE2	0.216649	7.52735	0.766369	0.461679	0.919967	-6.22177
ADGRE3	0.474222	3.48417	1.56182	0.150297	0.731993	-5.35739
ADGRE5	-0.891424	9.34515	-3.04386	0.0127881	0.283296	-3.04738
ADGRF1	-0.151348	3.28305	-0.55275	0.592929	0.949838	-6.36711
ADGRF2	-0.299437	3.42374	-1.05225	0.318161	0.865726	-5.96398
ADGRF3	0.00801278	5.09585	0.0266867	0.97925	0.997283	-6.52911
ADGRF4	0.128562	2.65975	0.446813	0.664809	0.960802	-6.42281
ADGRF5	-0.112425	2.76388	-0.348774	0.734702	0.971721	-6.46423
ADGRG1	0.424385	4.05339	1.44282	0.180539	0.763991	-5.51325
ADGRG2	0.228072	2.58326	0.824053	0.429683	0.910416	-6.17533
ADGRG3	-0.457798	5.59	-1.64507	0.131887	0.699879	-5.24404
ADGRG4	0.0680096	2.90463	0.247474	0.809695	0.979336	-6.49653
ADGRG5	-0.992304	8.8203	-3.43251	0.00668915	0.203221	-2.40867
ADGRG6	0.630554	3.63079	1.95739	0.0796359	0.599248	-4.7924
ADGRG7	0.178198	2.5993	0.491401	0.634058	0.955549	-6.40074
ADGRL1	-0.00998899	6.23526	-0.0367686	0.971414	0.995861	-6.52877
ADGRL2	0.436552	3.87431	1.24394	0.242711	0.809031	-5.75546
ADGRL3	-1.53629	6.82687	-3.75104	0.00397591	0.158079	-1.89251
ADGRL4	0.567227	2.67501	2.01504	0.0724122	0.582521	-4.7052
ADGRV1	0.304271	2.74586	1.11641	0.291107	0.851747	-5.89714
ADH1A	0.425695	2.62378	1.47312	0.172374	0.756915	-5.47428
ADH1B	0.327174	2.69224	0.958316	0.361153	0.886766	-6.05613
ADH1C	-0.0120493	3.67634	-0.041514	0.967727	0.995626	-6.52857
ADH4	-0.0893909	3.0191	-0.313685	0.760394	0.974189	-6.47664
ADH5	-0.439515	6.96117	-1.1378	0.282498	0.842877	-5.87418
ADH6	-0.304656	3.24767	-1.10318	0.296534	0.853786	-5.91117
ADH7	-0.13825	2.97649	-0.508263	0.622614	0.953301	-6.39187
ADHFE1	0.821206	3.33097	2.59775	0.0271909	0.397964	-3.78092
ADI1	-0.497468	8.11574	-1.6551	0.129812	0.697131	-5.23017
ADIG	-0.00591138	4.18157	-0.0216776	0.983144	0.998114	-6.52924
ADIPOQ	0.0536898	2.71641	0.173067	0.866153	0.985354	-6.51335
ADIPOR1	-0.425245	9.47517	-1.56227	0.150192	0.731993	-5.35678
ADIPOR2	-0.113571	8.58691	-0.413754	0.688043	0.964656	-6.43788
ADK	-0.555909	8.62161	-1.797	0.103447	0.647929	-5.02911
ADM	-0.230024	5.20178	-0.575361	0.578134	0.94698	-6.35379
ADM2	-0.00285707	6.22685	-0.0104357	0.991885	0.999131	-6.52944
ADNP	-0.222038	9.71444	-0.792252	0.447135	0.916943	-6.2013
ADNP2	-0.501067	7.33074	-1.55253	0.152487	0.733592	-5.36982
ADO	0.019584	7.71616	0.0714175	0.944515	0.995195	-6.52674
ADORA1	0.235441	5.17626	0.738392	0.477741	0.919967	-6.24323
ADORA2A	-0.310537	7.12366	-0.918167	0.38077	0.895275	-6.09336
ADORA2B	0.533333	6.42421	1.93912	0.0820625	0.605323	-4.8198
ADPGK	0.418679	7.3534	1.35462	0.206214	0.783048	-5.62367
ADPRH	-0.671896	5.54766	-1.88963	0.0889919	0.624957	-4.89351
ADPRHL1	-0.00575444	5.24972	-0.0175977	0.986316	0.998171	-6.52933
ADPRHL2	0.127476	5.91626	0.44853	0.663612	0.960677	-6.422
ADPRM	0.221453	5.97999	0.526889	0.610094	0.952422	-6.38174
ADRA1A	-0.165328	4.17552	-0.562493	0.586529	0.949132	-6.36143
ADRA1B	0.0398883	4.87459	0.147112	0.886053	0.989674	-6.51782
ADRA1D	0.0816456	5.14752	0.293617	0.775229	0.974611	-6.48315
ADRA2A	-0.10335	4.16458	-0.337429	0.742973	0.973109	-6.46838
ADRA2B	0.319993	3.62274	1.17237	0.269004	0.833941	-5.83637
ADRA2C	0.18528	5.10222	0.535984	0.604028	0.951916	-6.37667
ADRB1	0.00590373	5.47253	0.0204476	0.9841	0.998114	-6.52927
ADRB2	1.50789	6.06375	5.49324	0.000293229	0.0328981	0.70002
ADRB3	0.421887	4.41811	1.54001	0.155483	0.737367	-5.38652
ADRM1	-0.714308	7.90352	-2.58583	0.0277457	0.400983	-3.80035
ADSL	-0.272982	8.49872	-0.969304	0.355914	0.884632	-6.04571
ADSS	-0.127103	7.73176	-0.349014	0.734527	0.971721	-6.46414
ADSSL1	-1.87851	6.49738	-6.32082	9.86775e-05	0.0159806	1.76943
ADTRP	-0.120393	3.51438	-0.330929	0.747727	0.97373	-6.4707
AEBP2	-0.143474	8.59777	-0.464911	0.652244	0.95846	-6.41409
AEN	-0.919527	7.96658	-3.3814	0.00727878	0.211193	-2.49225
AES	-0.423299	9.40291	-1.37878	0.198891	0.777189	-5.59388
AFAP1	0.59726	4.61589	1.84295	0.0960249	0.637792	-4.96224
AFAP1L1	-0.678443	3.99492	-1.99876	0.0743869	0.587282	-4.72993
AFAP1L2	-0.494457	3.37289	-1.43868	0.181679	0.764834	-5.51853
AFDN	0.278588	7.01431	0.82976	0.426601	0.910416	-6.17058
AFF1	-1.23114	10.3634	-4.44191	0.00134363	0.0848261	-0.811959
AFF2	0.670583	4.13109	2.1306	0.0597628	0.54293	-4.52753
AFF3	-0.117913	8.74711	-0.378715	0.713047	0.968338	-6.45263
AFF4	0.205152	8.40808	0.73185	0.481548	0.920637	-6.24814
AFG1L	-0.152921	5.43622	-0.536458	0.603712	0.951874	-6.37641
AFG3L2	-0.304833	8.62026	-0.95947	0.3606	0.886202	-6.05504
AFM	-0.0550777	2.39969	-0.200427	0.845282	0.984027	-6.50785
AFMID	-0.259409	6.59595	-0.587051	0.570564	0.945833	-6.3467
AFP	0.109368	2.75818	0.403221	0.69552	0.964656	-6.44245
AFTPH	-0.126472	9.46178	-0.391974	0.703541	0.965151	-6.4472
AGA	-0.527837	7.23074	-1.94388	0.0814244	0.604742	-4.81268
AGAP1	-0.147973	3.40978	-0.47326	0.646486	0.957557	-6.40996
AGAP2	-0.1672	7.07922	-0.585693	0.571441	0.946263	-6.34753
AGAP3	-0.133714	7.6901	-0.486511	0.637397	0.956255	-6.40325
AGAP4	0.645724	8.4098	2.29571	0.0453119	0.494949	-4.26801
AGAP5	0.57119	8.35274	2.0924	0.0636903	0.558197	-4.58666
AGAP6	0.620351	8.38914	2.16846	0.0560998	0.533063	-4.46856
AGBL1	0.02782	2.74536	0.0958835	0.925563	0.994415	-6.52453
AGBL2	0.964565	3.3958	3.27627	0.00866674	0.230063	-2.66465
AGBL3	0.337428	3.00023	1.21664	0.252484	0.818925	-5.78674
AGBL4	-0.217349	3.06069	-0.739256	0.47724	0.919967	-6.24257
AGBL5	-0.703117	7.61796	-2.39931	0.0380469	0.462524	-4.10243
AGER	0.18096	5.42302	0.510495	0.621107	0.953301	-6.39067
AGFG2	0.355443	6.26178	1.098	0.298679	0.85472	-5.91663
AGGF1	0.0692772	7.47619	0.185317	0.856794	0.984745	-6.51099
AGK	-0.163709	6.32186	-0.567499	0.583255	0.948387	-6.35848
AGL	-0.116792	5.80266	-0.340887	0.740449	0.972992	-6.46713
AGMAT	-0.543556	5.41263	-2.00532	0.0735843	0.58571	-4.71997
AGMO	0.345436	2.50067	1.08424	0.304443	0.857441	-5.93105
AGPAT2	-0.125849	7.7058	-0.462886	0.653645	0.958994	-6.41508
AGPAT3	-0.231425	7.17516	-0.784105	0.45168	0.917222	-6.20781
AGPAT4	0.228626	4.22829	0.676498	0.514513	0.929147	-6.28814
AGPAT4.1	0.294555	4.28721	0.998802	0.342127	0.877049	-6.01727
AGPAT5	-0.429582	8.6089	-1.3686	0.201948	0.779888	-5.60647
AGPS	-0.466765	7.43203	-1.05373	0.317517	0.865219	-5.96247
AGR2	-0.0717687	2.92492	-0.226548	0.825472	0.981464	-6.50186
AGR3	0.344835	2.41917	1.02853	0.328638	0.870582	-5.98791
AGRN	0.0883424	6.72268	0.220083	0.830364	0.982812	-6.50341
AGRP	0.0931211	5.24174	0.294344	0.77469	0.974611	-6.48293
AGT	0.358833	7.74604	1.15842	0.274386	0.838418	-5.85173
AGTPBP1	0.610848	5.53255	1.61893	0.137438	0.70983	-5.27999
AGTR1	-0.288055	2.64444	-1.05881	0.315309	0.864025	-5.95729
AGTR2	0.15168	3.85037	0.513242	0.619254	0.953301	-6.38919
AGTRAP	-0.151467	7.52795	-0.516405	0.617125	0.953301	-6.38748
AGXT	0.11299	6.76848	0.350603	0.733372	0.971721	-6.46355
AGXT2	-0.396307	4.05917	-1.3718	0.200982	0.779282	-5.60251
AHCTF1	-0.617593	7.95402	-2.25842	0.0482448	0.508022	-4.32713
AHCY	-0.125975	8.6928	-0.403531	0.695299	0.964656	-6.44231
AHCYL1	-0.291583	9.37124	-0.948973	0.365652	0.890415	-6.06491
AHCYL2	0.381023	6.50796	1.26298	0.236079	0.805228	-5.73335
AHDC1	0.0841642	6.77868	0.180628	0.860373	0.984745	-6.51191
AHI1	-0.536904	4.69125	-1.25512	0.238796	0.805678	-5.7425
AHNAK	0.238298	7.61287	0.875967	0.402195	0.90395	-6.13105
AHNAK2	0.331836	3.19713	1.01873	0.333037	0.872114	-5.99766
AHR	-0.384296	9.63756	-1.30755	0.221133	0.792049	-5.68067
AHRR	0.297124	7.21816	0.994808	0.34397	0.879008	-6.02116
AHSA1	-0.268134	9.6691	-0.841722	0.420188	0.908399	-6.16052
AHSA2	1.15157	7.80108	3.78022	0.00379307	0.154999	-1.8457
AHSG	0.310836	2.98583	1.04387	0.321836	0.868047	-5.97249
AHSP	0.0256753	2.80347	0.0932876	0.927572	0.994415	-6.5248
AICDA	-0.329939	3.20441	-1.17567	0.267746	0.832796	-5.83273
AIDA	-0.248318	7.32641	-0.790281	0.448231	0.916943	-6.20288
AIF1	0.185246	11.7664	0.666109	0.520849	0.932066	-6.29533
AIF1L	0.404488	4.59372	1.30836	0.220869	0.792049	-5.6797
AIFM1	-0.697285	7.20318	-2.09863	0.0630328	0.557145	-4.57704
AIFM2	-0.910494	3.44724	-3.31532	0.0081217	0.222767	-2.60054
AIFM3	-0.0206375	6.13742	-0.0740789	0.942451	0.995136	-6.52653
AIG1	-0.989734	6.29924	-2.52334	0.030845	0.42217	-3.90204
AIM2	0.256167	3.13073	0.787363	0.449858	0.917222	-6.20521
AIMP1	0.129279	8.87038	0.382391	0.710406	0.967632	-6.45114
AIMP2	-0.171839	8.63949	-0.624974	0.546391	0.938312	-6.32281
AIP	0.0554535	7.94637	0.200585	0.845161	0.984027	-6.50782
AIPL1	-0.326897	3.36486	-1.04002	0.323532	0.869189	-5.97637
AIRE	-0.00387126	7.14457	-0.00882837	0.993135	0.999147	-6.52945
AJAP1	-0.0361083	2.43104	-0.125337	0.902813	0.993324	-6.52102
AJUBA	0.411554	4.82607	1.49451	0.166808	0.749755	-5.44648
AK1	0.280903	6.17713	0.9581	0.361257	0.886785	-6.05634
AK2	-0.410349	8.84144	-1.38692	0.196473	0.775928	-5.58376
AK3	-0.0953585	7.97636	-0.283452	0.782781	0.975733	-6.48629
AK4	-0.609587	5.07099	-2.0416	0.069297	0.574616	-4.6647
AK5	-0.358043	3.3802	-1.31392	0.219062	0.791302	-5.67303
AK7	-0.360358	4.76353	-1.28485	0.228643	0.801627	-5.70766
AK8	-0.74063	5.4288	-2.65653	0.0246124	0.382261	-3.68486
AK9	0.288268	4.44582	0.823185	0.430153	0.910416	-6.17605
AKAIN1	-0.290083	3.25808	-0.914047	0.382826	0.89631	-6.09711
AKAP1	-0.0388457	7.83559	-0.130996	0.898452	0.991974	-6.52024
AKAP10	0.033358	6.27407	0.10166	0.921095	0.993577	-6.52392
AKAP11	0.653316	8.60051	1.97459	0.0774117	0.594086	-4.76648
AKAP12	-0.101958	3.16812	-0.203781	0.842731	0.983829	-6.50712
AKAP14	0.084855	2.7403	0.294263	0.77475	0.974611	-6.48295
AKAP17A	0.156287	6.95313	0.574249	0.578857	0.947305	-6.35445
AKAP2	-0.695716	8.21792	-2.55733	0.0291189	0.409362	-3.84679
AKAP3	-0.230164	2.33023	-0.703451	0.498293	0.926736	-6.26902
AKAP4	0.139027	3.65436	0.505625	0.624398	0.953301	-6.39327
AKAP5	-0.43733	2.81533	-1.52108	0.160109	0.741462	-5.41159
AKAP6	-0.365103	2.64335	-1.26006	0.237085	0.805228	-5.73675
AKAP7	-0.235374	3.7267	-0.838276	0.422029	0.909577	-6.16343
AKAP8	-0.503246	7.57704	-1.83781	0.0968296	0.640623	-4.96976
AKAP8L	0.19713	9.19147	0.584018	0.572523	0.946263	-6.34855
AKAP9	0.349592	6.461	1.07549	0.308149	0.859899	-5.94013
AKIP1	-0.362184	6.42524	-1.25116	0.240177	0.807411	-5.7471
AKIRIN1	0.143612	7.91381	0.503516	0.625825	0.954268	-6.39439
AKIRIN2	-0.00571485	5.73092	-0.0203874	0.984147	0.998114	-6.52927
AKNA	0.00145504	7.79747	0.00323535	0.997484	0.99921	-6.52949
AKNAD1	-0.0435566	2.68892	-0.158213	0.87753	0.987273	-6.516
AKR1A1	-0.188678	6.56343	-0.512919	0.619472	0.953301	-6.38937
AKR1B1	-0.189098	8.47454	-0.603649	0.559912	0.943231	-6.33641
AKR1B10	0.0522657	2.85629	0.168684	0.869507	0.986097	-6.51415
AKR1B15	0.25444	2.81682	0.849255	0.416183	0.908399	-6.15412
AKR1C1	-0.860075	4.10651	-2.76416	0.0205089	0.350937	-3.5083
AKR1C2	-0.425525	3.67609	-1.27612	0.231587	0.804224	-5.71795
AKR1C3	-0.382804	3.33069	-1.40938	0.189932	0.77021	-5.55565
AKR1C4	0.401324	3.06565	1.29441	0.225455	0.797632	-5.69633
AKR1C8P	-0.0555311	2.96934	-0.203445	0.842987	0.983906	-6.5072
AKR1D1	0.133073	3.23825	0.360532	0.726167	0.970152	-6.45978
AKR1E2	-0.22048	3.51613	-0.600769	0.561752	0.943231	-6.33822
AKR7A2	-0.459235	8.39398	-1.65929	0.128953	0.696324	-5.22435
AKR7A3	-0.0191873	6.52868	-0.0522551	0.959385	0.995594	-6.52802
AKR7L	-0.251718	6.84096	-0.852983	0.414211	0.908055	-6.15094
AKT1	-0.115391	8.87858	-0.411644	0.689538	0.964656	-6.4388
AKT1S1	-0.370642	7.56003	-1.12598	0.287231	0.848945	-5.88691
AKT2	-0.588282	8.5869	-1.73597	0.11412	0.670889	-5.11662
AKT3	-0.511761	4.47954	-1.39548	0.193957	0.774374	-5.57308
AKTIP	-0.140202	4.76227	-0.50751	0.623123	0.953301	-6.39227
ALAD	0.806229	6.81296	2.07241	0.0658423	0.565091	-4.61745
ALAS1	-0.0873502	8.25472	-0.31276	0.761076	0.974189	-6.47695
ALAS2	-0.185035	4.12677	-0.656273	0.526892	0.933195	-6.30205
ALB	0.245281	4.41121	0.864808	0.407999	0.905301	-6.14076
ALCAM	1.04968	7.52915	3.76912	0.00386158	0.156344	-1.8635
ALDH16A1	-0.157301	6.69555	-0.53207	0.606635	0.952118	-6.37886
ALDH18A1	-0.56196	8.54048	-1.72286	0.116542	0.675424	-5.13523
ALDH1A1	0.139714	4.79804	0.474052	0.645941	0.957476	-6.40956
ALDH1A2	-0.573978	5.03748	-1.83323	0.0975526	0.641306	-4.97645
ALDH1A3	-0.66647	6.05514	-2.19808	0.0533857	0.523568	-4.42219
ALDH1B1	0.0939198	8.07722	0.338995	0.741829	0.972992	-6.46782
ALDH1L1	-0.260457	4.32365	-0.947932	0.366155	0.890526	-6.06589
ALDH1L1.1	0.201672	4.31152	0.656697	0.52663	0.933195	-6.30176
ALDH1L2	-1.15613	6.68553	-3.37642	0.00733902	0.212569	-2.5004
ALDH2	1.93656	6.28076	5.85747	0.000179503	0.0235427	1.18367
ALDH3A1	-0.351893	5.82054	-1.27638	0.231499	0.804224	-5.71764
ALDH3A2	-0.0629073	6.40749	-0.18649	0.855899	0.984745	-6.51075
ALDH3B1	0.0777767	7.73244	0.283506	0.78274	0.975733	-6.48628
ALDH3B2	-0.371224	4.14832	-1.33321	0.212892	0.784852	-5.64976
ALDH4A1	-0.220091	5.97473	-0.700838	0.499851	0.926736	-6.2709
ALDH5A1	-0.0408483	6.28718	-0.147451	0.885792	0.989622	-6.51777
ALDH6A1	-0.386482	5.74149	-1.23712	0.245122	0.811304	-5.76332
ALDH7A1	0.278733	4.75782	0.993499	0.344576	0.879008	-6.02243
ALDH8A1	-0.380901	4.09091	-1.01565	0.334433	0.872655	-6.00072
ALDH9A1	-0.45311	7.21111	-1.52621	0.158843	0.741306	-5.40481
ALDOA	-0.556841	11.9261	-2.04407	0.0690134	0.573495	-4.66091
ALDOB	-0.458793	4.14195	-1.40061	0.192465	0.773318	-5.56667
ALDOC	-1.46727	7.31647	-4.86332	0.000716176	0.0582498	-0.185465
ALG10	-0.473539	6.63225	-1.379	0.198824	0.777189	-5.5936
ALG10B	-0.485852	7.11156	-1.58371	0.145248	0.720977	-5.32792
ALG12	0.504193	7.09283	1.82255	0.0992559	0.643503	-4.99202
ALG13	-0.147319	6.6494	-0.476703	0.644118	0.957158	-6.40823
ALG14	-1.16307	4.78251	-2.60068	0.0270562	0.397393	-3.77614
ALG1L	-0.0191486	4.01868	-0.0697052	0.945843	0.995457	-6.52687
ALG1L2	-0.566893	7.18531	-1.88284	0.0899835	0.627956	-4.90354
ALG1L9P	-0.228819	6.34832	-0.779545	0.454237	0.917651	-6.21143
ALG2	0.326331	7.17199	0.986931	0.347627	0.880604	-6.0288
ALG3	-0.13981	10.3082	-0.509784	0.621587	0.953301	-6.39105
ALG5	-0.648989	4.81148	-1.94169	0.0817179	0.605323	-4.81596
ALG6	-0.294355	4.03329	-0.595904	0.564868	0.943846	-6.34125
ALG8	-0.709253	7.64836	-2.034	0.0701743	0.578132	-4.6763
ALG9	-0.632625	6.08244	-2.27792	0.0466889	0.500596	-4.29625
ALK	-0.0694823	5.13479	-0.246981	0.810065	0.97941	-6.49666
ALKAL1	0.16752	3.31384	0.575421	0.578095	0.94698	-6.35375
ALKAL2	0.377513	3.74126	1.33644	0.211873	0.784852	-5.64584
ALKBH1	-0.677881	6.07889	-1.66826	0.127132	0.693325	-5.21188
ALKBH2	-0.312944	7.53073	-1.10863	0.29429	0.853142	-5.90541
ALKBH4	0.141211	6.28469	0.344985	0.737461	0.972674	-6.46563
ALKBH5	-0.252559	8.26402	-0.927161	0.37631	0.894986	-6.08514
ALKBH6	-0.237833	7.04097	-0.747207	0.472642	0.919967	-6.23654
ALKBH7	0.0929357	7.34281	0.305213	0.766645	0.974611	-6.47944
ALKBH8	-0.110372	4.72125	-0.243192	0.812916	0.979602	-6.49766
ALLC	0.992101	3.17861	3.2813	0.00859437	0.229644	-2.65638
ALMS1	-0.332423	7.05157	-1.11673	0.290977	0.85157	-5.8968
ALOX12	-3.25454	6.35347	-11.817	4.42419e-07	0.00121262	6.70126
ALOX12B	0.0894286	4.5473	0.219745	0.83062	0.982812	-6.50349
ALOX15	0.191041	6.32283	0.621507	0.548577	0.93938	-6.32505
ALOX15B	-0.200783	4.64024	-0.442261	0.667987	0.961997	-6.42495
ALOX5	1.80145	4.83508	6.02696	0.000143742	0.0205926	1.40173
ALOX5AP	1.77221	10.846	6.53223	7.58047e-05	0.0137067	2.02598
ALOXE3	0.345164	4.78381	1.17739	0.26709	0.831989	-5.83082
ALPI	-0.506371	3.99971	-1.6039	0.140724	0.713348	-5.30051
ALPK1	-0.161724	2.86472	-0.571408	0.580705	0.94763	-6.35615
ALPK2	0.144467	3.51052	0.529166	0.608572	0.952118	-6.38048
ALPK3	-0.282221	4.55178	-0.98895	0.346687	0.88023	-6.02685
ALPL	-0.18618	3.54025	-0.554351	0.591875	0.949838	-6.36619
ALPP	-0.0788068	5.62041	-0.198995	0.846371	0.984191	-6.50816
ALPPL2	0.153949	5.22201	0.493937	0.63233	0.95554	-6.39942
ALS2	0.0818264	5.20788	0.273944	0.789866	0.976366	-6.48913
ALS2CL	0.166606	4.14849	0.598582	0.563152	0.943231	-6.33958
ALS2CR12	0.111685	3.17319	0.330981	0.747689	0.97373	-6.47068
ALX1	-0.0330274	2.34748	-0.115666	0.910274	0.993393	-6.52228
ALX3	-0.0509716	4.59324	-0.176919	0.863207	0.98489	-6.51262
ALX4	0.193509	3.72539	0.668846	0.519176	0.931067	-6.29345
ALYREF	-0.618542	10.0216	-2.21136	0.0522114	0.519159	-4.40135
AMACR	-0.305082	4.96358	-0.815198	0.434496	0.91113	-6.18265
AMBN	-0.632929	2.64304	-2.32555	0.0430907	0.485796	-4.22052
AMBP	-0.285189	5.4367	-0.963504	0.358673	0.885705	-6.05123
AMBRA1	0.265709	8.741	0.899379	0.390207	0.898417	-6.11032
AMD1	-0.384591	8.99277	-1.1548	0.275796	0.839949	-5.85569
AMDHD1	-0.111127	3.99633	-0.367309	0.721266	0.96999	-6.45716
AMDHD2	-0.156971	6.78346	-0.486304	0.637538	0.956255	-6.40336
AMELX	-0.0622712	5.17654	-0.205561	0.841379	0.983789	-6.50673
AMELY	0.44859	4.18379	1.62088	0.137017	0.708687	-5.27732
AMER1	-0.0106107	5.34348	-0.0361671	0.971882	0.995884	-6.52879
AMER2	0.328908	4.08147	0.747264	0.472609	0.919967	-6.2365
AMER3	0.0914977	4.88042	0.316785	0.758111	0.974011	-6.47559
AMFR	0.00856434	6.83326	0.0305922	0.976214	0.996626	-6.52899
AMHR2	-0.334349	3.31372	-1.08663	0.303437	0.856872	-5.92855
AMIGO1	-0.441229	4.15315	-1.4604	0.175762	0.76108	-5.49071
AMIGO2	0.123723	3.07047	0.426964	0.678716	0.963619	-6.43199
AMIGO3	0.490228	5.5279	1.76496	0.108931	0.658465	-5.07524
AMMECR1	-0.620905	6.37316	-2.24924	0.0489952	0.510428	-4.34165
AMMECR1L	0.521111	7.11302	1.89493	0.0882252	0.623097	-4.88566
AMN	-0.503891	7.1356	-1.73182	0.114883	0.672081	-5.12252
AMN1	0.0917311	3.89172	0.269757	0.792993	0.976378	-6.49035
AMOTL1	-0.965385	6.67682	-3.05104	0.0126347	0.280797	-3.03554
AMPD1	0.0821593	3.01508	0.181662	0.859583	0.984745	-6.51171
AMPD2	-0.0796928	7.84411	-0.292691	0.775917	0.974611	-6.48345
AMPD3	0.632672	5.69887	2.27868	0.046629	0.50053	-4.29504
AMPH	0.178167	3.18019	0.611804	0.554719	0.941426	-6.33126
AMTN	-0.0185959	2.39942	-0.0653781	0.949199	0.995594	-6.52719
AMY2A	1.38632	3.73338	4.17207	0.002037	0.106266	-1.22666
AMZ1	-0.167376	6.51224	-0.508353	0.622553	0.953301	-6.39182
AMZ2	0.153678	8.62234	0.551828	0.593536	0.949838	-6.36765
ANAPC1	-0.619891	7.71209	-1.67124	0.126533	0.692681	-5.20774
ANAPC10	0.0896653	6.27187	0.327321	0.750371	0.97373	-6.47197
ANAPC11	-0.59677	7.93477	-2.15761	0.0571269	0.538326	-4.4855
ANAPC13	-0.185038	7.58077	-0.494046	0.632257	0.95554	-6.39936
ANAPC15	-0.504543	9.03805	-1.83426	0.0973894	0.641306	-4.97495
ANAPC16	0.00529896	8.46131	0.0174438	0.986436	0.998171	-6.52933
ANAPC2	-0.0999247	7.89363	-0.307016	0.765313	0.974611	-6.47885
ANAPC4	0.151797	6.40984	0.424554	0.680413	0.964007	-6.43308
ANAPC5	-0.160437	9.406	-0.565881	0.584312	0.948828	-6.35943
ANAPC7	0.396729	8.87939	1.21779	0.252066	0.818423	-5.78543
ANGEL1	0.132336	6.15226	0.485078	0.638377	0.956255	-6.40399
ANGEL2	0.454035	7.01952	1.06155	0.314126	0.86383	-5.95449
ANGPT1	0.0227507	3.24934	0.077537	0.939771	0.994841	-6.52625
ANGPT2	0.139891	3.56375	0.403676	0.695196	0.964656	-6.44225
ANGPT4	0.241708	3.73106	0.710785	0.493934	0.926026	-6.2637
ANGPTL1	0.227993	2.44391	0.751291	0.470292	0.919967	-6.23342
ANGPTL2	0.496315	3.79011	1.71808	0.117435	0.676748	-5.14198
ANGPTL3	0.224533	3.43905	0.695236	0.503203	0.927148	-6.27492
ANGPTL4	0.0746851	4.99105	0.228913	0.823685	0.981464	-6.50128
ANGPTL5	-0.0388615	3.36531	-0.137812	0.893204	0.991677	-6.51925
ANGPTL6	-0.0891161	5.76825	-0.308187	0.764449	0.974603	-6.47846
ANGPTL7	0.0528873	5.02325	0.16295	0.873899	0.987258	-6.51518
ANGPTL8	-0.103842	5.73816	-0.34089	0.740446	0.972992	-6.46713
ANHX	0.0857224	5.61737	0.28697	0.780165	0.975416	-6.48522
ANK1	0.321518	4.44917	1.17127	0.269426	0.834491	-5.83759
ANK2	-0.225508	2.95281	-0.795421	0.445375	0.916839	-6.19875
ANK3	0.387327	2.57634	1.40776	0.190397	0.771194	-5.55769
ANKAR	0.403037	4.3389	1.04114	0.323035	0.868649	-5.97524
ANKDD1A	0.185422	5.83187	0.577518	0.576733	0.946789	-6.35249
ANKDD1B	-0.0122556	3.40237	-0.0388853	0.96977	0.995626	-6.52868
ANKEF1	-1.07605	3.6899	-3.22704	0.00940795	0.242678	-2.74558
ANKFN1	0.293537	4.42102	0.938464	0.370759	0.893008	-6.0747
ANKFY1	-0.243199	7.00657	-0.633332	0.541144	0.937267	-6.31735
ANKH	0.698764	5.8278	2.34775	0.0415072	0.477474	-4.18506
ANKIB1	0.522254	7.29918	1.68768	0.12327	0.685924	-5.18478
ANKK1	0.422182	4.15389	1.10345	0.296424	0.853786	-5.91089
ANKLE1	-0.222686	7.22305	-0.755982	0.467601	0.919967	-6.22982
ANKLE2	-0.47015	7.51274	-1.64987	0.130891	0.698674	-5.23741
ANKMY1	-0.084766	7.93934	-0.278147	0.786732	0.976366	-6.48789
ANKMY2	-0.659973	6.2798	-1.81307	0.100793	0.645321	-5.00581
ANKRA2	0.681086	5.81574	2.11166	0.0616795	0.551032	-4.55689
ANKRD1	0.023094	2.58503	0.0781511	0.939295	0.994841	-6.5262
ANKRD10	0.340305	7.88212	1.01576	0.334382	0.872655	-6.0006
ANKRD11	-0.0481953	8.16102	-0.177249	0.862955	0.984801	-6.51256
ANKRD12	1.21478	7.53744	4.01431	0.00261005	0.123688	-1.47364
ANKRD13A	-0.523115	7.45702	-1.50804	0.163366	0.746631	-5.42876
ANKRD13B	-0.00326505	6.51113	-0.0108944	0.991528	0.999131	-6.52943
ANKRD13C	0.184327	6.76564	0.591964	0.567399	0.944791	-6.34368
ANKRD13D	0.438158	6.89515	1.59441	0.142834	0.716302	-5.31342
ANKRD16	-0.258052	6.38692	-0.950014	0.365148	0.889833	-6.06394
ANKRD17	-0.234375	8.95454	-0.752214	0.469761	0.919967	-6.23272
ANKRD18B	0.989277	4.42486	2.72951	0.0217487	0.363743	-3.56522
ANKRD19P	0.329324	3.25411	1.05496	0.316984	0.864991	-5.96123
ANKRD2	-0.0246983	5.21665	-0.075572	0.941294	0.994841	-6.52641
ANKRD20A4	0.470104	5.06534	1.56555	0.149426	0.730731	-5.35238
ANKRD20A5P	0.284031	5.10521	0.83088	0.425997	0.910416	-6.16964
ANKRD22	0.815208	4.52279	2.24557	0.0492977	0.511376	-4.34744
ANKRD23	0.130908	5.89106	0.457618	0.657294	0.96055	-6.41765
ANKRD24	-0.123543	5.22093	-0.400449	0.697493	0.964656	-6.44363
ANKRD26	0.233523	5.21025	0.782608	0.452518	0.917222	-6.209
ANKRD27	-0.756405	7.88655	-2.05492	0.0677826	0.570415	-4.6443
ANKRD28	-1.45491	7.37963	-3.95238	0.00287938	0.131147	-1.57144
ANKRD29	-0.00012604	3.35428	-0.000443597	0.999655	0.999762	-6.5295
ANKRD30A	0.127574	2.28325	0.461615	0.654524	0.959351	-6.41571
ANKRD30B	0.279276	2.34069	0.94544	0.367363	0.890739	-6.06822
ANKRD30BL	-0.104356	2.514	-0.361163	0.725711	0.970152	-6.45954
ANKRD31	0.305384	2.74366	1.01991	0.332506	0.872048	-5.99649
ANKRD33	-0.00092168	3.2708	-0.00337152	0.997378	0.99921	-6.52949
ANKRD33B	-0.438416	5.40527	-1.2458	0.242055	0.809031	-5.75331
ANKRD34A	0.314849	4.34689	0.810548	0.437038	0.911469	-6.18647
ANKRD34B	-0.0902736	2.84484	-0.327387	0.750323	0.97373	-6.47194
ANKRD34C	0.282428	2.99255	0.791958	0.447298	0.916943	-6.20153
ANKRD35	0.125145	4.27417	0.310854	0.762481	0.974189	-6.47758
ANKRD36	1.08344	8.3261	2.91251	0.0159573	0.3125	-3.26402
ANKRD36B	1.316	8.51429	3.39258	0.00714539	0.210563	-2.47396
ANKRD36C	0.957066	6.83034	2.6736	0.0239103	0.378984	-3.65691
ANKRD37	0.0601648	6.37644	0.189341	0.853724	0.984745	-6.51017
ANKRD39	0.204055	5.82533	0.716876	0.490332	0.924489	-6.25924
ANKRD40	-0.140427	7.72991	-0.516299	0.617197	0.953301	-6.38754
ANKRD42	0.422441	6.70734	1.19291	0.261235	0.826596	-5.81351
ANKRD44	0.22016	6.85599	0.691442	0.50548	0.927534	-6.27762
ANKRD45	0.225487	3.19858	0.678147	0.513512	0.92887	-6.28699
ANKRD46	-0.0407316	7.18804	-0.104132	0.919184	0.993577	-6.52364
ANKRD49	0.0765971	6.11278	0.239306	0.815843	0.980333	-6.49867
ANKRD50	1.67205	6.25889	3.80344	0.00365389	0.151222	-1.80852
ANKRD52	0.271046	6.17944	0.990595	0.345922	0.879606	-6.02525
ANKRD53	0.0161022	3.52373	0.0525108	0.959186	0.995594	-6.52801
ANKRD55	0.101002	4.51658	0.357463	0.728391	0.970974	-6.46096
ANKRD6	0.15274	4.10885	0.503117	0.626096	0.954268	-6.3946
ANKRD60	-0.171306	4.89351	-0.583281	0.573	0.946263	-6.349
ANKRD61	0.0905476	3.65776	0.275691	0.788563	0.976366	-6.48862
ANKRD62	-0.121115	2.45347	-0.444628	0.666333	0.961105	-6.42384
ANKRD63	-0.223069	5.65079	-0.563891	0.585613	0.949132	-6.36061
ANKRD65	0.210508	5.44441	0.634632	0.54033	0.937267	-6.3165
ANKRD66	-0.32874	4.09816	-1.01737	0.333655	0.872655	-5.99901
ANKRD7	-0.301107	2.45935	-1.08019	0.306154	0.858212	-5.93525
ANKRD9	-0.296057	5.48499	-1.06879	0.31101	0.861558	-5.94705
ANKS1A	0.159049	7.2387	0.559211	0.588681	0.949838	-6.36336
ANKS1B	-0.264237	5.1096	-0.752317	0.469703	0.919967	-6.23264
ANKS3	-0.190681	4.63553	-0.594983	0.56546	0.94441	-6.34182
ANKS4B	-0.060858	2.47733	-0.193028	0.850914	0.984745	-6.50942
ANKS6	0.14098	5.91345	0.492308	0.63344	0.955549	-6.40027
ANKUB1	-0.0133237	3.00136	-0.039833	0.969033	0.995626	-6.52864
ANKZF1	0.206578	7.92157	0.621198	0.548772	0.93945	-6.32525
ANLN	-0.733056	9.08089	-2.63272	0.025626	0.391367	-3.72381
ANO1	0.207404	4.37335	0.66195	0.523399	0.932535	-6.29818
ANO10	0.558305	5.5667	1.46283	0.175112	0.760021	-5.48759
ANO2	-0.201067	2.57914	-0.648222	0.531868	0.9359	-6.30748
ANO3	-0.144879	2.99362	-0.493063	0.632926	0.955549	-6.39987
ANO4	-0.0758881	2.34229	-0.246087	0.810738	0.97941	-6.4969
ANO5	-0.341699	2.34914	-1.24342	0.242894	0.809031	-5.75606
ANO6	-0.138724	8.70368	-0.480391	0.641587	0.95631	-6.40637
ANO7	-0.299396	6.48039	-0.957375	0.361604	0.887009	-6.05702
ANO8	0.137946	7.24535	0.460397	0.655367	0.959627	-6.4163
ANO9	-0.097796	5.05057	-0.298512	0.771601	0.974611	-6.4816
ANOS1	-0.27441	3.95888	-0.995997	0.343421	0.878553	-6.02
ANP32A	-0.484005	11.2378	-1.68432	0.123931	0.686931	-5.18948
ANP32B	-0.232201	10.3412	-0.784046	0.451713	0.917222	-6.20786
ANP32C	-0.470808	6.23281	-1.52806	0.158391	0.741306	-5.40238
ANP32D	-0.677721	5.22125	-2.25497	0.048526	0.508867	-4.3326
ANP32E	-0.734666	8.01526	-2.14008	0.0588248	0.540493	-4.5128
ANPEP	3.72896	6.88582	12.8824	2.00338e-07	0.00121262	7.34223
ANTXR1	2.85057	4.73432	10.1607	1.73372e-06	0.00169941	5.53765
ANTXR2	-0.804235	7.41127	-2.39406	0.0383862	0.463722	-4.11087
ANTXRL	-0.0554866	4.28845	-0.17125	0.867543	0.985855	-6.51369
ANXA1	1.13558	7.31802	3.84051	0.00344267	0.146096	-1.74928
ANXA10	0.119466	3.12321	0.426802	0.67883	0.963619	-6.43207
ANXA11	0.177799	9.95105	0.578361	0.576186	0.946537	-6.35198
ANXA13	-0.0770599	2.57783	-0.282754	0.783301	0.975733	-6.48651
ANXA2	-0.233871	9.66357	-0.762702	0.463764	0.919967	-6.22463
ANXA2R	0.619818	4.486	1.53535	0.156611	0.739133	-5.39271
ANXA3	-0.250844	3.71424	-0.775471	0.45653	0.918786	-6.21464
ANXA4	-0.187284	7.32853	-0.614672	0.5529	0.940813	-6.32943
ANXA5	0.0068401	8.23394	0.0189053	0.985299	0.998114	-6.5293
ANXA6	0.42261	9.13271	1.54768	0.153641	0.735106	-5.3763
ANXA7	0.383156	6.69222	1.37756	0.199253	0.777189	-5.59539
ANXA8	0.424543	4.4422	1.38975	0.195638	0.775102	-5.58024
ANXA9	-0.160268	5.47653	-0.490793	0.634473	0.955549	-6.40105
AOAH	3.36488	6.18003	7.96549	1.45929e-05	0.00512788	3.60047
AOC1	1.41469	6.1702	4.75984	0.000833864	0.062874	-0.336828
AOC2	0.0180647	2.91908	0.0530431	0.958773	0.995594	-6.52798
AOC3	-0.110933	5.04581	-0.400258	0.697629	0.964656	-6.44371
AOX1	-0.294364	3.45991	-0.867323	0.406686	0.904805	-6.13858
AP1AR	-0.244652	4.59091	-0.876457	0.401942	0.903867	-6.13062
AP1B1	-0.0996304	7.80915	-0.361465	0.725492	0.970152	-6.45943
AP1G1	-0.27604	7.16839	-0.92295	0.378394	0.895151	-6.08899
AP1G2	0.341277	5.64018	1.09734	0.298957	0.85472	-5.91733
AP1M1	-0.0825192	8.99159	-0.301797	0.76917	0.974611	-6.48055
AP1M2	-0.232656	4.72736	-0.85243	0.414503	0.908201	-6.15141
AP1S1	-0.74122	5.90197	-2.47629	0.0334025	0.43809	-3.97829
AP1S2	0.79927	10.5132	2.2087	0.0524444	0.520365	-4.40552
AP1S3	-0.844156	5.44123	-1.42946	0.184243	0.767313	-5.53027
AP2A1	0.174805	8.11245	0.492903	0.633035	0.955549	-6.39996
AP2A2	-0.0943418	8.00407	-0.297965	0.772007	0.974611	-6.48178
AP2B1	-0.274498	9.09719	-0.678172	0.513496	0.92887	-6.28698
AP2M1	0.219534	9.22129	0.789221	0.448822	0.916943	-6.20373
AP2S1	-0.0603931	9.60094	-0.212551	0.836072	0.983761	-6.50516
AP3B1	0.10612	8.31194	0.375047	0.715686	0.968994	-6.4541
AP3B2	0.129361	4.8196	0.40524	0.694084	0.964656	-6.44158
AP3D1	-0.191774	8.28743	-0.700482	0.500064	0.926736	-6.27116
AP3M1	-0.174983	9.13057	-0.562552	0.58649	0.949132	-6.3614
AP3M2	0.00740865	7.72563	0.0229983	0.982117	0.99787	-6.52921
AP3S1	-0.242484	8.02695	-0.663034	0.522734	0.932189	-6.29744
AP4B1	0.686832	5.97093	1.69826	0.12121	0.683861	-5.16993
AP4E1	0.238179	6.35662	0.581958	0.573856	0.946263	-6.3498
AP4M1	0.204801	6.62844	0.687971	0.50757	0.928036	-6.28009
AP4S1	-0.0571826	3.41677	-0.175486	0.864303	0.985039	-6.51289
AP5B1	0.052987	6.7003	0.173503	0.865819	0.985249	-6.51327
AP5M1	0.0600631	6.73298	0.181212	0.859928	0.984745	-6.5118
AP5S1	-0.300213	6.89172	-1.1064	0.295206	0.853786	-5.90777
AP5Z1	0.327585	6.33708	0.997945	0.342522	0.877301	-6.01811
APAF1	0.227274	7.36482	0.686243	0.508612	0.928188	-6.28131
APBA1	0.931193	5.91844	3.30504	0.00826166	0.224293	-2.61741
APBA2	0.0250537	7.29654	0.0813958	0.93678	0.99449	-6.52592
APBA3	-0.184257	6.77186	-0.516039	0.617372	0.953301	-6.38768
APBB1	-0.968699	5.4165	-3.2754	0.00867921	0.230063	-2.66607
APBB1IP	-0.725102	8.0302	-2.66756	0.0241564	0.380617	-3.6668
APBB2	1.00151	4.31088	3.45897	0.00640351	0.199097	-2.36547
APC	0.0382123	7.79329	0.115107	0.910706	0.993393	-6.52235
APC2	-0.173108	6.8653	-0.528402	0.609083	0.952118	-6.3809
APCDD1	-0.262998	5.28929	-0.927146	0.376318	0.894986	-6.08515
APCDD1L	0.0131459	5.45514	0.0473575	0.963188	0.995594	-6.52829
APCS	-0.294637	3.27251	-0.909671	0.385017	0.896553	-6.10107
APEH	-0.178849	8.85653	-0.498048	0.629535	0.95489	-6.39727
APELA	0.0411313	4.07097	0.138574	0.892618	0.991656	-6.51914
APEX1	-0.142245	10.7209	-0.488636	0.635945	0.956202	-6.40216
APEX2	-0.511772	6.45028	-1.75111	0.111383	0.663173	-5.09506
APH1A	-0.285458	9.50589	-1.04188	0.322711	0.868574	-5.9745
APH1B	-0.0186246	7.54239	-0.0601666	0.953243	0.995594	-6.52754
API5	-0.229315	7.72698	-0.632173	0.54187	0.937424	-6.31811
APIP	0.102779	6.70215	0.26229	0.798578	0.978346	-6.49248
APLF	-0.012686	5.50977	-0.0430919	0.966501	0.995594	-6.52849
APLN	-0.112037	5.9561	-0.251956	0.806327	0.978693	-6.49533
APLNR	0.0176367	5.44901	0.0443745	0.965505	0.995594	-6.52843
APLP1	-0.596584	5.76265	-1.83198	0.0977507	0.641492	-4.97828
APLP2	0.064392	10.2665	0.174754	0.864862	0.985039	-6.51303
APMAP	0.262993	7.3773	0.742014	0.475641	0.919967	-6.24049
APOA1	-0.0182917	5.41747	-0.0669018	0.948017	0.995594	-6.52708
APOA2	0.155804	3.15718	0.354431	0.730591	0.970974	-6.46211
APOA4	-0.312837	6.75894	-1.07895	0.306678	0.858623	-5.93654
APOA5	0.00321199	6.82768	0.0098155	0.992367	0.999131	-6.52944
APOB	-0.0890186	2.66645	-0.293881	0.775034	0.974611	-6.48307
APOBEC1	-0.364316	3.01696	-1.054	0.3174	0.865219	-5.9622
APOBEC2	-0.356827	4.61935	-1.15315	0.276443	0.840152	-5.8575
APOBEC3A	0.0928415	5.10688	0.329231	0.748971	0.97373	-6.4713
APOBEC3C	-0.546902	9.76769	-1.98518	0.0760728	0.591496	-4.75049
APOBEC3D	-0.655208	4.92218	-2.28232	0.0463449	0.499341	-4.28928
APOBEC3F	-1.06758	5.80974	-3.72975	0.00411512	0.160671	-1.92672
APOBEC3G	-0.621776	7.12393	-2.06894	0.0662233	0.565417	-4.62278
APOBEC3H	-1.43299	5.85484	-4.46163	0.00130389	0.0840267	-0.782047
APOBEC4	0.157508	2.40521	0.572588	0.579937	0.9476	-6.35545
APOBR	0.414508	6.76098	1.52203	0.159874	0.741462	-5.41034
APOC1	-0.10455	6.23067	-0.340256	0.740908	0.972992	-6.46736
APOC2	1.13035	11.0897	4.0086	0.00263372	0.124493	-1.48263
APOC3	0.330899	5.80339	0.983683	0.349143	0.881338	-6.03194
APOC4	0.55633	8.86545	1.46141	0.175491	0.760633	-5.48941
APOD	0.184417	3.4773	0.651033	0.530127	0.934908	-6.30559
APOE	0.0746597	6.24208	0.262142	0.798689	0.978346	-6.49252
APOF	0.385201	4.53665	1.3524	0.206896	0.783048	-5.62638
APOH	-0.33846	2.82894	-1.16047	0.273588	0.837873	-5.84948
APOL1	0.0675662	3.25746	0.21665	0.832965	0.983761	-6.50421
APOL2	-0.635299	4.86894	-1.90772	0.0863977	0.61724	-4.86666
APOL3	0.0420165	4.0699	0.121768	0.905565	0.993393	-6.5215
APOL4	-0.196626	3.761	-0.58703	0.570578	0.945833	-6.34671
APOL5	-0.238286	3.23374	-0.800436	0.442599	0.914652	-6.1947
APOL6	-0.227595	5.54108	-0.838068	0.42214	0.909577	-6.16361
APOM	-0.19933	3.83904	-0.730406	0.48239	0.921018	-6.24922
APOO	-0.776601	5.14335	-2.01089	0.0729102	0.583263	-4.71151
APOOL	0.236598	5.97702	0.607767	0.557286	0.942492	-6.33382
APOPT1	-0.215142	5.60917	-0.773247	0.457784	0.91906	-6.21639
APP	0.391234	7.93844	1.43127	0.183738	0.767248	-5.52797
APPBP2	-0.245119	6.40485	-0.686117	0.508688	0.928188	-6.2814
APPL1	-0.414874	7.52649	-1.42118	0.18657	0.767547	-5.54076
APPL2	0.226608	5.47846	0.755855	0.467674	0.919967	-6.22992
APRT	0.0271267	8.42517	0.0997438	0.922577	0.993781	-6.52413
APTX	-0.306259	6.24046	-0.824201	0.429603	0.910416	-6.17521
AQP1	-0.0076491	5.97935	-0.0210866	0.983604	0.998114	-6.52926
AQP10	0.106868	5.54396	0.322713	0.753753	0.97373	-6.47357
AQP11	0.168318	2.84948	0.610594	0.555488	0.941433	-6.33203
AQP12A	-0.203517	4.90402	-0.685921	0.508806	0.928188	-6.28153
AQP12B	-0.139036	4.27816	-0.511805	0.620223	0.953301	-6.38997
AQP2	-0.104747	5.42491	-0.31329	0.760685	0.974189	-6.47677
AQP3	-0.279017	5.27853	-0.877872	0.40121	0.903789	-6.12938
AQP4	-0.0851373	2.85439	-0.263152	0.797932	0.978163	-6.49224
AQP5	-0.31855	6.19452	-1.05718	0.316018	0.864055	-5.95896
AQP6	0.250312	5.36698	0.777466	0.455406	0.918406	-6.21307
AQP7	-0.187604	3.66771	-0.485566	0.638043	0.956255	-6.40374
AQP8	-0.359414	4.98216	-0.856401	0.412409	0.907275	-6.14801
AQP9	0.137208	2.72804	0.478995	0.642545	0.956567	-6.40708
AQR	-0.102545	6.65665	-0.300434	0.770179	0.974611	-6.48099
AR	-0.18453	3.12384	-0.638138	0.53814	0.936939	-6.31419
ARAF	-0.189725	9.1827	-0.692906	0.504601	0.927434	-6.27658
ARAP1	0.10882	7.05994	0.311101	0.762299	0.974189	-6.4775
ARAP2	-0.0820959	3.00465	-0.224775	0.826813	0.981595	-6.50229
ARAP3	0.613843	6.21124	2.13888	0.058942	0.540493	-4.51466
ARC	-0.27043	6.0165	-0.890319	0.394816	0.901137	-6.1184
ARCN1	-0.352077	9.69444	-1.02339	0.330938	0.872048	-5.99303
AREG	0.0656896	2.59895	0.217263	0.8325	0.9836	-6.50407
AREL1	-0.00822761	8.0863	-0.0297525	0.976867	0.99676	-6.52902
ARF4	0.0936788	9.2253	0.266513	0.795417	0.97686	-6.49129
ARF5	0.380848	8.87469	1.35749	0.205332	0.782347	-5.62015
ARF6	-0.557729	8.8303	-1.93864	0.0821281	0.605323	-4.82053
ARFGAP2	0.146222	8.22744	0.527037	0.609995	0.952422	-6.38166
ARFGAP3	0.40952	7.27494	1.31299	0.219363	0.791302	-5.67414
ARFGEF1	0.226513	7.83862	0.822309	0.430628	0.910416	-6.17678
ARFGEF2	-0.0489071	8.20526	-0.168292	0.869807	0.986198	-6.51423
ARFGEF3	0.0424864	2.9818	0.147811	0.885515	0.989565	-6.51771
ARFIP1	-0.341456	7.13422	-0.777828	0.455203	0.918095	-6.21278
ARFIP2	-0.147239	7.32745	-0.532144	0.606585	0.952118	-6.37882
ARFRP1	0.321215	7.19313	1.09916	0.298201	0.85472	-5.91542
ARG1	-0.108752	3.01178	-0.380982	0.711418	0.967812	-6.45171
ARG2	0.0528359	3.86008	0.157424	0.878136	0.987273	-6.51613
ARGFX	0.269482	3.16097	0.971557	0.354847	0.884632	-6.04357
ARGLU1	0.17258	7.69884	0.524339	0.6118	0.952834	-6.38315
ARHGAP1	-0.369393	9.64554	-1.33798	0.211387	0.784852	-5.64397
ARHGAP10	0.615569	6.00396	2.00096	0.0741165	0.587132	-4.72659
ARHGAP11B	-0.517557	7.5275	-1.55843	0.151093	0.733484	-5.36193
ARHGAP12	-0.393453	6.75226	-1.19967	0.258718	0.824883	-5.80593
ARHGAP15	0.0223384	8.17429	0.0638283	0.950402	0.995594	-6.5273
ARHGAP17	-0.528268	9.5251	-1.94884	0.0807625	0.602613	-4.80523
ARHGAP18	-0.99804	6.50734	-2.8729	0.0170619	0.324245	-3.32931
ARHGAP19	-0.909968	8.31928	-2.83314	0.0182485	0.336162	-3.39481
ARHGAP19.1	-0.667233	8.16466	-2.04132	0.0693292	0.574617	-4.66513
ARHGAP20	0.154163	2.59947	0.56375	0.585706	0.949132	-6.36069
ARHGAP21	-0.662513	4.69128	-2.1905	0.0540686	0.526385	-4.43408
ARHGAP22	0.538387	4.35916	1.71169	0.11864	0.67861	-5.15101
ARHGAP23	0.608597	5.65653	1.77752	0.10675	0.6542	-5.0572
ARHGAP24	-0.0900496	2.4511	-0.33117	0.747551	0.97373	-6.47061
ARHGAP25	0.0584873	6.80004	0.192301	0.851468	0.984745	-6.50957
ARHGAP26	0.72232	8.85238	2.6205	0.0261622	0.393892	-3.74377
ARHGAP27	0.775428	6.43146	2.70751	0.0225751	0.370418	-3.60133
ARHGAP28	-0.188474	2.78142	-0.681885	0.511246	0.928808	-6.28438
ARHGAP29	0.363058	2.47154	1.33815	0.211335	0.784852	-5.64376
ARHGAP30	0.0675027	8.43641	0.246188	0.810662	0.97941	-6.49687
ARHGAP31	2.18005	4.7051	6.84945	5.15719e-05	0.01093	2.3987
ARHGAP32	0.042837	6.23756	0.152536	0.881887	0.987943	-6.51695
ARHGAP33	0.269634	7.03535	0.867015	0.406846	0.904805	-6.13885
ARHGAP35	-0.578016	9.16922	-1.91898	0.0848198	0.612518	-4.8499
ARHGAP36	-0.222353	4.29507	-0.723177	0.486624	0.923182	-6.2546
ARHGAP39	-0.396586	3.05651	-1.34882	0.208003	0.783941	-5.63076
ARHGAP4	0.035686	8.21352	0.131312	0.898209	0.991974	-6.52019
ARHGAP40	0.207302	4.13683	0.74799	0.472191	0.919967	-6.23595
ARHGAP42	0.134913	2.11125	0.429541	0.676903	0.963619	-6.43082
ARHGAP44	-1.44815	7.71664	-3.95986	0.00284535	0.130962	-1.5596
ARHGAP45	0.137223	6.34173	0.386888	0.707181	0.966087	-6.4493
ARHGAP5	-0.206652	2.64437	-0.696863	0.502228	0.927028	-6.27376
ARHGAP6	0.466262	3.71638	1.22738	0.248599	0.814837	-5.77448
ARHGAP8	-0.32183	2.96044	-1.16861	0.270446	0.835011	-5.84052
ARHGAP9	-0.029753	8.37567	-0.108286	0.915973	0.993577	-6.52317
ARHGDIA	-0.549519	10.3426	-1.66971	0.126839	0.692681	-5.20986
ARHGDIB	0.108782	10.3206	0.400525	0.697439	0.964656	-6.4436
ARHGDIG	-0.422627	4.05685	-1.44534	0.179846	0.763991	-5.51003
ARHGEF1	0.411583	7.02798	0.906869	0.386425	0.896684	-6.1036
ARHGEF10	-0.255288	4.80285	-0.896489	0.391673	0.899447	-6.11291
ARHGEF10L	0.534076	5.66456	1.49604	0.166416	0.749755	-5.44449
ARHGEF11	0.574067	5.63293	2.08867	0.0640868	0.55951	-4.59242
ARHGEF12	0.0362584	7.55652	0.123055	0.904573	0.993346	-6.52133
ARHGEF15	0.0260986	3.66562	0.0797795	0.938033	0.994674	-6.52606
ARHGEF16	-0.524778	5.34044	-1.6794	0.124904	0.689681	-5.19635
ARHGEF17	0.268155	5.91563	0.886654	0.396691	0.901953	-6.12164
ARHGEF18	0.0417461	9.42025	0.143399	0.888907	0.990385	-6.5184
ARHGEF19	-0.0134556	6.70076	-0.0408228	0.968264	0.995626	-6.5286
ARHGEF2	-0.0371697	9.54096	-0.132469	0.897318	0.991974	-6.52003
ARHGEF25	0.285219	2.64625	0.998292	0.342362	0.877049	-6.01777
ARHGEF26	-0.360318	2.77655	-1.19905	0.258946	0.824883	-5.80662
ARHGEF28	-0.0642369	3.56841	-0.202775	0.843496	0.984027	-6.50734
ARHGEF3	-1.22026	5.3369	-4.07842	0.00235899	0.115973	-1.37289
ARHGEF33	0.412279	3.22646	1.47134	0.172845	0.756915	-5.47659
ARHGEF35	-0.0865122	2.61898	-0.3067	0.765547	0.974611	-6.47895
ARHGEF37	-0.369572	3.27919	-1.2211	0.250864	0.81638	-5.78166
ARHGEF38	-0.202574	3.85176	-0.54679	0.596862	0.95029	-6.37054
ARHGEF39	-0.724477	6.9557	-2.65849	0.0245309	0.382261	-3.68166
ARHGEF4	-0.0948362	2.67346	-0.3341	0.745407	0.97373	-6.46957
ARHGEF40	1.13891	6.75534	4.13327	0.00216438	0.109399	-1.2871
ARHGEF5	0.0873443	4.47298	0.285375	0.78135	0.975733	-6.48571
ARHGEF6	-0.142832	8.72042	-0.409209	0.691265	0.964656	-6.43986
ARHGEF7	-0.180114	7.45747	-0.586343	0.571021	0.946171	-6.34713
ARID1A	-0.0393956	9.86875	-0.100542	0.921959	0.993781	-6.52404
ARID1B	0.148524	7.35338	0.484706	0.638631	0.956255	-6.40418
ARID2	-0.550302	8.07257	-1.9655	0.0785797	0.596874	-4.78019
ARID3A	-0.289391	9.83023	-0.978397	0.351622	0.883587	-6.03702
ARID3B	-0.534664	6.28882	-1.95842	0.0795007	0.598732	-4.79084
ARID3C	-0.0436454	3.96496	-0.142811	0.889359	0.990398	-6.5185
ARID4A	-0.0892595	7.38411	-0.269307	0.793328	0.976429	-6.49048
ARID4B	-0.0974264	6.23395	-0.284249	0.782188	0.975733	-6.48605
ARID5A	-0.249212	7.31962	-0.849585	0.416008	0.908399	-6.15384
ARID5B	0.166114	3.5497	0.579629	0.575364	0.946263	-6.35121
ARIH2	0.207251	7.08357	0.757655	0.466644	0.919967	-6.22853
ARIH2OS	0.387221	3.72017	1.3709	0.201255	0.779636	-5.60364
ARL1	-0.356256	5.32625	-1.03414	0.326138	0.870092	-5.98229
ARL10	0.0422365	8.04353	0.111222	0.913706	0.993577	-6.52282
ARL11	0.13056	6.2916	0.468293	0.649909	0.958011	-6.41243
ARL13A	0.210968	2.64502	0.703422	0.49831	0.926736	-6.26904
ARL13B	-0.0891946	7.27327	-0.327911	0.749939	0.97373	-6.47176
ARL14	-0.132296	2.62619	-0.4846	0.638704	0.956255	-6.40423
ARL14EP	0.348266	6.70869	0.845255	0.418307	0.908399	-6.15753
ARL14EPL	0.0493289	2.87761	0.17962	0.861143	0.984759	-6.5121
ARL15	-0.477885	4.42547	-1.64247	0.13243	0.699879	-5.24763
ARL16	0.0668912	7.37962	0.231248	0.821922	0.981464	-6.5007
ARL2	-0.386877	9.00076	-1.42561	0.185322	0.767429	-5.53515
ARL2.1	0.0254603	6.33933	0.0746745	0.941989	0.994874	-6.52649
ARL2BP	0.390445	7.04898	1.41045	0.189624	0.769904	-5.5543
ARL3	0.388134	6.59198	1.38229	0.197844	0.775928	-5.58952
ARL4A	-0.30097	4.29268	-0.905345	0.387192	0.896899	-6.10497
ARL4C	0.32024	5.56882	1.09363	0.300501	0.855519	-5.92122
ARL4D	-0.368579	3.63578	-1.05791	0.315703	0.864055	-5.95821
ARL5A	-0.802493	6.5262	-1.59308	0.143133	0.716781	-5.31522
ARL5B	-0.346338	7.197	-0.986353	0.347897	0.880928	-6.02936
ARL5C	0.638675	3.51074	2.27674	0.046782	0.500659	-4.29813
ARL6	-0.71	3.07877	-2.37925	0.0393585	0.468378	-4.13464
ARL6IP1	-0.21096	8.80762	-0.707485	0.495892	0.926026	-6.2661
ARL6IP4	-0.115329	8.66484	-0.379433	0.712531	0.968049	-6.45234
ARL6IP5	-0.082109	9.32061	-0.297391	0.772432	0.974611	-6.48196
ARL6IP6	-0.799339	6.27795	-1.66498	0.127795	0.693425	-5.21644
ARL8A	0.220796	7.79151	0.790992	0.447836	0.916943	-6.20231
ARL8B	-0.01856	8.07811	-0.0484855	0.962312	0.995594	-6.52823
ARL9	0.0128013	2.52212	0.0413318	0.967869	0.995626	-6.52857
ARMC1	-0.178012	8.32759	-0.486312	0.637533	0.956255	-6.40336
ARMC10	-0.601877	7.2959	-1.68902	0.123007	0.685253	-5.18289
ARMC12	-0.612851	4.86293	-2.17418	0.0555652	0.53125	-4.45962
ARMC2	0.647528	2.85408	2.16729	0.0562095	0.533605	-4.47038
ARMC3	0.316061	3.74986	1.06926	0.31081	0.861558	-5.94656
ARMC4	0.0789597	2.52828	0.271432	0.791741	0.976366	-6.48987
ARMC5	-0.2123	6.6084	-0.766604	0.461546	0.919967	-6.22159
ARMC6	-0.121662	7.80893	-0.403464	0.695347	0.964656	-6.44234
ARMC7	-0.014342	7.06698	-0.0469952	0.963469	0.995594	-6.5283
ARMC8	0.0761011	8.72856	0.239735	0.81552	0.980333	-6.49856
ARMC9	-0.0910394	5.07267	-0.269041	0.793527	0.976429	-6.49056
ARMCX1	-0.530062	3.68494	-1.85992	0.0934099	0.633386	-4.93734
ARMCX2	0.15321	3.61127	0.542894	0.59944	0.950935	-6.37277
ARMCX3	-0.116293	6.12669	-0.337219	0.743126	0.973109	-6.46846
ARMCX4	-0.0787859	2.90907	-0.209887	0.838093	0.98378	-6.50576
ARMCX5	0.0264467	6.16957	0.0957201	0.925689	0.994415	-6.52455
ARMCX5.1	-0.0591241	4.92955	-0.213779	0.835141	0.983761	-6.50488
ARMCX6	-0.515124	6.49583	-1.86901	0.0920367	0.63171	-4.92396
ARMS2	-0.0541386	3.54315	-0.174833	0.864802	0.985039	-6.51302
ARMT1	-0.59694	6.68313	-1.93819	0.082189	0.605323	-4.8212
ARNT	-0.0945008	8.24864	-0.287779	0.779564	0.97523	-6.48497
ARNTL	0.217403	6.89255	0.753554	0.468993	0.919967	-6.23169
ARNTL2	0.082045	4.13715	0.212499	0.836112	0.983761	-6.50517
ARPC1A	-0.642349	8.2046	-2.20005	0.0532098	0.52322	-4.4191
ARPC1B	-0.0224413	9.25883	-0.0827738	0.935713	0.99449	-6.5258
ARPC2	-0.133629	9.89806	-0.46539	0.651913	0.958266	-6.41386
ARPC4	-0.262105	9.7096	-0.962786	0.359015	0.885705	-6.05191
ARPC4.1	0.229767	8.03263	0.82728	0.427938	0.910416	-6.17265
ARPC5	-0.0284597	9.35525	-0.0935917	0.927336	0.994415	-6.52477
ARPC5L	-0.820781	6.15901	-2.8747	0.0170099	0.323919	-3.32634
ARPIN	0.143972	7.23463	0.434585	0.673361	0.963056	-6.42852
ARPP19	-0.66799	8.26229	-1.71319	0.118357	0.678029	-5.14889
ARPP21	-0.430541	4.36908	-1.5169	0.161146	0.742501	-5.4171
ARR3	-0.0710976	3.50711	-0.249563	0.808125	0.978768	-6.49598
ARRB1	-0.36519	9.09439	-1.34074	0.210521	0.784852	-5.64061
ARRB2	0.755581	10.6515	2.46315	0.034154	0.441446	-3.99955
ARRDC1	0.25691	8.97427	0.946783	0.366712	0.890526	-6.06696
ARRDC1.1	0.140226	6.49023	0.515717	0.617588	0.953301	-6.38786
ARRDC2	0.150402	6.91642	0.547661	0.596286	0.95029	-6.37004
ARRDC3	2.0231	5.72634	3.90308	0.00311464	0.138141	-1.64963
ARRDC4	1.87517	6.54211	5.23588	0.000419444	0.0422255	0.345753
ARRDC5	0.243556	3.49348	0.768337	0.460562	0.919967	-6.22024
ARSA	1.0997	6.99518	3.5032	0.00595413	0.191851	-2.29339
ARSB	0.456224	8.17591	1.61436	0.138431	0.711718	-5.28625
ARSD	0.435867	7.28402	1.53448	0.156821	0.739237	-5.39386
ARSE	0.687503	4.18523	2.09373	0.0635491	0.557484	-4.5846
ARSF	0.471644	4.14028	1.45081	0.178355	0.763717	-5.50303
ARSG	0.948107	4.49433	2.91582	0.0158683	0.311085	-3.25856
ARSH	0.0141675	3.70088	0.0506702	0.960615	0.995594	-6.52811
ARSI	-0.766412	4.03195	-2.79659	0.019413	0.342886	-3.45497
ARSJ	0.0937752	4.24914	0.268607	0.793852	0.976597	-6.49068
ARSK	0.195497	6.25012	0.680429	0.512128	0.928808	-6.2854
ART1	0.0455932	5.47597	0.115795	0.910174	0.993393	-6.52226
ART3	0.218526	2.70037	0.790007	0.448384	0.916943	-6.2031
ART4	-0.0962874	3.0275	-0.34256	0.739228	0.972992	-6.46652
ART5	0.079049	3.95531	0.280011	0.785343	0.976253	-6.48733
ARTN	0.205618	6.95029	0.615014	0.552683	0.9408	-6.32922
ARV1	0.139019	8.16295	0.486167	0.637632	0.956255	-6.40343
ARVCF	-0.226039	5.16909	-0.700187	0.50024	0.926736	-6.27137
ARX	-0.0667197	6.21354	-0.207111	0.840201	0.983789	-6.50639
AS3MT	-0.248524	3.0868	-0.845814	0.418009	0.908399	-6.15705
ASAH1	0.88783	8.50196	2.95093	0.0149552	0.304733	-3.20066
ASAH2	0.565826	2.78753	1.81406	0.100632	0.645321	-5.00438
ASAH2B	-0.455675	3.87992	-1.64382	0.132148	0.699879	-5.24577
ASAP2	0.124173	4.48236	0.432847	0.674581	0.96308	-6.42931
ASAP3	0.100224	6.84249	0.358053	0.727964	0.970974	-6.46073
ASB1	-0.459627	6.36388	-1.5027	0.164717	0.746962	-5.43577
ASB10	-0.0192569	6.8573	-0.0622696	0.951611	0.995594	-6.5274
ASB11	0.149031	3.78404	0.52482	0.611478	0.952567	-6.38288
ASB12	-0.0369851	3.44828	-0.11256	0.912672	0.993577	-6.52266
ASB13	0.277014	4.80461	0.960165	0.360267	0.886051	-6.05439
ASB14	-0.405315	2.72431	-1.22628	0.248998	0.815427	-5.77575
ASB15	-0.126171	2.54335	-0.361478	0.725483	0.970152	-6.45942
ASB16	-0.191238	5.2963	-0.55465	0.591678	0.949838	-6.36601
ASB16.1	0.351317	7.08333	1.1128	0.292579	0.85207	-5.90098
ASB17	-0.0588397	2.20835	-0.21476	0.834397	0.983761	-6.50465
ASB18	-0.312653	5.94575	-0.998382	0.34232	0.877049	-6.01768
ASB2	-0.175836	5.07868	-0.54092	0.600749	0.951205	-6.37389
ASB3	0.15046	7.05919	0.40559	0.693835	0.964656	-6.44143
ASB4	0.137364	3.60653	0.437337	0.671432	0.962636	-6.42724
ASB5	-0.372064	3.06068	-1.23711	0.245125	0.811304	-5.76333
ASB6	-0.0857989	6.28195	-0.298161	0.771861	0.974611	-6.48172
ASB7	-0.0437071	6.53841	-0.150127	0.883737	0.988777	-6.51734
ASB8	-0.346787	8.98339	-1.22992	0.247688	0.814145	-5.77158
ASB9	0.185787	4.44781	0.506145	0.624045	0.953301	-6.393
ASCC1	-0.602892	7.4077	-1.98767	0.0757604	0.59123	-4.74672
ASCC2	0.0556912	9.03822	0.202796	0.84348	0.984027	-6.50734
ASCC3	-0.767641	6.59477	-2.45584	0.034579	0.442307	-4.01136
ASCL1	0.467274	3.42607	1.568	0.148857	0.729938	-5.34909
ASCL2	-0.0562353	5.93223	-0.16177	0.874803	0.987273	-6.51539
ASCL3	0.320422	2.36911	1.1722	0.26907	0.833941	-5.83656
ASCL4	-0.145686	3.13591	-0.455221	0.658957	0.960677	-6.4188
ASCL5	-0.108684	4.70598	-0.363382	0.724105	0.970152	-6.45869
ASF1A	-0.585948	7.91503	-1.8226	0.0992484	0.643503	-4.99195
ASF1B	-0.638693	8.63118	-2.33012	0.0427602	0.484998	-4.21323
ASGR1	0.358928	4.84385	1.07512	0.308306	0.859949	-5.94051
ASGR2	0.136653	6.60736	0.474613	0.645555	0.957307	-6.40928
ASH1L	0.221558	6.13433	0.632915	0.541405	0.937267	-6.31763
ASH2L	-0.0243699	8.27139	-0.0694126	0.94607	0.995457	-6.5269
ASIC1	0.698178	5.43707	2.46366	0.0341241	0.441446	-3.99872
ASIC3	0.697352	4.51656	2.1189	0.0609396	0.547487	-4.54567
ASIC4	-0.00410615	5.4109	-0.0148	0.988491	0.998788	-6.52938
ASIC5	0.253511	2.43222	0.818429	0.432736	0.91113	-6.17999
ASIP	-0.379474	5.72112	-1.37455	0.200156	0.778225	-5.59912
ASL	-0.0565434	7.427	-0.205679	0.841289	0.983789	-6.5067
ASMT	0.365988	4.32656	1.26646	0.234881	0.804913	-5.72928
ASMT.1	-0.0893115	4.30446	-0.318768	0.756652	0.97373	-6.47492
ASMTL	0.0329215	5.9901	0.116452	0.909667	0.993393	-6.52218
ASMTL.1	0.0329215	5.9901	0.116452	0.909667	0.993393	-6.52218
ASNA1	-0.0910968	8.47835	-0.309556	0.763439	0.974319	-6.47801
ASNS	-0.838004	7.1754	-2.5201	0.0310144	0.42285	-3.90729
ASNSD1	-0.00802367	6.41473	-0.0267189	0.979225	0.997283	-6.52911
ASPA	-0.544036	2.84882	-1.69549	0.121746	0.684598	-5.17381
ASPDH	-0.316569	5.24024	-0.852585	0.414421	0.908201	-6.15128
ASPG	-0.146551	5.55786	-0.521587	0.613645	0.953301	-6.38466
ASPH	0.850975	9.90956	2.55816	0.0290776	0.409362	-3.84543
ASPHD1	-0.173643	5.18307	-0.509077	0.622064	0.953301	-6.39143
ASPHD2	0.10012	5.37386	0.298054	0.771941	0.974611	-6.48175
ASPM	-0.889076	7.92445	-2.66531	0.0242487	0.380898	-3.67049
ASPN	0.417745	2.41822	1.49841	0.16581	0.7488	-5.44139
ASPSCR1	0.0501529	6.40201	0.130385	0.898923	0.991974	-6.52032
ASRGL1	0.782352	5.35892	2.83452	0.0182061	0.3358	-3.39254
ASS1	0.604274	10.1789	2.22572	0.0509688	0.515612	-4.37875
ASTE1	-0.0111871	5.36002	-0.0244198	0.981012	0.997781	-6.52917
ASTL	0.362004	8.10265	1.33218	0.213219	0.784852	-5.65101
ASTN1	0.0554733	3.04034	0.193162	0.850812	0.984745	-6.50939
ASTN2	-0.098198	5.1779	-0.325968	0.751364	0.97373	-6.47244
ASXL1	-0.137989	8.08639	-0.500734	0.627711	0.95456	-6.39586
ASXL2	-0.0795985	8.50845	-0.266165	0.795678	0.976971	-6.49138
ASXL3	-0.19692	2.6132	-0.575753	0.577879	0.94698	-6.35355
ASZ1	0.214858	2.44859	0.772149	0.458404	0.919236	-6.21725
ATAD1	0.188028	7.88665	0.598966	0.562906	0.943231	-6.33934
ATAD2	-0.81965	8.67557	-2.91846	0.0157978	0.310623	-3.25422
ATAD2B	0.0994579	6.47938	0.235007	0.819084	0.981092	-6.49976
ATAD3A	-0.107002	7.91443	-0.357417	0.728425	0.970974	-6.46098
ATAD3B	-0.650519	6.36822	-2.18853	0.0542472	0.526978	-4.43717
ATAD3C	-0.160043	3.34796	-0.558729	0.588997	0.949838	-6.36364
ATAD5	-0.643767	7.10231	-1.94075	0.0818431	0.605323	-4.81736
ATAT1	0.0800217	5.81175	0.276581	0.787899	0.976366	-6.48836
ATCAY	-0.086532	4.07918	-0.291397	0.776876	0.974641	-6.48385
ATE1	0.161066	6.38616	0.369793	0.719473	0.96999	-6.45618
ATF1	0.0161506	8.72278	0.0581263	0.954827	0.995594	-6.52767
ATF2	-0.243288	9.25839	-0.821203	0.431228	0.910538	-6.17769
ATF3	-0.449564	4.12376	-1.65753	0.129312	0.69685	-5.22679
ATF4	-0.824077	9.13205	-3.01767	0.0133642	0.287811	-3.09057
ATF6	0.32213	8.40998	1.11117	0.293247	0.852675	-5.90271
ATF6B	-0.0526304	9.90786	-0.192961	0.850965	0.984745	-6.50943
ATF7IP	0.0123723	8.04852	0.0345934	0.973105	0.996267	-6.52885
ATF7IP2	-0.118399	6.39395	-0.308926	0.763904	0.974581	-6.47822
ATG10	-0.235296	4.70805	-0.628043	0.544461	0.938094	-6.32081
ATG101	-0.57185	6.75507	-1.81195	0.100975	0.645321	-5.00743
ATG12	0.216694	6.94752	0.790475	0.448123	0.916943	-6.20272
ATG13	-0.242798	8.75571	-0.658815	0.525326	0.933195	-6.30032
ATG14	0.937135	6.55706	2.38764	0.0388049	0.465496	-4.12118
ATG16L1	-0.0458698	5.60482	-0.131839	0.897803	0.991974	-6.52012
ATG16L2	0.857875	6.71711	3.10916	0.0114595	0.268783	-2.9397
ATG2A	0.160036	7.75275	0.548753	0.595565	0.949838	-6.36942
ATG2B	0.287831	5.64503	0.867122	0.406791	0.904805	-6.13876
ATG3	-0.378803	8.53323	-1.31394	0.219057	0.791302	-5.67301
ATG4A	-0.791412	5.65676	-2.65694	0.0245951	0.382261	-3.68419
ATG4B	-0.159851	6.7466	-0.566154	0.584134	0.948754	-6.35927
ATG4C	0.382282	6.03432	0.88134	0.399421	0.903478	-6.12633
ATG4D	0.0560046	7.97617	0.205829	0.841175	0.983789	-6.50667
ATG5	-0.561048	6.36334	-1.37764	0.19923	0.777189	-5.59529
ATG7	0.68716	7.92034	2.08136	0.0648707	0.562128	-4.60368
ATG9A	0.36242	8.49311	1.16164	0.273137	0.837873	-5.8482
ATG9B	0.418948	3.69571	1.46037	0.175771	0.76108	-5.49075
ATIC	-0.418036	8.99559	-1.44408	0.180192	0.763991	-5.51164
ATL1	0.172447	4.22924	0.447227	0.66452	0.960802	-6.42262
ATL2	-0.0467793	8.31127	-0.129868	0.899321	0.992045	-6.5204
ATL3	-0.459859	8.11769	-1.13662	0.282967	0.843602	-5.87546
ATM	0.55839	8.93751	1.44409	0.180189	0.763991	-5.51163
ATMIN	0.2739	8.19395	0.986014	0.348054	0.881031	-6.02969
ATN1	0.124193	6.35962	0.371181	0.718471	0.969694	-6.45564
ATOH1	-0.511837	4.81424	-1.864	0.092792	0.631868	-4.93134
ATOH7	-0.264543	4.40112	-0.782383	0.452644	0.917222	-6.20918
ATOH8	0.0595413	4.53534	0.210572	0.837574	0.983761	-6.50561
ATOX1	0.427295	6.80949	1.42492	0.185516	0.767429	-5.53603
ATP10A	-2.04043	7.59239	-7.27653	3.12938e-05	0.00798377	2.87815
ATP10B	0.0621098	3.82048	0.165105	0.872248	0.987102	-6.5148
ATP10D	1.0223	4.76176	3.46711	0.00631826	0.198354	-2.35219
ATP11A	0.400097	7.23105	1.39675	0.193587	0.773703	-5.5715
ATP11AUN	-0.538161	3.4793	-1.64263	0.132397	0.699879	-5.24741
ATP11B	-0.421744	6.70965	-1.51912	0.160595	0.74226	-5.41418
ATP11C	-0.358073	5.22755	-0.896866	0.391481	0.899447	-6.11257
ATP12A	-0.178429	3.05173	-0.498085	0.62951	0.95489	-6.39725
ATP13A1	0.00959685	9.98241	0.0336657	0.973826	0.996355	-6.52888
ATP13A2	-0.270292	6.77048	-0.963153	0.35884	0.885705	-6.05156
ATP13A3	0.34965	8.81554	1.02021	0.332371	0.872048	-5.99619
ATP13A4	0.218655	2.92774	0.569913	0.58168	0.94763	-6.35704
ATP13A5	0.289337	3.28883	1.03852	0.324194	0.869443	-5.97788
ATP13A5.1	0.345943	3.39751	1.27013	0.233625	0.804555	-5.72498
ATP1A1	-0.795805	8.10333	-2.36831	0.040092	0.470296	-4.15217
ATP1A2	0.0721298	5.1847	0.203952	0.842601	0.983801	-6.50708
ATP1A3	-0.312503	6.9596	-1.0037	0.339875	0.876605	-6.01248
ATP1A4	-0.0111322	6.56436	-0.0375833	0.970781	0.99575	-6.52873
ATP1B1	0.692633	4.13041	2.52547	0.0307335	0.421178	-3.89857
ATP1B2	0.230958	3.38943	0.752914	0.46936	0.919967	-6.23218
ATP1B3	0.313904	7.45973	0.926051	0.376859	0.894986	-6.08615
ATP1B4	-0.316123	3.14308	-0.909864	0.38492	0.896553	-6.10089
ATP23	-0.406722	7.31852	-1.40385	0.191525	0.772336	-5.5626
ATP2A1	0.225366	5.8319	0.505612	0.624406	0.953301	-6.39328
ATP2A2	-0.131419	9.56657	-0.446829	0.664798	0.960802	-6.4228
ATP2A3	-0.0677433	9.5661	-0.20513	0.841707	0.983789	-6.50683
ATP2B1	0.0979601	6.52442	0.252417	0.80598	0.978693	-6.49521
ATP2B2	0.112554	5.82702	0.377633	0.713825	0.968406	-6.45306
ATP2B3	-0.151675	6.63225	-0.52946	0.608376	0.952118	-6.38032
ATP2B4	-0.0711465	9.29367	-0.257735	0.801991	0.978693	-6.49375
ATP2C1	0.421374	7.64673	1.27937	0.230489	0.803109	-5.71413
ATP2C2	0.171077	4.93475	0.619691	0.549723	0.939848	-6.32622
ATP4A	-0.238692	6.30629	-0.854613	0.413351	0.907558	-6.14954
ATP4B	-0.299949	4.69044	-1.03046	0.327775	0.870582	-5.98598
ATP5A1	-0.409804	9.71916	-1.4709	0.172962	0.757099	-5.47716
ATP5B	-0.430149	11.5974	-1.43721	0.182087	0.765474	-5.52042
ATP5C1	-0.36868	9.88745	-1.3502	0.207579	0.783726	-5.62908
ATP5D	-0.561269	9.4079	-1.72348	0.116426	0.675295	-5.13434
ATP5EP2	0.196607	6.7017	0.651922	0.529577	0.934908	-6.30499
ATP5F1	-0.172849	10.2342	-0.61732	0.551222	0.940167	-6.32774
ATP5G1	-0.29354	10.5266	-0.99219	0.345182	0.879195	-6.02371
ATP5G2	0.337143	11.172	1.18318	0.264894	0.830507	-5.82438
ATP5G3	-0.618844	8.88996	-2.13761	0.0590679	0.540493	-4.51664
ATP5H	-0.0143104	9.04591	-0.0484656	0.962327	0.995594	-6.52823
ATP5I	0.0913048	7.88631	0.325826	0.751468	0.97373	-6.47249
ATP5J	-0.298588	11.5273	-1.07865	0.306805	0.858689	-5.93685
ATP5J2	-0.43532	11.1717	-1.60552	0.140367	0.713348	-5.29831
ATP5J2.1	-0.408046	6.41655	-1.30044	0.223462	0.794836	-5.68915
ATP5L	0.190566	10.0087	0.679646	0.512603	0.928808	-6.28595
ATP5L2	0.337958	4.1696	1.21942	0.251474	0.817212	-5.78357
ATP5O	-0.095869	10.8719	-0.333768	0.74565	0.97373	-6.46969
ATP5S	0.411543	6.57047	1.50191	0.164918	0.746962	-5.4368
ATP5SL	-0.517287	9.31744	-1.89495	0.0882217	0.623097	-4.88562
ATP6AP1	0.213729	7.83347	0.668592	0.519331	0.931166	-6.29362
ATP6AP1L	0.130594	6.13052	0.459063	0.656292	0.96008	-6.41695
ATP6AP2	0.395541	9.47524	1.39797	0.19323	0.773608	-5.56996
ATP6V0A2	0.0333566	8.35507	0.120223	0.906757	0.993393	-6.5217
ATP6V0A4	-0.0583759	3.44724	-0.210956	0.837282	0.983761	-6.50552
ATP6V0B	0.260608	8.55532	0.871493	0.404515	0.904169	-6.13495
ATP6V0C	0.313787	10.4881	1.02757	0.329066	0.870972	-5.98886
ATP6V0D1	0.114036	9.60385	0.401806	0.696527	0.964656	-6.44305
ATP6V0D2	-0.711005	4.42424	-2.21009	0.0523224	0.519708	-4.40334
ATP6V0E1	-0.127739	10.6448	-0.454361	0.659555	0.960677	-6.41922
ATP6V0E2	0.23944	6.67957	0.720206	0.48837	0.924098	-6.25679
ATP6V1A	0.338296	7.66309	1.03385	0.326266	0.870092	-5.98258
ATP6V1B1	0.268282	4.81524	0.939643	0.370184	0.892698	-6.07361
ATP6V1B2	0.22434	9.53659	0.70829	0.495414	0.926026	-6.26551
ATP6V1C1	-0.263016	7.62611	-0.760106	0.465244	0.919967	-6.22664
ATP6V1C2	0.918869	5.00941	3.31394	0.00814043	0.222791	-2.60281
ATP6V1D	-0.15792	6.59172	-0.497875	0.629652	0.95489	-6.39736
ATP6V1E1	-0.0234565	8.49365	-0.0848347	0.934116	0.994415	-6.52561
ATP6V1E2	-0.481075	3.31386	-1.20776	0.25573	0.822076	-5.7968
ATP6V1F	0.116661	9.32132	0.425869	0.679487	0.963619	-6.43249
ATP6V1G1	0.385936	9.06104	1.40167	0.192157	0.773277	-5.56534
ATP6V1G2	-0.373331	9.46391	-1.37595	0.199737	0.777732	-5.59739
ATP6V1G3	0.00680265	4.5467	0.0213117	0.983429	0.998114	-6.52925
ATP6V1H	-0.216022	6.95083	-0.730846	0.482133	0.920961	-6.24889
ATP7A	0.0876591	3.30583	0.277649	0.787103	0.976366	-6.48804
ATP7B	-0.200075	3.34964	-0.6874	0.507914	0.928188	-6.28049
ATP8A1	0.964665	3.17303	2.44277	0.0353519	0.448497	-4.03245
ATP8A2	-0.179035	3.06359	-0.624417	0.546742	0.938341	-6.32317
ATP8B1	0.160307	3.6913	0.583148	0.573086	0.946263	-6.34908
ATP8B2	0.252329	5.00343	0.780406	0.453753	0.917222	-6.21074
ATP8B3	0.367619	7.70982	1.32675	0.214941	0.787076	-5.65758
ATP8B4	0.579227	7.46536	1.68914	0.122983	0.685253	-5.18272
ATP9A	0.201794	3.82637	0.712073	0.493171	0.92575	-6.26276
ATP9B	0.514232	7.14748	1.19694	0.25973	0.825603	-5.80899
ATPAF1	0.0424474	6.74417	0.153014	0.88152	0.987943	-6.51687
ATPAF2	0.37976	6.83324	1.08732	0.303145	0.856872	-5.92783
ATPIF1	0.0852838	9.36951	0.293778	0.77511	0.974611	-6.4831
ATR	-0.666225	4.48689	-1.92804	0.0835691	0.610589	-4.83638
ATRAID	-0.112901	9.15202	-0.409187	0.691281	0.964656	-6.43987
ATRN	-0.046153	9.15074	-0.1536	0.88107	0.987913	-6.51677
ATRNL1	0.049865	2.41841	0.181295	0.859864	0.984745	-6.51178
ATRX	0.268249	4.91834	0.743085	0.475022	0.919967	-6.23968
ATXN1	0.96927	6.37812	3.32516	0.00799012	0.221333	-2.58441
ATXN10	-0.045248	9.50426	-0.144206	0.888286	0.990384	-6.51828
ATXN1L	0.122423	6.68877	0.434473	0.67344	0.963056	-6.42857
ATXN2	-0.0436228	9.17865	-0.159061	0.87688	0.987273	-6.51585
ATXN2L	0.02804	11.1081	0.0759074	0.941034	0.994841	-6.52639
ATXN3	0.312744	6.20515	0.851271	0.415116	0.908399	-6.1524
ATXN3L	-0.239737	2.38552	-0.739568	0.477059	0.919967	-6.24234
ATXN7	0.246014	8.07483	0.844204	0.418866	0.908399	-6.15842
ATXN7L1	1.06228	7.56846	3.34596	0.00771892	0.217865	-2.55029
ATXN7L2	0.0367091	5.52449	0.116181	0.909876	0.993393	-6.52221
ATXN7L3	-0.116944	6.01019	-0.382322	0.710456	0.967632	-6.45117
ATXN7L3B	0.145428	7.16951	0.423607	0.681081	0.964148	-6.43351
AUH	0.359073	6.27182	1.28282	0.229326	0.802061	-5.71006
AUNIP	-0.421819	6.35	-1.39947	0.192796	0.773318	-5.56809
AUP1	-0.00466883	10.3648	-0.0171732	0.986646	0.998171	-6.52934
AURKA	-0.898081	8.11996	-3.0386	0.0129018	0.284405	-3.05606
AURKAIP1	-0.307122	8.00121	-1.09135	0.301454	0.85564	-5.92361
AURKB	-0.5112	7.79018	-1.84774	0.0952796	0.637317	-4.95522
AURKC	0.522561	4.17812	1.83696	0.0969626	0.641228	-4.97099
AUTS2	0.818275	4.33411	2.5662	0.0286844	0.40743	-3.83235
AVEN	0.111489	6.96066	0.372742	0.717347	0.969582	-6.45502
AVIL	-0.0605582	5.17591	-0.207256	0.840091	0.983789	-6.50635
AVL9	-0.440695	6.65005	-1.34712	0.208534	0.783941	-5.63284
AVP	0.186139	6.73901	0.654963	0.527699	0.933251	-6.30294
AVPI1	-0.301946	5.70853	-1.10799	0.294554	0.853142	-5.90609
AVPR1A	0.00845399	5.108	0.0233887	0.981814	0.99787	-6.5292
AVPR1B	-0.185675	4.20495	-0.638242	0.538075	0.936939	-6.31412
AVPR2	0.0107692	5.81116	0.0308698	0.975999	0.996626	-6.52898
AWAT1	-0.29617	3.48691	-1.0303	0.327845	0.870582	-5.98613
AWAT2	-0.0659868	3.97967	-0.185717	0.856488	0.984745	-6.51091
AXDND1	-0.705599	3.95735	-2.23049	0.0505624	0.514512	-4.37124
AXIN1	-0.058183	7.24039	-0.167705	0.870256	0.98641	-6.51433
AXIN2	0.112476	3.24676	0.373871	0.716533	0.96943	-6.45457
AXL	-0.202321	6.30044	-0.734896	0.479773	0.920329	-6.24586
AZGP1	0.206184	5.21908	0.523485	0.612373	0.952946	-6.38362
AZI2	0.571359	5.0703	1.82446	0.0989495	0.643448	-4.98924
AZIN1	-0.0809337	10.1274	-0.220927	0.829725	0.982746	-6.50321
AZIN2	0.366466	4.33683	1.02723	0.329219	0.871057	-5.98921
AZU1	0.709515	11.0448	2.4734	0.0335667	0.439154	-3.98298
B2M	0.48321	11.0827	1.76022	0.109764	0.659336	-5.08203
B3GALNT1	0.057182	3.78461	0.165274	0.872118	0.987101	-6.51477
B3GALNT2	-0.0423366	8.31111	-0.136374	0.894311	0.991929	-6.51946
B3GALT1	0.208601	2.50193	0.737582	0.478211	0.919967	-6.24384
B3GALT2	0.00951074	2.66676	0.0336534	0.973835	0.996355	-6.52888
B3GALT4	-0.423771	4.89261	-1.53063	0.15776	0.740456	-5.39897
B3GALT5	0.120631	3.63873	0.344122	0.738089	0.972682	-6.46595
B3GALT6	0.0175515	6.95922	0.063179	0.950905	0.995594	-6.52734
B3GAT1	0.196144	4.94206	0.567258	0.583413	0.948453	-6.35862
B3GAT2	-0.390615	3.8173	-1.38254	0.19777	0.775928	-5.58921
B3GAT3	0.017321	7.44124	0.0599105	0.953442	0.995594	-6.52756
B3GLCT	-1.1167	4.54147	-3.33389	0.00787515	0.220019	-2.57009
B3GNT2	0.216642	7.63124	0.682857	0.510658	0.928732	-6.28369
B3GNT3	0.03637	6.66496	0.113704	0.911789	0.993577	-6.52252
B3GNT4	-0.244594	4.96002	-0.893983	0.392947	0.90068	-6.11514
B3GNT5	0.442024	6.5657	1.57454	0.147345	0.725142	-5.34029
B3GNT6	-0.300517	6.39977	-1.04464	0.321494	0.868047	-5.9717
B3GNT7	0.8912	9.38371	2.76519	0.0204732	0.350937	-3.50661
B3GNT8	-0.236443	6.15917	-0.832949	0.424885	0.910157	-6.16791
B3GNT9	-0.57863	5.23736	-2.02448	0.0712899	0.579217	-4.69083
B3GNTL1	-0.0636884	5.22944	-0.233529	0.820199	0.981388	-6.50013
B4GALNT1	0.0363648	5.4266	0.113028	0.912311	0.993577	-6.5226
B4GALNT2	-0.0726498	3.54804	-0.236562	0.817912	0.980733	-6.49937
B4GALNT3	-0.238944	3.48593	-0.869122	0.405748	0.904286	-6.13702
B4GALNT4	0.0628648	6.26973	0.218208	0.831784	0.983302	-6.50385
B4GALT1	0.258808	7.01794	0.87846	0.400907	0.903607	-6.12886
B4GALT2	-1.10942	7.61893	-3.45908	0.00640236	0.199097	-2.36529
B4GALT3	-0.153385	7.12635	-0.554864	0.591537	0.949838	-6.36589
B4GALT4	-0.359536	4.75247	-1.20041	0.258442	0.824746	-5.80509
B4GALT5	0.348422	9.18955	1.27783	0.231007	0.803713	-5.71593
B4GALT6	0.450267	4.77416	1.44584	0.179711	0.763991	-5.5094
B4GALT7	0.0529018	7.04648	0.170208	0.86834	0.985855	-6.51388
B4GAT1	-0.0662731	3.95628	-0.21448	0.834609	0.983761	-6.50472
B9D1	0.284098	4.35473	0.970326	0.35543	0.884632	-6.04474
B9D2	-0.275454	6.34174	-0.847002	0.417378	0.908399	-6.15604
BAALC	0.522652	3.47917	1.55921	0.15091	0.733443	-5.36089
BAALC.1	-0.0365892	3.87522	-0.130015	0.899208	0.992045	-6.52038
BAAT	-0.250238	3.11922	-0.915132	0.382283	0.89631	-6.09612
BABAM1	-0.234808	8.542	-0.825966	0.428648	0.910416	-6.17374
BACE1	1.09301	6.65418	3.52871	0.00570988	0.188547	-2.25187
BACE2	-0.167749	3.45369	-0.528496	0.60902	0.952118	-6.38085
BACH1	0.143864	7.07181	0.435116	0.672989	0.963056	-6.42827
BACH2	0.198603	3.39064	0.705271	0.497209	0.926026	-6.2677
BAD	-0.101092	5.66874	-0.369636	0.719586	0.96999	-6.45624
BAG1	-0.480016	5.88828	-1.64208	0.132512	0.699957	-5.24817
BAG2	-1.38059	7.72731	-4.45405	0.00131901	0.0841276	-0.793533
BAG3	-0.514387	7.85109	-1.77492	0.107197	0.655656	-5.06093
BAG4	-0.184209	8.50207	-0.652126	0.529451	0.934908	-6.30485
BAG5	-0.032566	7.12262	-0.0978616	0.924032	0.994233	-6.52433
BAG6	-0.695119	9.9371	-2.24065	0.0497073	0.512052	-4.35521
BAGE5	-0.0736556	6.04192	-0.252464	0.805946	0.978693	-6.49519
BAHCC1	0.135366	8.7591	0.281604	0.784157	0.975886	-6.48685
BAHD1	-0.450603	7.73171	-1.28029	0.230176	0.80307	-5.71303
BAIAP2	0.882582	6.7824	3.15899	0.0105413	0.257301	-2.85759
BAIAP2L1	0.226489	3.60979	0.783013	0.452291	0.917222	-6.20868
BAIAP2L2	-0.043425	6.02389	-0.135314	0.895127	0.991974	-6.51962
BAIAP3	-0.133505	5.75504	-0.334541	0.745084	0.973722	-6.46942
BAK1	-0.128398	7.35147	-0.452688	0.660718	0.960677	-6.42002
BAMBI	0.2444	5.01076	0.862983	0.408953	0.905387	-6.14234
BANF1	-0.706676	10.0289	-2.54121	0.029925	0.414984	-3.873
BANF2	-0.508335	2.60845	-1.77049	0.107966	0.657539	-5.06731
BANK1	0.330619	2.87427	1.18246	0.265165	0.830507	-5.82518
BANP	1.02449	9.30296	3.59199	0.00514807	0.180221	-2.14914
BAP1	-0.284957	6.57391	-0.909487	0.385109	0.896553	-6.10123
BARD1	-0.600881	6.41508	-1.75458	0.110764	0.660898	-5.0901
BARHL1	-0.0456292	5.47319	-0.167337	0.870538	0.98641	-6.5144
BARHL2	0.0637291	5.27383	0.225864	0.825989	0.981464	-6.50202
BARX1	0.882912	6.34308	2.72454	0.0219328	0.364386	-3.57338
BARX2	-0.132713	2.88519	-0.470482	0.648399	0.957939	-6.41134
BASP1	1.92422	8.50475	6.91299	4.78128e-05	0.0104761	2.47164
BATF	-0.0701513	7.3652	-0.247715	0.809514	0.979304	-6.49647
BATF2	-0.409838	5.80327	-1.48531	0.169182	0.753007	-5.45847
BATF3	-0.305167	5.62617	-1.08707	0.303251	0.856872	-5.92809
BAX	-0.519102	9.58946	-1.72512	0.116122	0.675295	-5.13203
BAZ1A	-0.26245	8.30622	-0.880964	0.399615	0.903478	-6.12666
BAZ1B	-0.614325	9.30532	-2.05306	0.0679922	0.570415	-4.64715
BAZ2A	0.171204	8.33362	0.618206	0.550662	0.940167	-6.32717
BAZ2B	-0.538356	8.7961	-1.87118	0.0917125	0.63171	-4.92077
BAZ2B.1	-1.01694	4.75722	-3.33744	0.00782889	0.219256	-2.56427
BBIP1	-0.729543	6.11774	-1.86652	0.0924108	0.631713	-4.92762
BBOF1	0.0311942	2.97198	0.0835541	0.935108	0.99449	-6.52573
BBOX1	0.0153872	2.4539	0.0497181	0.961355	0.995594	-6.52816
BBS1	-0.430167	5.84308	-1.21532	0.252965	0.819218	-5.78824
BBS10	0.655036	6.2253	2.09852	0.0630447	0.557145	-4.57721
BBS12	-0.4802	4.8362	-1.18593	0.263855	0.828973	-5.82131
BBS2	0.763737	6.07331	2.61751	0.0262951	0.395254	-3.74865
BBS4	0.327945	3.4063	0.919262	0.380225	0.895275	-6.09236
BBS5	0.0659717	4.26543	0.182089	0.859257	0.984745	-6.51162
BBS7	0.292622	6.22533	0.82084	0.431425	0.910538	-6.17799
BBS9	0.18721	4.11469	0.403463	0.695348	0.964656	-6.44234
BBX	-1.31485	6.26232	-3.54249	0.00558231	0.186292	-2.22946
BCAM	-0.175162	5.45127	-0.580317	0.574918	0.946263	-6.3508
BCAN	-0.271551	4.422	-0.758729	0.46603	0.919967	-6.2277
BCAP29	-0.367591	6.02935	-1.23482	0.245941	0.812137	-5.76597
BCAP31	-0.224742	9.48871	-0.747168	0.472664	0.919967	-6.23657
BCAR1	-0.217749	2.90179	-0.786601	0.450284	0.917222	-6.20582
BCAR3	0.00977374	4.84059	0.0278121	0.978375	0.997012	-6.52908
BCAS1	0.299855	3.66834	1.06116	0.314295	0.86383	-5.95489
BCAS2	-0.482803	7.20245	-1.29818	0.224207	0.795749	-5.69184
BCAS3	0.761285	3.32211	2.44088	0.0354649	0.449319	-4.0355
BCAS4	-0.0342831	5.72427	-0.124101	0.903766	0.993346	-6.52119
BCAT1	-1.70733	6.59737	-4.75415	0.000840899	0.0628756	-0.345189
BCAT2	-0.731999	7.88242	-2.41801	0.0368635	0.457376	-4.07236
BCCIP	-0.536108	7.28134	-1.77862	0.106561	0.653904	-5.05562
BCDIN3D	-0.269189	5.46054	-0.84373	0.419118	0.908399	-6.15882
BCHE	0.0967103	2.26375	0.344746	0.737634	0.972682	-6.46572
BCKDHA	-0.71892	9.05377	-2.65117	0.0248368	0.384506	-3.69363
BCKDHB	-0.668271	6.50461	-1.7828	0.105845	0.653567	-5.0496
BCKDK	-0.290782	8.11639	-0.825894	0.428687	0.910416	-6.1738
BCL10	-0.0902562	6.94962	-0.32559	0.751641	0.97373	-6.47257
BCL11A	0.503636	9.27792	1.85535	0.094108	0.634894	-4.94406
BCL11B	0.151874	5.48816	0.468094	0.650046	0.958011	-6.41253
BCL2	-0.536882	8.86933	-1.68669	0.123464	0.686424	-5.18615
BCL2A1	-0.0765719	3.24919	-0.24184	0.813934	0.980258	-6.49801
BCL2L1	-0.378473	6.18364	-1.35698	0.205489	0.782587	-5.62077
BCL2L10	-1.66023	7.05278	-5.76453	0.000203096	0.0259072	1.06222
BCL2L11	-0.0980168	7.63487	-0.355496	0.729818	0.970974	-6.46171
BCL2L12	-0.458634	7.66099	-1.65432	0.129972	0.697131	-5.23125
BCL2L13	-0.240957	7.18289	-0.68409	0.509912	0.928537	-6.28283
BCL2L14	0.214754	3.99977	0.640076	0.536931	0.936939	-6.31291
BCL2L15	0.184164	3.07463	0.664967	0.521549	0.932069	-6.29612
BCL2L2	0.604554	7.36705	2.14963	0.0578935	0.539313	-4.49793
BCL2L2.1	0.189892	6.92652	0.661522	0.523662	0.932825	-6.29848
BCL6	2.75492	6.58532	9.1946	4.20712e-06	0.00252753	4.74756
BCL6B	0.30152	4.57122	0.835642	0.423439	0.910157	-6.16565
BCL7A	-0.969559	6.04375	-2.98367	0.0141519	0.295809	-3.14666
BCL7B	-0.500099	7.69186	-1.32246	0.216313	0.788253	-5.66276
BCL7C	-0.144745	6.68337	-0.481385	0.640905	0.95631	-6.40587
BCL9	-0.134914	6.31165	-0.360147	0.726446	0.970159	-6.45993
BCL9L	0.596631	8.03755	1.63763	0.133447	0.70209	-5.25431
BCLAF1	-0.424591	8.94144	-1.25698	0.238153	0.805228	-5.74035
BCO1	0.577189	4.17761	1.51285	0.16216	0.744408	-5.42245
BCO2	0.523406	3.17914	1.8499	0.094946	0.636455	-4.95206
BCOR	-0.090394	8.66494	-0.331315	0.747445	0.97373	-6.47056
BCORL1	0.103307	6.91649	0.345916	0.736782	0.972352	-6.46529
BCR	-0.429103	6.42049	-1.30795	0.221001	0.792049	-5.68018
BCS1L	-0.345588	8.17093	-1.24073	0.243843	0.810064	-5.75916
BDH1	-0.892178	7.78196	-3.21983	0.00952187	0.244938	-2.75744
BDH2	-0.932335	5.39328	-2.96965	0.0144906	0.298862	-3.1698
BDKRB1	-0.0776349	4.60253	-0.282257	0.78367	0.975868	-6.48666
BDKRB2	0.726764	3.17154	2.5898	0.0275596	0.399432	-3.79388
BDNF	0.474245	2.79117	1.65819	0.129178	0.696647	-5.22588
BDP1	-0.126253	6.50204	-0.283117	0.78303	0.975733	-6.4864
BEAN1	-0.124962	6.55618	-0.438945	0.670306	0.962238	-6.4265
BEAN1.1	-0.235533	4.57249	-0.708535	0.495269	0.926026	-6.26534
BECN1	0.218754	8.26379	0.716542	0.490529	0.924489	-6.25949
BECN2	-0.383332	3.65135	-1.33419	0.212583	0.784852	-5.64858
BEGAIN	-0.0450617	5.04335	-0.133212	0.896746	0.991974	-6.51992
BEND2	0.161429	2.69475	0.550719	0.594267	0.949838	-6.36829
BEND3	-0.900379	4.04675	-2.89314	0.0164883	0.319207	-3.29596
BEND4	-0.244071	2.83844	-0.863918	0.408464	0.905387	-6.14153
BEND5	-0.105582	6.4255	-0.337312	0.743058	0.973109	-6.46842
BEND6	0.306157	4.13789	0.996898	0.343004	0.878091	-6.01913
BEND7	-0.12865	3.29478	-0.445508	0.665719	0.960953	-6.42343
BEST1	-0.311087	5.51844	-1.10763	0.294701	0.853182	-5.90647
BEST2	0.00869554	4.89617	0.0273726	0.978717	0.997135	-6.52909
BEST3	0.175588	2.50848	0.645817	0.53336	0.936396	-6.30909
BEST4	0.00605395	2.84799	0.0215056	0.983278	0.998114	-6.52925
BET1	-0.318881	5.81882	-0.60325	0.560166	0.943231	-6.33666
BET1L	-0.390383	6.75395	-1.35751	0.205325	0.782347	-5.62012
BEX1	1.18173	7.91687	3.87103	0.00327838	0.141757	-1.70063
BEX2	0.278231	5.35526	0.945839	0.367169	0.890733	-6.06784
BEX3	-0.430432	7.29301	-1.34348	0.209667	0.784103	-5.63728
BEX4	-0.0849282	3.91344	-0.292186	0.776291	0.974611	-6.4836
BEX5	0.196768	3.24926	0.698398	0.501309	0.927028	-6.27266
BFAR	-0.339242	8.48614	-1.09658	0.29927	0.85472	-5.91812
BFSP1	-0.24625	3.44007	-0.770492	0.459342	0.919967	-6.21855
BFSP2	0.164165	5.36647	0.487688	0.636593	0.956255	-6.40265
BGN	-0.603796	3.53008	-2.13875	0.0589548	0.540493	-4.51486
BHLHA15	0.109551	9.17585	0.27017	0.792684	0.976366	-6.49023
BHLHA9	-0.261872	5.58975	-0.67436	0.515813	0.929507	-6.28963
BHLHB9	0.143508	6.34279	0.35131	0.732858	0.971541	-6.46328
BHLHE22	0.494806	4.48432	1.55634	0.151586	0.733484	-5.36473
BHLHE23	-0.46801	5.27381	-1.12125	0.289141	0.849775	-5.89197
BHLHE40	0.108328	7.89924	0.39173	0.703716	0.965238	-6.4473
BHLHE41	0.531213	2.86131	1.93737	0.0822986	0.605822	-4.82242
BHMG1	-0.415379	4.46513	-1.49843	0.165805	0.7488	-5.44136
BHMT	0.0315183	3.92372	0.0976989	0.924158	0.994311	-6.52434
BHMT2	-0.0431407	6.38516	-0.131009	0.898442	0.991974	-6.52024
BICC1	0.164357	3.35624	0.541377	0.600446	0.950998	-6.37363
BICD1	0.802985	5.373	2.75604	0.0207932	0.354132	-3.52166
BICD2	-0.393162	6.46078	-1.36035	0.204456	0.781566	-5.61663
BICDL1	-1.42998	6.00737	-4.8015	0.000784167	0.061106	-0.275683
BICDL2	-0.275665	5.54914	-0.75333	0.469121	0.919967	-6.23186
BICRA	0.220987	7.1336	0.715763	0.490989	0.924579	-6.26006
BICRAL	0.296185	6.35409	1.09107	0.301572	0.85564	-5.92391
BID	-0.794578	9.05362	-2.89529	0.0164283	0.319207	-3.29241
BIK	0.287912	7.00766	1.04076	0.323204	0.868845	-5.97563
BIN1	1.95513	6.36706	5.79533	0.000194927	0.025206	1.10262
BIN2	0.196472	9.5105	0.705466	0.497093	0.926026	-6.26756
BIN3	-0.451963	7.3729	-1.36373	0.203424	0.780464	-5.61247
BIN3.1	0.0742671	3.97255	0.254506	0.804412	0.978693	-6.49464
BIRC2	0.188119	6.524	0.514184	0.61862	0.953301	-6.38869
BIRC3	0.225012	2.87429	0.645925	0.533293	0.936396	-6.30901
BIRC5	-0.656513	7.4645	-2.40559	0.0376457	0.460955	-4.09234
BIRC6	0.213432	7.95893	0.626652	0.545335	0.938094	-6.32172
BIRC7	-0.0202369	5.50824	-0.0728237	0.943424	0.995195	-6.52663
BIRC8	0.213054	2.86874	0.713658	0.492233	0.924936	-6.2616
BIVM	0.131925	7.03044	0.421151	0.682814	0.96422	-6.43461
BIVM.1	-0.126757	6.68781	-0.39931	0.698305	0.964656	-6.44411
BLACAT1	0.477574	4.72388	1.56453	0.149663	0.731039	-5.35375
BLACE	-0.0285043	4.79381	-0.0912238	0.929169	0.994415	-6.525
BLCAP	0.442038	7.8752	1.42754	0.18478	0.767313	-5.5327
BLK	-0.69765	5.14526	-2.02309	0.0714532	0.579593	-4.69294
BLM	-0.594529	7.18839	-1.89155	0.0887128	0.624022	-4.89066
BLMH	0.0880974	7.55201	0.294506	0.77457	0.974611	-6.48288
BLNK	-0.182134	4.45289	-0.602576	0.560597	0.943231	-6.33709
BLOC1S1	-0.019214	10.6464	-0.0538836	0.95812	0.995594	-6.52793
BLOC1S1.1	0.158027	7.38809	0.518795	0.615519	0.953301	-6.38618
BLOC1S2	0.174736	6.83471	0.498562	0.629186	0.95489	-6.397
BLOC1S3	0.0207409	8.44335	0.0705129	0.945216	0.995457	-6.52681
BLOC1S4	0.0190486	6.40811	0.0702134	0.945449	0.995457	-6.52684
BLOC1S5	-1.18567	6.53992	-2.89474	0.0164435	0.319207	-3.29331
BLOC1S5.1	-0.512987	8.59437	-1.70963	0.119033	0.680228	-5.15392
BLOC1S6	-0.475844	8.39445	-1.02423	0.330562	0.872048	-5.99219
BLVRA	0.430712	5.46179	1.44603	0.179659	0.763991	-5.50915
BLVRB	0.263865	9.36641	0.971986	0.354644	0.884632	-6.04316
BLZF1	-0.00377232	6.9232	-0.0102413	0.992036	0.999131	-6.52944
BMF	0.404722	7.10231	1.37721	0.199359	0.777189	-5.59582
BMP1	0.375923	7.36819	1.38444	0.197205	0.775928	-5.58684
BMP10	0.12889	3.2627	0.363826	0.723784	0.970152	-6.45851
BMP15	-0.427372	3.35775	-1.06223	0.313831	0.86383	-5.95379
BMP2	-0.498749	5.0448	-1.67624	0.125533	0.690875	-5.20077
BMP2K	0.775209	9.23708	2.74939	0.0210285	0.357006	-3.53257
BMP3	0.171653	3.77342	0.582973	0.573198	0.946263	-6.34919
BMP4	-0.233294	4.54314	-0.750857	0.470541	0.919967	-6.23376
BMP5	-0.280498	3.1202	-0.949865	0.36522	0.889833	-6.06408
BMP6	0.00240874	3.47915	0.00846589	0.993417	0.999147	-6.52946
BMP7	-0.0961481	5.16915	-0.259368	0.800766	0.978693	-6.4933
BMP8A	-1.11408	5.16491	-2.70524	0.0226619	0.370418	-3.60505
BMP8B	-0.783982	5.30367	-2.67872	0.0237039	0.376995	-3.64853
BMPER	0.537283	5.30124	1.30878	0.220732	0.792049	-5.6792
BMPR1A	-0.566293	6.09597	-1.35322	0.206644	0.783048	-5.62538
BMPR1B	-0.115914	3.86056	-0.386407	0.707526	0.966087	-6.4495
BMPR2	1.69656	5.86819	6.19927	0.000115132	0.0177643	1.61892
BMS1	-0.325914	7.28981	-0.956215	0.362161	0.887038	-6.05811
BMS1P20	0.233963	6.18735	0.633752	0.540881	0.937267	-6.31708
BMT2	0.115671	6.18534	0.376868	0.714376	0.968659	-6.45337
BMX	-0.524712	3.11661	-1.82731	0.0984939	0.64318	-4.98509
BNC1	-0.206599	2.65646	-0.744353	0.474289	0.919967	-6.23872
BNC2	0.750757	2.92725	2.3857	0.0389323	0.465687	-4.12429
BNIP1	-0.912641	5.80801	-2.35662	0.0408912	0.474195	-4.17089
BNIP2	0.0601697	7.01622	0.184712	0.857255	0.984745	-6.51111
BNIP3	-1.42709	8.46876	-5.1148	0.000498005	0.0477471	0.175488
BNIP3L	-0.196479	10.3231	-0.694915	0.503395	0.927148	-6.27515
BNIPL	-0.144168	4.3899	-0.45218	0.661071	0.960677	-6.42026
BOC	0.370856	4.23272	1.36183	0.204003	0.780823	-5.61481
BOD1	-0.178323	7.09873	-0.580861	0.574566	0.946263	-6.35047
BOD1L1	0.504399	6.99855	1.67632	0.125516	0.690875	-5.20065
BOD1L2	0.33046	2.88307	1.19619	0.26001	0.825807	-5.80983
BOK	0.203727	5.53145	0.476745	0.644089	0.957158	-6.40821
BOLA1	-0.383721	7.2679	-1.25974	0.237196	0.805228	-5.73713
BOLA3	-0.411046	8.20583	-1.49967	0.165487	0.748375	-5.43973
BOLL	0.0947234	2.73409	0.329914	0.748471	0.97373	-6.47106
BORA	-0.628065	6.45306	-1.97466	0.0774034	0.594086	-4.76638
BORCS5	-0.103253	5.52101	-0.37494	0.715763	0.968994	-6.45414
BORCS6	0.11083	5.14298	0.348615	0.734818	0.971721	-6.46429
BORCS7	-0.540078	5.4131	-1.50359	0.164492	0.746962	-5.43461
BORCS7.1	-0.392916	3.01999	-1.41108	0.189445	0.769895	-5.55351
BPGM	-0.15221	5.40038	-0.379929	0.712174	0.968049	-6.45214
BPHL	-0.109139	3.75297	-0.399038	0.698498	0.964656	-6.44423
BPI	0.175302	5.21254	0.606757	0.55793	0.942726	-6.33446
BPIFA1	-0.334029	3.30014	-0.916031	0.381835	0.896306	-6.0953
BPIFA2	0.0525773	3.05711	0.171574	0.867295	0.985855	-6.51363
BPIFA3	-0.419827	3.36638	-1.45516	0.177175	0.762976	-5.49745
BPIFB1	-0.093189	3.13401	-0.310558	0.762699	0.974189	-6.47768
BPIFB2	0.036438	3.96108	0.13148	0.898079	0.991974	-6.52017
BPIFB3	0.293288	4.00578	1.03778	0.324524	0.869443	-5.97863
BPIFB4	0.329163	2.9431	1.21262	0.253948	0.820146	-5.7913
BPIFB6	0.0830788	3.98304	0.227489	0.824761	0.981464	-6.50163
BPIFC	-0.05537	3.5065	-0.182996	0.858565	0.984745	-6.51145
BPNT1	-0.580574	7.1424	-1.82975	0.0981051	0.642404	-4.98153
BPTF	-0.0204323	9.51982	-0.0695071	0.945996	0.995457	-6.52689
BRAF	0.013156	6.96777	0.048144	0.962577	0.995594	-6.52825
BRAP	0.0192322	7.3016	0.0485829	0.962236	0.995594	-6.52822
BRAT1	-0.0821025	6.58991	-0.274247	0.78964	0.976366	-6.48904
BRCA1	-0.65839	6.5367	-1.57675	0.146836	0.724224	-5.3373
BRCA2	-0.484415	7.08878	-1.49612	0.166394	0.749755	-5.44438
BRCC3	-0.391579	7.81555	-1.12058	0.289413	0.849912	-5.89269
BRD1	0.283272	7.48495	0.978025	0.351796	0.883833	-6.03738
BRD2	-0.209746	8.98257	-0.732904	0.480933	0.920329	-6.24735
BRD3	0.0510615	8.6977	0.175621	0.864199	0.985039	-6.51287
BRD4	-0.28167	9.9945	-0.782954	0.452324	0.917222	-6.20872
BRD7	-0.0877851	8.3104	-0.301742	0.769211	0.974611	-6.48057
BRD8	0.200086	8.38296	0.625461	0.546084	0.938305	-6.32249
BRD9	0.0667634	7.53534	0.245858	0.81091	0.97941	-6.49696
BRDT	-0.199482	6.97435	-0.687441	0.50789	0.928188	-6.28046
BRE	0.146527	9.40815	0.467662	0.650344	0.958011	-6.41274
BRF1	-0.0451397	6.68093	-0.159005	0.876923	0.987273	-6.51586
BRF2	-0.557869	6.4144	-1.65393	0.130052	0.697131	-5.23179
BRI3	0.596203	7.81602	1.84648	0.0954752	0.637317	-4.95707
BRI3BP	-0.238297	8.88047	-0.873637	0.403402	0.904169	-6.13308
BRICD5	-0.14487	6.33205	-0.498526	0.62921	0.95489	-6.39702
BRINP1	-0.612896	3.43788	-2.2318	0.0504508	0.514157	-4.36916
BRINP2	-0.282661	4.23402	-0.923656	0.378044	0.894986	-6.08835
BRINP3	-0.315657	2.57126	-0.91025	0.384726	0.896553	-6.10054
BRIP1	-0.418715	6.28561	-1.12746	0.286633	0.848016	-5.88532
BRIX1	-0.709051	7.72463	-2.2684	0.0474428	0.502888	-4.31134
BRK1	0.16092	8.58272	0.55102	0.594069	0.949838	-6.36811
BRMS1	-0.534734	6.19699	-1.93185	0.0830479	0.608221	-4.83068
BRMS1L	-0.142651	5.38698	-0.412794	0.688723	0.964656	-6.4383
BROX	-0.406212	8.44334	-1.14735	0.278718	0.84035	-5.86382
BRPF1	-0.286057	6.36902	-0.936091	0.37192	0.893183	-6.0769
BRPF3	0.364158	6.19399	1.23419	0.246165	0.812436	-5.76669
BRS3	0.25212	3.01841	0.851674	0.414903	0.908399	-6.15206
BRSK1	-0.116076	5.80891	-0.411718	0.689486	0.964656	-6.43877
BRSK2	-0.222207	4.89729	-0.727287	0.484214	0.922539	-6.25155
BRWD1	0.793002	8.0415	2.28178	0.0463866	0.499341	-4.29013
BRWD3	0.613182	6.84872	2.24305	0.0495069	0.511947	-4.35142
BSCL2	-0.293396	8.87114	-1.01313	0.335572	0.873334	-6.0032
BSDC1	0.155017	6.02151	0.51517	0.617956	0.953301	-6.38815
BSG	-0.19767	11.6021	-0.719245	0.488936	0.924367	-6.2575
BSN	0.218386	5.48727	0.780383	0.453766	0.917222	-6.21076
BSND	-0.26209	5.06991	-0.703256	0.498409	0.926736	-6.26916
BSPH1	0.225734	2.61274	0.786406	0.450393	0.917222	-6.20598
BSPRY	0.0892546	4.81289	0.316744	0.758142	0.974011	-6.47561
BST1	0.796044	7.52717	2.597	0.0272255	0.397964	-3.78214
BST2	0.204977	8.18371	0.683088	0.510518	0.928732	-6.28353
BSX	0.301304	5.76953	0.928075	0.37586	0.894798	-6.0843
BTAF1	0.253253	8.59722	0.792389	0.447058	0.916943	-6.20119
BTBD1	-0.256031	9.0501	-0.793964	0.446183	0.916905	-6.19992
BTBD10	-0.00620587	5.73218	-0.0204922	0.984066	0.998114	-6.52927
BTBD11	0.204878	5.17708	0.687072	0.508112	0.928188	-6.28072
BTBD16	-0.405186	4.00999	-1.28539	0.228461	0.801627	-5.70701
BTBD17	0.458727	4.185	1.3547	0.206189	0.783048	-5.62357
BTBD18	-0.0531461	2.22478	-0.192202	0.851543	0.984745	-6.50959
BTBD19	-0.242966	5.07999	-0.824338	0.429529	0.910416	-6.17509
BTBD2	-0.210366	9.4422	-0.715437	0.491182	0.924579	-6.2603
BTBD3	-0.586071	7.11228	-1.9099	0.0860904	0.616552	-4.86342
BTBD6	-0.383859	6.67102	-1.40637	0.190798	0.771724	-5.55944
BTBD7	-0.0214163	7.47669	-0.0721236	0.943967	0.995195	-6.52669
BTBD8	0.664246	4.61141	1.67288	0.126204	0.692681	-5.20546
BTBD9	0.145331	5.66835	0.412098	0.689216	0.964656	-6.43861
BTC	0.260846	4.09397	0.807185	0.438882	0.913369	-6.18922
BTD	-0.278399	6.40379	-0.974972	0.353234	0.884632	-6.0403
BTF3	0.224306	11.5478	0.808784	0.438004	0.912069	-6.18791
BTF3L4	0.165282	9.25556	0.578653	0.575996	0.946537	-6.3518
BTG2	0.0385133	7.25266	0.119093	0.907629	0.993393	-6.52184
BTG3	-0.370427	4.34417	-1.08006	0.306207	0.858212	-5.93539
BTG4	0.213624	2.80062	0.73135	0.48184	0.920764	-6.24852
BTK	-0.0936473	8.68352	-0.311999	0.761637	0.974189	-6.4772
BTLA	-0.0724457	2.63044	-0.266586	0.795363	0.97686	-6.49126
BTN1A1	-0.0335905	4.05789	-0.123353	0.904343	0.993346	-6.52129
BTN2A1	0.19642	5.09381	0.71593	0.49089	0.924579	-6.25994
BTN2A2	0.691918	6.73402	1.92552	0.0839152	0.610633	-4.84014
BTN2A3P	0.23976	5.0234	0.771908	0.458541	0.919236	-6.21744
BTN3A1	-0.0423821	5.91327	-0.138227	0.892885	0.991677	-6.51919
BTN3A2	-0.191726	7.1713	-0.627412	0.544857	0.938094	-6.32122
BTN3A3	0.00126629	6.44426	0.00459334	0.996428	0.999147	-6.52949
BTNL10	-0.189572	4.62133	-0.689568	0.506608	0.927761	-6.27895
BTNL2	-0.201736	4.17697	-0.72478	0.485683	0.922731	-6.25341
BTNL3	0.353516	4.94542	1.0299	0.328023	0.870582	-5.98653
BTNL8	-0.0164072	6.01075	-0.0548534	0.957367	0.995594	-6.52787
BTNL9	-0.0383726	7.48546	-0.137986	0.89307	0.991677	-6.51923
BTRC	-0.375128	6.28389	-1.00688	0.338422	0.875742	-6.00936
BUB1	-1.22501	8.04411	-3.54792	0.00553292	0.185786	-2.22065
BUB1B	-1.34934	8.26351	-3.08042	0.012026	0.272182	-2.98709
BUB3	-0.887969	10.3107	-2.64606	0.0250531	0.386784	-3.702
BUD13	0.0541877	5.97076	0.194962	0.849441	0.984745	-6.50901
BUD23	0.00680842	7.59248	0.0219062	0.982966	0.998114	-6.52924
BUD31	-0.54863	6.48314	-1.82714	0.0985212	0.64318	-4.98534
BVES	1.54654	5.5462	5.23101	0.000422334	0.0422879	0.338947
BVES.1	0.203328	2.52413	0.721313	0.487719	0.924098	-6.25597
BYSL	-0.213456	7.32105	-0.781616	0.453075	0.917222	-6.20979
BZW1	-0.539007	9.04548	-1.65892	0.129028	0.696525	-5.22486
BZW2	-0.284016	8.6811	-0.983206	0.349366	0.881533	-6.03239
C10orf10	0.0327313	6.40289	0.0947803	0.926416	0.994415	-6.52465
C10orf105	0.144904	4.70722	0.393818	0.702223	0.964896	-6.44643
C10orf107	0.0985438	2.29707	0.35932	0.727045	0.970331	-6.46025
C10orf11	1.13222	7.89561	4.17426	0.00203004	0.106266	-1.22325
C10orf111	-0.170358	3.13539	-0.588452	0.569661	0.945602	-6.34584
C10orf113	-0.0275308	5.41397	-0.100268	0.922171	0.993781	-6.52407
C10orf120	0.169044	3.27744	0.557844	0.589578	0.949838	-6.36415
C10orf126	0.129512	2.97873	0.421734	0.682402	0.96422	-6.43434
C10orf128	0.0950028	5.04906	0.341168	0.740243	0.972992	-6.46703
C10orf142	0.0147306	7.23772	0.0519366	0.959632	0.995594	-6.52804
C10orf25	0.0427099	4.7325	0.113735	0.911765	0.993577	-6.52252
C10orf35	0.311188	6.61079	0.99408	0.344307	0.879008	-6.02187
C10orf53	-0.0647221	3.16452	-0.237473	0.817224	0.980669	-6.49914
C10orf55	0.0139907	4.65499	0.0461149	0.964153	0.995594	-6.52835
C10orf62	-0.320509	3.54747	-1.14464	0.279786	0.841119	-5.86677
C10orf67	0.213859	2.42896	0.76181	0.464272	0.919967	-6.22532
C10orf71	0.199672	3.54487	0.563452	0.585901	0.949132	-6.36087
C10orf76	-0.306766	7.68388	-0.790374	0.44818	0.916943	-6.20281
C10orf82	-0.202924	3.53767	-0.653648	0.528511	0.934162	-6.30383
C10orf88	-0.0586229	5.56742	-0.200811	0.84499	0.984027	-6.50777
C10orf90	0.093841	3.00384	0.342436	0.739318	0.972992	-6.46657
C10orf91	0.239222	4.9396	0.634264	0.54056	0.937267	-6.31674
C10orf95	-0.0933425	5.93753	-0.329352	0.748882	0.97373	-6.47126
C10orf99	-0.302566	3.74767	-0.817243	0.433381	0.91113	-6.18097
C11orf1	0.408836	8.27587	1.41142	0.189348	0.769895	-5.55309
C11orf16	0.298035	5.27141	0.842291	0.419885	0.908399	-6.16004
C11orf21	0.28862	5.83795	1.02126	0.331899	0.872048	-5.99515
C11orf24	-0.0811458	8.39738	-0.296373	0.773187	0.974611	-6.48229
C11orf40	0.257767	2.85336	0.782133	0.452785	0.917222	-6.20938
C11orf42	-0.12448	4.31775	-0.440137	0.669472	0.962223	-6.42594
C11orf44	-0.266372	5.41093	-0.972343	0.354475	0.884632	-6.04282
C11orf45	0.109506	4.90325	0.277497	0.787216	0.976366	-6.48808
C11orf49	-0.374638	6.6517	-1.25965	0.237226	0.805228	-5.73723
C11orf53	-0.507124	4.4521	-1.79691	0.103461	0.647929	-5.02923
C11orf54	0.789729	6.69327	2.41293	0.0371813	0.458764	-4.08053
C11orf57	0.0834855	8.1373	0.266602	0.795351	0.97686	-6.49126
C11orf58	-0.438203	9.69865	-1.27575	0.231714	0.804224	-5.71839
C11orf63	-0.151055	4.19741	-0.551982	0.593435	0.949838	-6.36756
C11orf65	0.0855244	3.75617	0.30791	0.764653	0.974603	-6.47856
C11orf68	0.31096	6.46719	1.09717	0.299026	0.85472	-5.91751
C11orf70	-0.053335	2.65735	-0.190966	0.852485	0.984745	-6.50984
C11orf71	0.375118	5.92159	1.34967	0.207741	0.783726	-5.62972
C11orf72	0.0193277	2.82258	0.0640032	0.950266	0.995594	-6.52728
C11orf74	0.105214	6.33904	0.344017	0.738166	0.972682	-6.46599
C11orf84	0.200938	6.46699	0.496889	0.630322	0.955086	-6.39788
C11orf86	0.202624	5.56791	0.717702	0.489845	0.924489	-6.25863
C11orf87	-0.0533456	3.33713	-0.181577	0.859649	0.984745	-6.51172
C11orf88	0.042378	2.40152	0.134984	0.895382	0.991974	-6.51967
C11orf91	-0.163295	3.13096	-0.577303	0.576872	0.946829	-6.35262
C11orf94	0.319879	5.21107	1.04517	0.321262	0.86796	-5.97117
C11orf95	0.192642	10.8209	0.578434	0.576139	0.946537	-6.35194
C11orf96	-0.527352	5.63418	-1.91292	0.0856651	0.615599	-4.85892
C11orf97	-0.000986637	2.83171	-0.00351391	0.997267	0.99921	-6.52949
C12orf10	-0.115814	6.76981	-0.411888	0.689365	0.964656	-6.4387
C12orf29	-0.394864	6.32587	-1.25185	0.239935	0.807016	-5.7463
C12orf4	-0.464023	6.61426	-1.25714	0.238095	0.805228	-5.74015
C12orf40	-0.365462	2.55175	-1.19245	0.261407	0.826596	-5.81403
C12orf42	0.342656	3.80046	1.20235	0.257725	0.824306	-5.80291
C12orf43	-0.28168	6.16277	-0.962944	0.35894	0.885705	-6.05176
C12orf45	0.117683	6.43493	0.428892	0.67736	0.963619	-6.43112
C12orf49	-0.0550338	6.67996	-0.179235	0.861437	0.984759	-6.51218
C12orf50	-0.264121	3.62486	-0.799212	0.443275	0.915062	-6.19569
C12orf54	-0.329514	3.67079	-0.822085	0.43075	0.910416	-6.17696
C12orf56	0.256545	5.64967	0.743982	0.474504	0.919967	-6.239
C12orf60	-0.00520271	4.41686	-0.0127199	0.990109	0.999131	-6.52941
C12orf65	-0.109946	8.15997	-0.402253	0.696208	0.964656	-6.44286
C12orf66	-0.332166	5.83766	-1.12444	0.287851	0.849343	-5.88856
C12orf71	-0.184197	4.2015	-0.518577	0.615665	0.953301	-6.3863
C12orf73	-0.127366	6.08794	-0.428102	0.677915	0.963619	-6.43148
C12orf74	0.398131	3.774	1.27167	0.233101	0.804555	-5.72318
C12orf75	-0.263978	4.49882	-0.890951	0.394493	0.901137	-6.11784
C12orf76	0.632303	5.12501	1.90278	0.0870997	0.619376	-4.87401
C12orf77	-0.189706	3.02871	-0.65713	0.526364	0.933195	-6.30147
C12orf80	0.22123	3.35121	0.798437	0.443704	0.915527	-6.19632
C14orf1	-0.10123	9.33392	-0.366438	0.721895	0.96999	-6.4575
C14orf105	-0.0676878	2.46543	-0.228799	0.823771	0.981464	-6.50131
C14orf119	-0.247274	6.94784	-0.847821	0.416944	0.908399	-6.15534
C14orf132	-0.399313	3.99143	-1.36888	0.201863	0.779888	-5.60612
C14orf159	-0.174521	6.20837	-0.611494	0.554916	0.941426	-6.33146
C14orf166	0.25014	10.1493	0.771696	0.458661	0.919236	-6.21761
C14orf177	0.314971	6.14304	1.02155	0.331766	0.872048	-5.99486
C14orf178	-0.00600716	3.33774	-0.018315	0.985758	0.998114	-6.52932
C14orf180	0.125818	6.62656	0.358889	0.727357	0.970505	-6.46041
C14orf2	0.0647706	9.84852	0.210291	0.837787	0.983761	-6.50567
C14orf28	-0.0339992	4.45335	-0.106807	0.917116	0.993577	-6.52334
C14orf37	0.549152	2.991	1.76302	0.109271	0.658596	-5.07801
C14orf39	-0.027803	2.17264	-0.0983963	0.923619	0.99419	-6.52427
C14orf79	-0.947733	3.79469	-3.29512	0.00839913	0.226607	-2.6337
C14orf80	-0.141009	6.26402	-0.469662	0.648964	0.958011	-6.41175
C14orf93	0.406901	6.88811	1.2936	0.225723	0.798151	-5.69729
C15orf32	-0.178282	3.79478	-0.655798	0.527184	0.933251	-6.30237
C15orf38	0.394794	6.96452	1.24609	0.241952	0.808996	-5.75297
C15orf39	-0.419539	7.77222	-1.1007	0.297559	0.854416	-5.91379
C15orf40	0.562707	5.27813	1.51348	0.162002	0.744234	-5.42162
C15orf41	-0.648088	7.89178	-2.27008	0.0473088	0.502336	-4.30868
C15orf52	0.443371	6.64905	1.38548	0.196897	0.775928	-5.58555
C15orf53	0.167443	4.38242	0.523132	0.612609	0.95299	-6.38381
C15orf54	-0.400801	3.59608	-1.46349	0.174933	0.759871	-5.48672
C15orf56	-0.311782	6.06975	-1.03332	0.326502	0.87011	-5.98311
C15orf59	-0.118285	3.01846	-0.379148	0.712736	0.968127	-6.45245
C15orf61	0.896486	3.24644	2.39153	0.0385503	0.464699	-4.11492
C15orf62	-0.341858	5.21404	-1.21163	0.254311	0.82028	-5.79242
C15orf65	0.209626	2.53998	0.749756	0.471174	0.919967	-6.2346
C16orf45	0.286799	4.52464	0.860463	0.410274	0.906291	-6.14452
C16orf46	-0.502848	3.85566	-1.49662	0.166267	0.749755	-5.44373
C16orf47	-0.430001	4.05175	-1.55793	0.15121	0.733484	-5.3626
C16orf52	0.273499	6.44856	0.979906	0.350912	0.882803	-6.03557
C16orf54	0.326447	8.06597	1.19173	0.261676	0.826659	-5.81483
C16orf58	0.206822	8.77836	0.733452	0.480614	0.920329	-6.24694
C16orf59	-0.103694	5.51741	-0.286545	0.780481	0.975483	-6.48535
C16orf62	-0.0207199	8.92951	-0.0563198	0.956229	0.995594	-6.52778
C16orf70	0.442982	7.85191	1.37744	0.199292	0.777189	-5.59554
C16orf71	-0.134386	4.2455	-0.472217	0.647204	0.957673	-6.41048
C16orf72	-0.411591	8.10588	-1.51856	0.160734	0.74226	-5.41492
C16orf74	0.130814	6.64173	0.452842	0.660611	0.960677	-6.41994
C16orf78	-0.0449794	3.29246	-0.15656	0.878798	0.987435	-6.51628
C16orf82	0.111806	3.38597	0.412027	0.689267	0.964656	-6.43864
C16orf86	-0.0529814	6.59856	-0.182319	0.859082	0.984745	-6.51158
C16orf87	-0.208319	5.74034	-0.727407	0.484144	0.922539	-6.25146
C16orf89	-0.120922	4.25394	-0.431407	0.675592	0.963417	-6.42997
C16orf90	-0.0232734	5.01427	-0.0759927	0.940968	0.994841	-6.52638
C16orf91	-0.182022	6.9208	-0.643793	0.534617	0.936939	-6.31044
C16orf92	-0.313234	4.95571	-1.15446	0.275928	0.839961	-5.85606
C16orf95	0.382377	6.30132	0.987085	0.347555	0.880604	-6.02865
C16orf96	-0.14552	2.93642	-0.500309	0.628	0.954786	-6.39609
C16orf97	-0.0660974	3.66229	-0.18813	0.854647	0.984745	-6.51042
C17orf100	0.0681721	4.62182	0.247945	0.809341	0.979158	-6.49641
C17orf102	0.122121	3.5958	0.449081	0.663228	0.960677	-6.42174
C17orf105	0.0430202	3.14061	0.154521	0.880363	0.987848	-6.51662
C17orf107	-0.257574	5.44966	-0.928385	0.375706	0.894662	-6.08401
C17orf112	-0.136969	2.56088	-0.407124	0.692745	0.964656	-6.44077
C17orf47	0.00106247	3.8966	0.00331716	0.99742	0.99921	-6.52949
C17orf50	-0.111479	6.84054	-0.333654	0.745733	0.97373	-6.46973
C17orf51	0.130444	4.46254	0.361895	0.725181	0.970152	-6.45926
C17orf53	-0.605457	6.59408	-2.20088	0.053136	0.523047	-4.4178
C17orf58	0.195198	5.67898	0.670479	0.518179	0.930963	-6.29232
C17orf62	0.219021	9.90469	0.741288	0.476062	0.919967	-6.24104
C17orf64	-0.327564	3.6328	-1.19834	0.259212	0.824883	-5.80742
C17orf67	-0.266975	5.73181	-0.916661	0.38152	0.896245	-6.09473
C17orf74	0.274781	3.07206	0.681291	0.511605	0.928808	-6.28479
C17orf75	0.043328	4.87592	0.155315	0.879754	0.987615	-6.51649
C17orf77	0.0930204	4.0318	0.316753	0.758135	0.974011	-6.4756
C17orf78	0.301038	3.17631	1.10304	0.296593	0.853786	-5.91132
C17orf80	-0.0336643	6.92627	-0.115319	0.910542	0.993393	-6.52232
C17orf82	-0.168659	5.03518	-0.554984	0.591458	0.949838	-6.36582
C17orf97	0.28943	6.90825	0.909897	0.384904	0.896553	-6.10086
C17orf98	-0.195699	4.39533	-0.712905	0.492679	0.925338	-6.26215
C17orf99	-0.183677	4.2171	-0.632952	0.541382	0.937267	-6.3176
C18orf21	0.132511	6.22813	0.479828	0.641973	0.956374	-6.40666
C18orf25	-0.299617	7.53397	-0.979138	0.351273	0.882893	-6.03631
C18orf32	0.239345	6.36943	0.560408	0.587895	0.94947	-6.36266
C18orf54	-0.111086	5.0841	-0.354858	0.730281	0.970974	-6.46195
C18orf63	-0.300494	2.36219	-1.07898	0.306665	0.858623	-5.93651
C18orf65	0.512269	3.8744	1.81877	0.0998665	0.644533	-4.99752
C18orf8	0.179484	6.87065	0.645869	0.533328	0.936396	-6.30905
C19orf12	0.275976	6.97828	0.916102	0.381799	0.896306	-6.09524
C19orf18	0.829747	4.44843	2.85955	0.0174514	0.328962	-3.35131
C19orf24	-0.251381	8.20491	-0.801274	0.442137	0.914574	-6.19402
C19orf25	0.0348793	9.03853	0.114918	0.910851	0.993393	-6.52237
C19orf33	-0.107123	6.25715	-0.323543	0.753143	0.97373	-6.47328
C19orf35	0.555026	6.98584	1.40617	0.190854	0.771724	-5.55968
C19orf38	3.10931	8.11908	10.8189	9.86142e-07	0.00131876	6.02678
C19orf43	-0.27952	9.00522	-0.999949	0.341599	0.877049	-6.01615
C19orf44	0.203386	6.17362	0.721261	0.487749	0.924098	-6.25601
C19orf47	0.413445	7.73498	1.52274	0.159698	0.741306	-5.4094
C19orf53	-0.0475752	10.499	-0.17506	0.864629	0.985039	-6.51298
C19orf54	-0.295576	7.56684	-0.992749	0.344923	0.879195	-6.02316
C19orf57	0.0892114	4.96344	0.300353	0.770239	0.974611	-6.48101
C19orf60	-0.283563	6.57976	-0.993726	0.344471	0.879008	-6.02221
C19orf66	0.257429	4.98426	0.915209	0.382245	0.89631	-6.09605
C19orf67	0.417492	6.32171	1.51009	0.162851	0.746034	-5.42607
C19orf68	-0.250012	4.56117	-0.888746	0.39562	0.901187	-6.11979
C19orf70	-0.0588966	7.81374	-0.216179	0.833321	0.983761	-6.50432
C19orf71	0.023489	6.19607	0.0580346	0.954898	0.995594	-6.52768
C19orf73	0.0724894	5.40795	0.22795	0.824413	0.981464	-6.50152
C19orf81	-0.376426	4.13642	-1.3151	0.218681	0.790818	-5.67161
C19orf84	0.279281	8.70087	0.75945	0.465619	0.919967	-6.22715
C1D	-0.513126	6.72689	-1.45333	0.177669	0.762976	-5.49979
C1GALT1	-0.552561	5.99391	-1.37873	0.198904	0.777189	-5.59393
C1GALT1C1	-0.506284	6.03473	-1.76687	0.108597	0.658096	-5.0725
C1GALT1C1L	0.292369	2.54273	0.916533	0.381584	0.896283	-6.09485
C1orf100	-0.00514512	3.56216	-0.0188061	0.985377	0.998114	-6.52931
C1orf105	0.117018	3.05002	0.330249	0.748225	0.97373	-6.47094
C1orf106	-1.04151	6.17242	-3.31014	0.00819201	0.223379	-2.60905
C1orf109	-0.0051161	7.354	-0.0153979	0.988026	0.998589	-6.52937
C1orf112	-0.876022	5.5284	-2.15791	0.0570981	0.538326	-4.48503
C1orf115	-0.229727	5.01619	-0.700525	0.500038	0.926736	-6.27113
C1orf116	-0.353528	4.4308	-1.28459	0.228729	0.801629	-5.70796
C1orf122	-0.344865	6.33424	-1.14063	0.281371	0.842045	-5.87111
C1orf123	0.0219571	10.2212	0.0688695	0.946491	0.995457	-6.52694
C1orf127	0.314986	5.38135	0.823233	0.430128	0.910416	-6.17601
C1orf131	-0.128195	5.94668	-0.394041	0.702064	0.964896	-6.44633
C1orf137	0.100443	2.70923	0.364838	0.723052	0.970152	-6.45812
C1orf141	0.20611	2.75358	0.606776	0.557917	0.942726	-6.33444
C1orf145	-0.0129222	4.48933	-0.0344476	0.973218	0.996269	-6.52886
C1orf146	0.133194	2.22158	0.452645	0.660747	0.960677	-6.42004
C1orf158	-0.25288	2.87043	-0.924862	0.377447	0.894986	-6.08724
C1orf159	-0.52494	6.20823	-1.78642	0.105228	0.652784	-5.04438
C1orf162	1.03817	8.78554	3.813	0.00359814	0.150251	-1.79322
C1orf167	-0.140103	5.4656	-0.400217	0.697658	0.964656	-6.44373
C1orf168	-0.348896	2.82022	-1.2489	0.240966	0.808004	-5.74972
C1orf174	-0.044059	6.53752	-0.159176	0.876792	0.987273	-6.51583
C1orf185	-0.138632	2.3419	-0.472406	0.647074	0.957653	-6.41039
C1orf186	0.0652362	5.1079	0.229905	0.822935	0.981464	-6.50103
C1orf189	0.17496	3.62986	0.628555	0.544139	0.938094	-6.32048
C1orf194	0.01969	4.34028	0.038669	0.969938	0.995626	-6.52869
C1orf195	0.0654267	3.0614	0.230402	0.822561	0.981464	-6.50091
C1orf198	0.406391	4.55579	1.42226	0.186264	0.767429	-5.53939
C1orf204	-0.113634	4.33706	-0.415615	0.686726	0.964656	-6.43706
C1orf21	-0.0801354	3.80288	-0.189208	0.853826	0.984745	-6.5102
C1orf210	0.0273679	5.84402	0.0824343	0.935976	0.99449	-6.52583
C1orf216	-0.541708	5.36855	-1.7769	0.106856	0.654634	-5.05809
C1orf220	-0.159774	6.40843	-0.545413	0.597772	0.950475	-6.37133
C1orf226	0.342403	5.28159	1.03684	0.324939	0.869743	-5.97958
C1orf228	0.0441748	6.73851	0.144395	0.888141	0.990345	-6.51825
C1orf229	-0.0513182	5.56719	-0.169729	0.868707	0.985911	-6.51396
C1orf27	0.183641	6.72076	0.504902	0.624887	0.953568	-6.39366
C1orf35	0.238043	7.929	0.827879	0.427615	0.910416	-6.17215
C1orf43	-0.294564	9.37998	-1.03002	0.32797	0.870582	-5.98641
C1orf50	0.017444	5.89002	0.0506593	0.960624	0.995594	-6.52811
C1orf52	0.218365	6.78853	0.759508	0.465585	0.919967	-6.2271
C1orf53	0.269184	3.76133	0.630047	0.543203	0.937957	-6.3195
C1orf54	1.17672	5.81921	4.10173	0.00227413	0.112942	-1.33639
C1orf56	0.163513	5.17889	0.599853	0.562338	0.943231	-6.33879
C1orf61	0.189714	4.11572	0.646056	0.533212	0.936396	-6.30893
C1orf64	0.0955442	5.29978	0.242368	0.813537	0.979989	-6.49787
C1orf68	0.106328	4.85455	0.301011	0.769752	0.974611	-6.4808
C1orf74	-0.246839	4.41516	-0.806798	0.439095	0.913377	-6.18953
C1orf87	0.0159211	3.45868	0.054586	0.957575	0.995594	-6.52789
C1orf94	0.328943	4.11953	1.12805	0.286395	0.847714	-5.88468
C1QA	0.382854	5.59803	1.39357	0.194515	0.774583	-5.57547
C1QB	0.380808	4.69456	1.31546	0.218564	0.790818	-5.67118
C1QBP	-0.729741	10.204	-2.59951	0.0271098	0.397785	-3.77804
C1QC	0.748642	5.8722	2.32364	0.0432294	0.485929	-4.22355
C1QL1	0.0145787	6.75877	0.0486114	0.962214	0.995594	-6.52822
C1QL2	-0.190774	3.77163	-0.639778	0.537117	0.936939	-6.3131
C1QL3	-0.132529	4.97758	-0.451985	0.661207	0.960677	-6.42035
C1QL4	0.234753	5.84667	0.781227	0.453292	0.917222	-6.21009
C1QTNF1	0.0140574	6.24808	0.0437771	0.965969	0.995594	-6.52846
C1QTNF12	-0.360546	4.47086	-1.03031	0.327844	0.870582	-5.98613
C1QTNF2	-0.488998	4.98968	-1.75016	0.111553	0.663866	-5.09641
C1QTNF3	-0.498973	3.28702	-1.68717	0.123369	0.68627	-5.18548
C1QTNF3.1	0.711467	5.44758	2.5328	0.0303546	0.417521	-3.88668
C1QTNF4	0.331495	5.46759	1.14698	0.278864	0.84035	-5.86422
C1QTNF6	0.0370881	6.19221	0.132808	0.897057	0.991974	-6.51998
C1QTNF7	-0.188893	3.63731	-0.673545	0.516309	0.929507	-6.2902
C1QTNF8	0.107689	5.51897	0.35334	0.731383	0.970974	-6.46252
C1QTNF9B	-0.205685	6.91207	-0.656705	0.526626	0.933195	-6.30176
C1R	-0.166821	2.79825	-0.612588	0.554221	0.941426	-6.33076
C1RL	-0.106401	7.26545	-0.361967	0.725129	0.970152	-6.45923
C1S	0.200265	2.99947	0.663385	0.522519	0.932189	-6.2972
C2	0.188596	6.36138	0.678404	0.513356	0.92887	-6.28681
C20orf144	0.304327	6.59882	1.06098	0.314371	0.86383	-5.95507
C20orf166	0.188463	5.58637	0.670382	0.518238	0.930963	-6.29239
C20orf173	-0.380976	4.29783	-1.18288	0.265005	0.830507	-5.82471
C20orf194	0.291465	7.8962	0.990507	0.345963	0.879606	-6.02534
C20orf196	-0.0461781	6.67396	-0.165175	0.872194	0.987101	-6.51479
C20orf197	1.03831	6.5556	3.31598	0.00811288	0.222767	-2.59946
C20orf202	0.249243	4.40009	0.915565	0.382067	0.89631	-6.09573
C20orf203	0.151	5.23819	0.529451	0.608382	0.952118	-6.38032
C20orf24	0.247078	9.56252	0.907513	0.386101	0.896684	-6.10302
C20orf27	0.228885	8.8874	0.842715	0.419659	0.908399	-6.15968
C20orf78	-0.378336	4.51688	-1.22306	0.250156	0.816103	-5.77942
C20orf85	-0.0482772	4.85365	-0.167134	0.870693	0.98641	-6.51444
C20orf96	0.344107	7.0369	1.17343	0.268599	0.833434	-5.8352
C21orf140	-0.368776	4.3524	-1.0712	0.309978	0.861003	-5.94456
C21orf140.1	-0.368776	4.3524	-1.0712	0.309978	0.861003	-5.94456
C21orf2	-0.197231	7.18409	-0.594725	0.565625	0.944539	-6.34198
C21orf33	-0.145226	8.27397	-0.451777	0.661351	0.960677	-6.42045
C21orf33.1	-0.21232	7.95994	-0.679504	0.512689	0.928808	-6.28604
C21orf58	-0.457941	6.1136	-1.52427	0.159322	0.741306	-5.40738
C21orf59	-0.579425	7.44203	-1.88279	0.0899922	0.627956	-4.90363
C21orf62	-0.540992	3.54909	-1.7797	0.106375	0.653904	-5.05406
C22orf15	0.0103823	4.25782	0.0241429	0.981227	0.997837	-6.52918
C22orf23	-0.182045	5.5836	-0.564324	0.58533	0.948945	-6.36035
C22orf24	-0.0667328	3.73954	-0.244593	0.811862	0.97941	-6.49729
C22orf31	-0.255798	3.87389	-0.718086	0.489619	0.924489	-6.25835
C22orf34	-0.0462705	4.31374	-0.165958	0.871594	0.986911	-6.51465
C22orf42	-0.0894203	3.40218	-0.304387	0.767256	0.974611	-6.47971
C22orf46	-0.0539962	6.10131	-0.183672	0.858049	0.984745	-6.51131
C2CD2	-0.389429	5.68362	-1.36755	0.202267	0.779981	-5.60777
C2CD2L	0.105785	6.86331	0.358541	0.72761	0.970773	-6.46055
C2CD3	0.234699	7.1136	0.858095	0.411518	0.907275	-6.14655
C2CD4A	-0.412229	4.91011	-1.26227	0.236321	0.805228	-5.73417
C2CD4B	-0.318417	4.99681	-0.919976	0.37987	0.895275	-6.09171
C2CD4C	0.468047	5.84182	1.52324	0.159575	0.741306	-5.40874
C2CD4D	0.0774935	4.89133	0.213011	0.835723	0.983761	-6.50505
C2CD5	0.196487	6.84504	0.494908	0.63167	0.955442	-6.39891
C2CD6	0.102007	3.13516	0.318799	0.75663	0.97373	-6.47491
C2orf15	0.20813	2.86944	0.592222	0.567234	0.944791	-6.34352
C2orf16	-0.0783697	2.6867	-0.25153	0.806647	0.978693	-6.49545
C2orf27A	1.15615	3.44376	3.36365	0.0074959	0.216151	-2.52131
C2orf27B	0.0160515	5.17768	0.0522636	0.959378	0.995594	-6.52802
C2orf40	-0.174652	2.70549	-0.587524	0.570259	0.94573	-6.34641
C2orf42	-0.0181331	6.16501	-0.0665955	0.948255	0.995594	-6.5271
C2orf48	-0.183635	6.65988	-0.675037	0.515402	0.929501	-6.28916
C2orf49	0.0250937	6.98656	0.0870997	0.932362	0.994415	-6.5254
C2orf50	-0.0953992	4.44102	-0.331075	0.747621	0.97373	-6.47065
C2orf54	0.127321	3.50995	0.442072	0.668119	0.961997	-6.42504
C2orf66	0.0745267	3.24962	0.255088	0.803976	0.978693	-6.49448
C2orf68	-0.135264	6.80423	-0.458671	0.656564	0.960298	-6.41714
C2orf69	-0.537141	6.01445	-1.39842	0.193099	0.773608	-5.5694
C2orf70	-0.218411	4.23275	-0.71974	0.488644	0.924098	-6.25713
C2orf71	-0.10077	5.76826	-0.359213	0.727123	0.970331	-6.46029
C2orf72	-0.00436892	5.2485	-0.0113192	0.991198	0.999131	-6.52943
C2orf73	0.386537	2.67674	1.41835	0.187371	0.768865	-5.54434
C2orf74	0.274527	7.00683	0.850473	0.415538	0.908399	-6.15308
C2orf76	0.233743	6.65679	0.84715	0.4173	0.908399	-6.15592
C2orf78	0.226812	2.44605	0.806732	0.439131	0.913377	-6.18959
C2orf80	0.343611	2.37831	1.06899	0.310925	0.861558	-5.94684
C2orf81	-0.315445	5.54763	-0.931112	0.374364	0.893978	-6.0815
C2orf82	-0.0711943	7.65763	-0.231289	0.82189	0.981464	-6.50069
C2orf83	-0.277785	4.77937	-0.929942	0.374939	0.893978	-6.08258
C2orf88	0.445869	3.4065	1.05559	0.316708	0.864863	-5.96058
C2orf91	0.0723099	2.30422	0.255709	0.80351	0.978693	-6.49431
C3	2.82911	6.5124	9.9821	2.03139e-06	0.00189163	5.3983
C3AR1	0.343394	3.70343	1.19312	0.261157	0.826596	-5.81328
C3orf14	-1.3487	5.68148	-3.05203	0.0126135	0.280797	-3.0339
[truncated: 16,626 more rows]

## Sheet: MOLM-13
Differentially expressed genes in Treated vs Control MOLM-13 cell line
	logFC	AveExpr	t	P.Value	adj.P.Val	B
GEN1	-0.42492	6.59263	-1.09684	0.301667	0.999925	-4.99401
AGO1	-0.247542	7.58432	-0.721208	0.489401	0.999925	-5.28125
AGO2	0.133157	8.65722	0.412133	0.690049	0.999925	-5.43824
AGO3	-0.201997	6.93207	-0.596954	0.5655	0.999925	-5.35379
AGO4	-0.0775389	6.66027	-0.233959	0.820341	0.999925	-5.49138
A1CF	0.0766156	2.54433	0.216172	0.833756	0.999925	-5.49511
A2M	1.0408	4.38865	2.59523	0.0293595	0.999925	-3.29002
A2ML1	0.446217	2.89483	1.33899	0.21396	0.999925	-4.76381
A3GALT2	0.0463645	4.41576	0.107099	0.9171	0.999925	-5.51156
A4GALT	0.63975	4.51218	1.93187	0.0859771	0.999925	-4.10223
A4GNT	-0.103389	3.31369	-0.271634	0.792136	0.999925	-5.48253
AAAS	-0.241553	9.30131	-0.649731	0.532372	0.999925	-5.32447
AACS	-0.0830187	6.59077	-0.261066	0.800017	0.999925	-5.48515
AACSP1	-0.281842	5.14694	-0.885171	0.399483	0.999925	-5.16765
AADAC	0.383925	3.18505	0.704461	0.499268	0.999925	-5.29173
AADACL2	0.348316	2.83724	0.828773	0.429025	0.999925	-5.20891
AADACL3	-0.1514	3.59871	-0.427101	0.679512	0.999925	-5.43249
AADACL4	0.118642	3.44272	0.368541	0.721134	0.999925	-5.45387
AADAT	-0.0519525	2.54452	-0.157441	0.878432	0.999925	-5.50534
AAED1	-0.0930281	6.59482	-0.245563	0.811622	0.999925	-5.4888
AAGAB	-0.184349	7.30812	-0.447772	0.665081	0.999925	-5.42422
AAK1	-0.0881696	8.37057	-0.276011	0.788879	0.999925	-5.48142
AAMDC	0.240662	6.47222	0.761042	0.466432	0.999925	-5.25546
AAMP	-0.0643069	6.51842	-0.203165	0.843602	0.999925	-5.49765
AANAT	0.301074	4.20613	0.740109	0.478414	0.999925	-5.26916
AAR2	-0.193705	8.91839	-0.615583	0.553674	0.999925	-5.3437
AARD	0.0683872	5.84594	0.210516	0.838033	0.999925	-5.49623
AARS	-0.175904	8.72529	-0.484938	0.639502	0.999925	-5.40844
AARS2	-0.0251286	5.62207	-0.0704782	0.945381	0.999925	-5.51461
AASDH	-0.614273	5.03824	-1.34762	0.211274	0.999925	-4.75506
AASDHPPT	-0.670751	7.67553	-1.58265	0.148544	0.999925	-4.50531
AASS	0.728549	3.23732	2.09391	0.0662942	0.999925	-3.90686
AATF	-0.326515	9.20883	-0.949395	0.367632	0.999925	-5.118
AATK	0.296541	6.00326	0.815822	0.436016	0.999925	-5.21807
ABAT	0.357538	5.3051	1.13342	0.286818	0.999925	-4.96123
ABCA1	0.453946	6.51427	1.43008	0.187046	0.999925	-4.66992
ABCA10	-0.184695	2.802	-0.55896	0.590055	0.999925	-5.37349
ABCA12	-0.196972	3.45248	-0.617088	0.552725	0.999925	-5.34287
ABCA13	-0.101492	3.66986	-0.269145	0.79399	0.999925	-5.48316
ABCA2	0.176025	6.44696	0.559875	0.589457	0.999925	-5.37303
ABCA3	-0.13223	4.42174	-0.400866	0.698028	0.999925	-5.44244
ABCA4	0.339634	4.56238	0.987339	0.349709	0.999925	-5.08739
ABCA5	0.321927	4.84929	0.6366	0.540505	0.999925	-5.33197
ABCA6	-0.333382	4.33646	-0.744484	0.475894	0.999925	-5.26633
ABCA7	0.598204	7.96525	1.8452	0.0986706	0.999925	-4.20496
ABCA8	0.122425	4.42505	0.332029	0.747598	0.999925	-5.46566
ABCA9	0.310981	3.35663	0.927932	0.378064	0.999925	-5.1349
ABCB1	0.111085	4.05797	0.275626	0.789165	0.999925	-5.48152
ABCB10	-0.181582	8.07789	-0.574732	0.579792	0.999925	-5.36546
ABCB11	0.526513	2.94535	1.5917	0.1465	0.999925	-4.49529
ABCB4	-0.112399	3.39923	-0.353696	0.731849	0.999925	-5.4588
ABCB5	-0.0785011	3.05481	-0.246555	0.810878	0.999925	-5.48857
ABCB6	0.303599	4.15423	0.799716	0.444816	0.999925	-5.22929
ABCB7	-0.280034	8.14486	-0.739559	0.478731	0.999925	-5.26952
ABCB8	0.449527	5.51221	1.14385	0.28269	0.999925	-4.95174
ABCB9	0.171494	5.62007	0.497115	0.631227	0.999925	-5.40301
ABCC1	0.0933166	7.37397	0.266853	0.795698	0.999925	-5.48373
ABCC10	-0.255655	7.44277	-0.684583	0.511141	0.999925	-5.30389
ABCC11	-0.0317283	5.30735	-0.100238	0.92239	0.999925	-5.51223
ABCC12	0.19685	5.76515	0.588314	0.571033	0.999925	-5.35837
ABCC2	-0.556229	3.02604	-1.73493	0.117361	0.999925	-4.33333
ABCC3	1.15443	4.47401	2.68319	0.0254456	0.999925	-3.18183
ABCC4	-0.0924714	7.51757	-0.274834	0.789754	0.999925	-5.48172
ABCC5	0.132345	4.74933	0.381172	0.712068	0.999925	-5.44951
ABCC6	-0.280719	6.00689	-0.873008	0.40573	0.999925	-5.17674
ABCC8	0.475088	3.91128	1.35905	0.207762	0.999925	-4.74343
ABCC9	-0.0369067	2.62095	-0.114393	0.911481	0.999925	-5.51081
ABCD1	-0.521473	7.11747	-1.50396	0.167423	0.999925	-4.59128
ABCD2	0.284735	3.36054	0.749022	0.473288	0.999925	-5.26337
ABCD3	-0.419099	7.67323	-0.941228	0.371577	0.999925	-5.12447
ABCD4	0.442566	6.10475	1.39126	0.198137	0.999925	-4.71037
ABCE1	-0.373382	9.79011	-1.02478	0.332669	0.999925	-5.05628
ABCF2	-0.348514	7.44375	-1.0843	0.306895	0.999925	-5.00507
ABCF3	-0.312864	6.36386	-0.931766	0.376185	0.999925	-5.1319
ABCG1	-0.157942	3.29833	-0.423503	0.682038	0.999925	-5.43389
ABCG2	-0.0357435	2.73928	-0.111243	0.913907	0.999925	-5.51114
ABCG4	0.607673	3.03285	1.46479	0.17759	0.999925	-4.63324
ABCG5	-0.40479	3.63829	-1.2608	0.239614	0.999925	-4.8414
ABCG8	-0.0772073	3.14669	-0.22237	0.829074	0.999925	-5.49384
ABHD1	-0.484252	4.19216	-1.23598	0.248277	0.999925	-4.86541
ABHD10	-0.348191	5.86995	-0.653597	0.52999	0.999925	-5.32223
ABHD11	0.0289973	6.41589	0.088847	0.931182	0.999925	-5.51324
ABHD12	0.106297	7.26569	0.334331	0.745919	0.999925	-5.46495
ABHD12B	0.103688	2.98737	0.259179	0.801427	0.999925	-5.4856
ABHD13	-0.371656	7.0915	-0.906179	0.388855	0.999925	-5.15171
ABHD14A	0.19485	6.77534	0.612442	0.555658	0.999925	-5.34542
ABHD14A.1	-0.133518	8.00651	-0.369362	0.720544	0.999925	-5.45359
ABHD14B	-0.158665	7.69255	-0.482234	0.641346	0.999925	-5.40962
ABHD15	-0.154479	6.78973	-0.415121	0.687939	0.999925	-5.43711
ABHD16A	0.206303	7.83891	0.636756	0.540408	0.999925	-5.33188
ABHD16B	0.342166	6.27381	0.936451	0.373898	0.999925	-5.12823
ABHD17A	-0.19423	8.06752	-0.610151	0.557108	0.999925	-5.34667
ABHD17B	-0.577227	7.50768	-1.41078	0.192491	0.999925	-4.69011
ABHD17C	-0.16917	5.07382	-0.535485	0.605512	0.999925	-5.38507
ABHD18	-0.549353	7.01088	-1.14778	0.281148	0.999925	-4.94816
ABHD2	0.152345	8.93167	0.433055	0.675341	0.999925	-5.43014
ABHD3	0.324625	6.18178	0.846287	0.419695	0.999925	-5.19634
ABHD4	0.147056	4.68094	0.431285	0.676579	0.999925	-5.43084
ABHD5	-0.166831	4.43727	-0.5144	0.619575	0.999925	-5.39508
ABHD6	0.647619	5.16151	2.0163	0.0751122	0.999925	-4.0009
ABHD8	0.234469	6.10285	0.724834	0.487281	0.999925	-5.27895
ABI1	-0.116941	9.10995	-0.336067	0.744653	0.999925	-5.46441
ABI2	-0.0793768	5.46205	-0.230773	0.82274	0.999925	-5.49207
ABI3	0.217676	5.30136	0.681199	0.513179	0.999925	-5.30593
ABI3BP	0.216244	3.34088	0.521556	0.614784	0.999925	-5.39173
ABL1	-0.0293855	6.98682	-0.0923623	0.928468	0.999925	-5.51294
ABL2	-0.00577345	5.79827	-0.0160894	0.98752	0.999925	-5.51681
ABLIM1	-0.207527	3.38524	-0.630445	0.544342	0.999925	-5.33544
ABLIM2	0.110973	4.05283	0.338936	0.742564	0.999925	-5.46352
ABLIM3	-0.191438	3.22912	-0.588287	0.57105	0.999925	-5.35839
ABO	0.112071	5.06694	0.266279	0.796126	0.999925	-5.48387
ABR	0.229794	7.84167	0.705425	0.498697	0.999925	-5.29113
ABRA	0.586938	5.14036	1.80614	0.104948	0.999925	-4.25074
ABRACL	0.00734635	7.94872	0.0211696	0.98358	0.999925	-5.51672
ABT1	0.223062	7.3837	0.639995	0.538395	0.999925	-5.33005
ABTB1	0.00742717	6.14926	0.0224714	0.982571	0.999925	-5.5167
ABTB2	-0.00765307	5.20537	-0.0240368	0.981357	0.999925	-5.51666
ACAA1	0.20153	9.12623	0.633107	0.542681	0.999925	-5.33395
ACAA2	0.0362542	8.10763	0.0762545	0.940913	0.999925	-5.51421
ACACA	-0.575973	7.9566	-1.75998	0.112847	0.999925	-4.30442
ACACB	-0.0928019	4.13598	-0.285405	0.781903	0.999925	-5.47898
ACAD10	-0.099854	6.3959	-0.284872	0.782298	0.999925	-5.47912
ACAD11	0.264293	3.41403	0.554939	0.592688	0.999925	-5.37551
ACAD8	-0.0659865	6.52176	-0.175993	0.864262	0.999925	-5.50245
ACAD9	-0.061288	7.88651	-0.184629	0.857683	0.999925	-5.501
ACADL	-0.051024	4.14739	-0.151921	0.882657	0.999925	-5.50614
ACADM	-0.393402	8.94329	-0.956412	0.364268	0.999925	-5.11241
ACADS	-0.326574	5.27333	-0.838633	0.423755	0.999925	-5.20186
ACADSB	-0.400066	5.18368	-1.095	0.302429	0.999925	-4.99563
ACADVL	0.703417	7.99667	2.22223	0.0538681	0.999925	-3.74999
ACAN	0.204663	2.89532	0.625931	0.547167	0.999925	-5.33797
ACAP1	-0.108152	6.92267	-0.342858	0.739711	0.999925	-5.46229
ACAP2	-0.333359	6.63387	-0.714457	0.493364	0.999925	-5.2855
ACAP3	0.0452033	7.29925	0.139097	0.892488	0.999925	-5.50788
ACAT1	-0.211931	7.61794	-0.601143	0.562828	0.999925	-5.35154
ACAT2	-0.398279	7.7027	-1.10063	0.300103	0.999925	-4.99065
ACBD3	-0.062573	7.55838	-0.193618	0.850847	0.999925	-5.49941
ACBD4	0.0421321	5.3088	0.13291	0.897239	0.999925	-5.50867
ACBD5	-0.0412179	6.48122	-0.100364	0.922293	0.999925	-5.51222
ACBD6	0.378041	6.85795	1.20406	0.259791	0.999925	-4.89583
ACBD7	-0.299462	2.62777	-0.909097	0.387395	0.999925	-5.14948
ACCS	-0.10155	4.6637	-0.268393	0.79455	0.999925	-5.48335
ACCSL	-0.191397	3.13461	-0.531482	0.608169	0.999925	-5.387
ACD	-0.0123804	7.63223	-0.0393763	0.969465	0.999925	-5.51621
ACE	0.0686907	3.87134	0.20586	0.841559	0.999925	-5.49714
ACE2	-0.337511	2.54577	-1.01241	0.338231	0.999925	-5.06666
ACER1	-0.00451109	3.39097	-0.0115316	0.991055	0.999925	-5.51687
ACER2	-0.114467	4.53702	-0.344783	0.738312	0.999925	-5.46168
ACER3	0.375925	5.64675	0.919023	0.382457	0.999925	-5.14182
ACHE	0.264977	6.59405	0.754213	0.470319	0.999925	-5.25997
ACIN1	-0.0435286	7.91789	-0.138393	0.893029	0.999925	-5.50797
ACKR1	-0.133422	3.7748	-0.317749	0.758047	0.999925	-5.46995
ACKR2	0.206705	5.2666	0.643423	0.53627	0.999925	-5.32809
ACKR3	0.281117	4.06517	0.855849	0.41466	0.999925	-5.18938
ACKR4	0.167887	2.87681	0.425674	0.680514	0.999925	-5.43304
ACLY	-0.274351	9.9143	-0.852973	0.416169	0.999925	-5.19148
ACMSD	0.371883	6.51323	1.10494	0.298328	0.999925	-4.98682
ACO1	-0.318014	6.37229	-0.967285	0.359099	0.999925	-5.10368
ACO2	-0.273975	9.37507	-0.757744	0.468307	0.999925	-5.25764
ACOD1	-0.109728	3.48905	-0.304744	0.767608	0.999925	-5.47369
ACOT1	0.335146	6.26093	1.00347	0.342288	0.999925	-5.07409
ACOT11	0.129966	5.3572	0.41121	0.690701	0.999925	-5.43859
ACOT12	0.485149	2.34129	1.50608	0.166889	0.999925	-4.589
ACOT13	-0.360681	8.81536	-1.05736	0.318366	0.999925	-5.02852
ACOT2	0.260729	6.12791	0.783927	0.453559	0.999925	-5.24011
ACOT4	-0.00467232	3.04685	-0.0142729	0.988929	0.999925	-5.51684
ACOT6	-0.199301	2.61909	-0.547582	0.59752	0.999925	-5.37916
ACOT7	-0.493641	8.11735	-1.53854	0.158878	0.999925	-4.55376
ACOT8	0.171246	7.2835	0.544088	0.599822	0.999925	-5.38088
ACOT9	0.07025	6.88981	0.211556	0.837247	0.999925	-5.49603
ACOX1	0.162458	7.16014	0.483543	0.640453	0.999925	-5.40905
ACOX2	0.156202	3.95498	0.340278	0.741587	0.999925	-5.4631
ACOX3	-0.490856	7.00781	-1.11327	0.294926	0.999925	-4.97938
ACOXL	0.259111	2.80906	0.81656	0.435616	0.999925	-5.21755
ACP1	-0.0911994	8.47972	-0.280116	0.785828	0.999925	-5.48036
ACP2	0.336044	6.66392	1.01201	0.338411	0.999925	-5.067
ACP5	1.28878	5.97539	3.64038	0.00555514	0.999925	-2.05697
ACP6	0.171432	4.22089	0.405176	0.694971	0.999925	-5.44084
ACP7	0.119265	4.72863	0.296693	0.773548	0.999925	-5.47593
ACPP	0.197713	7.1896	0.495982	0.631995	0.999925	-5.40352
ACPT	0.0784742	5.64916	0.20496	0.842241	0.999925	-5.49731
ACR	0.383096	2.82716	1.14717	0.281389	0.999925	-4.94872
ACRBP	-0.1038	6.26525	-0.330125	0.748989	0.999925	-5.46624
ACRV1	-0.164693	3.60073	-0.521369	0.614908	0.999925	-5.39182
ACSBG1	-0.318007	2.60975	-0.973503	0.356168	0.999925	-5.09866
ACSBG2	-0.196946	2.29084	-0.580889	0.575812	0.999925	-5.36227
ACSF2	-0.0300264	6.32247	-0.0912869	0.929298	0.999925	-5.51303
ACSF3	-0.0281252	7.35782	-0.0844101	0.93461	0.999925	-5.5136
ACSL1	-0.105171	8.41887	-0.301686	0.769863	0.999925	-5.47455
ACSL3	-0.222113	7.98076	-0.55113	0.595187	0.999925	-5.37741
ACSL4	0.0432789	7.17979	0.105851	0.918062	0.999925	-5.51169
ACSL5	-0.256588	8.26784	-0.619534	0.551184	0.999925	-5.34152
ACSL6	0.964987	4.47809	1.84307	0.099003	0.999925	-4.20746
ACSM1	0.136378	2.49078	0.391599	0.704619	0.999925	-5.44581
ACSM2A	0.397301	7.12003	1.09115	0.30403	0.999925	-4.99904
ACSM2B	0.115441	4.89331	0.303715	0.768367	0.999925	-5.47398
ACSM3	0.591373	6.04937	1.34378	0.212466	0.999925	-4.75896
ACSM4	0.526199	3.97881	1.49617	0.169404	0.999925	-4.59967
ACSM5	-0.23244	4.21695	-0.575693	0.57917	0.999925	-5.36496
ACSM6	0.308202	3.45352	0.853406	0.415942	0.999925	-5.19116
ACSS1	-0.00203331	7.09839	-0.005807	0.995496	0.999925	-5.51692
ACSS2	-0.0332213	6.16332	-0.0957119	0.925882	0.999925	-5.51264
ACSS3	0.103722	3.14182	0.254657	0.804808	0.999925	-5.48668
ACTA1	-0.00355847	8.33379	-0.011313	0.991225	0.999925	-5.51687
ACTA2	0.0649297	7.15744	0.191802	0.852228	0.999925	-5.49974
ACTB	-0.0386356	10.6416	-0.101169	0.921672	0.999925	-5.51214
ACTBL2	0.244708	3.08993	0.738355	0.479426	0.999925	-5.2703
ACTC1	-0.300502	4.97255	-0.86862	0.408001	0.999925	-5.17999
ACTG1	-0.146693	12.5694	-0.433748	0.674856	0.999925	-5.42987
ACTG2	0.123917	5.96786	0.259979	0.800829	0.999925	-5.48541
ACTL10	0.239828	4.40482	0.762765	0.465455	0.999925	-5.25432
ACTL6A	-0.382729	6.67648	-0.995107	0.346121	0.999925	-5.08101
ACTL6B	-0.0133143	3.73872	-0.0413925	0.967902	0.999925	-5.51613
ACTL7A	-0.257794	3.98602	-0.572442	0.581276	0.999925	-5.36664
ACTL7B	0.28547	4.86083	0.875693	0.404346	0.999925	-5.17474
ACTL8	0.127156	4.01609	0.349713	0.734735	0.999925	-5.4601
ACTL9	0.148601	5.53225	0.439008	0.671182	0.999925	-5.42777
ACTN1	0.0566708	9.81481	0.146905	0.8865	0.999925	-5.50684
ACTN2	0.185728	5.93473	0.537952	0.603878	0.999925	-5.38388
ACTN3	0.118235	3.77748	0.334456	0.745828	0.999925	-5.46491
ACTN4	0.0193693	10.8494	0.0553553	0.957085	0.999925	-5.5155
ACTR10	-0.0955082	7.19095	-0.186604	0.85618	0.999925	-5.50066
ACTR1A	-0.290755	8.61048	-0.80012	0.444594	0.999925	-5.22901
ACTR1B	0.132825	8.16468	0.398027	0.700044	0.999925	-5.44348
ACTR2	-0.0236625	11.0424	-0.0655894	0.949163	0.999925	-5.51492
ACTR3	-0.00322889	10.1381	-0.00739536	0.994263	0.999925	-5.51691
ACTR3B	-0.365301	5.6475	-0.89394	0.395022	0.999925	-5.16103
ACTR3C	0.294262	5.27368	0.847616	0.418992	0.999925	-5.19538
ACTR5	-0.43317	6.05977	-1.18766	0.265876	0.999925	-4.91126
ACTR6	-0.437107	6.96644	-0.950341	0.367177	0.999925	-5.11725
ACTR8	-0.0879144	5.872	-0.158353	0.877735	0.999925	-5.50521
ACTRT1	-0.00184698	2.9267	-0.00540098	0.99581	0.999925	-5.51692
ACTRT2	-0.444076	5.07148	-1.27086	0.236178	0.999925	-4.83158
ACTRT3	0.313487	4.09719	0.802534	0.443268	0.999925	-5.22734
ACVR1	-0.200265	4.16641	-0.498859	0.630047	0.999925	-5.40222
ACVR1B	0.257056	6.33548	0.772879	0.459744	0.999925	-5.24757
ACVR1C	0.0769204	2.7816	0.227572	0.825151	0.999925	-5.49275
ACVR2A	0.450948	4.01429	1.25519	0.241552	0.999925	-4.84686
ACVR2B	0.219866	4.1503	0.676042	0.516295	0.999925	-5.30902
ACVRL1	0.114586	6.10011	0.335864	0.744802	0.999925	-5.46448
ACY1	-0.314506	6.97438	-0.973483	0.356177	0.999925	-5.09867
ACY3	0.465082	4.94458	1.14595	0.281868	0.999925	-4.94983
ACYP1	-0.380586	4.81795	-0.952793	0.366	0.999925	-5.1153
ACYP2	0.151419	6.26808	0.45911	0.657227	0.999925	-5.41953
ADA	-0.0661686	6.71665	-0.201471	0.844886	0.999925	-5.49797
ADA2	1.40892	7.85983	3.02484	0.0146467	0.999925	-2.76697
ADAD1	0.160977	3.87643	0.500037	0.62925	0.999925	-5.40168
ADAD2	0.136527	6.30976	0.392301	0.704119	0.999925	-5.44556
ADAL	-0.841465	5.57548	-1.82547	0.101796	0.999925	-4.22812
ADAM10	-0.14212	8.68786	-0.43597	0.673303	0.999925	-5.42899
ADAM11	0.33535	4.59874	1.03862	0.326533	0.999925	-5.04456
ADAM12	-0.0229442	2.4861	-0.0720382	0.944174	0.999925	-5.5145
ADAM15	0.123068	6.90843	0.375335	0.716252	0.999925	-5.45154
ADAM17	-0.30444	7.24081	-0.632159	0.543272	0.999925	-5.33448
ADAM18	0.0353953	2.07624	0.111214	0.913929	0.999925	-5.51114
ADAM19	0.199124	5.05972	0.630335	0.544411	0.999925	-5.3355
ADAM2	0.389233	2.97711	0.958798	0.363129	0.999925	-5.1105
ADAM20	0.186839	2.78858	0.516183	0.618379	0.999925	-5.39425
ADAM21	-0.0324559	2.9012	-0.0730603	0.943383	0.999925	-5.51443
ADAM22	-0.255048	5.2602	-0.688416	0.508839	0.999925	-5.30157
ADAM23	-0.00853442	2.70299	-0.0219736	0.982957	0.999925	-5.51671
ADAM28	1.11176	3.91348	2.60721	0.0287929	0.999925	-3.27527
ADAM29	0.413402	4.03851	1.16037	0.276253	0.999925	-4.9366
ADAM30	0.0379702	2.79635	0.101989	0.921039	0.999925	-5.51206
ADAM32	-0.180481	2.33505	-0.572121	0.581484	0.999925	-5.3668
ADAM33	0.148685	5.43718	0.427129	0.679492	0.999925	-5.43248
ADAM7	-0.279284	2.39497	-0.82863	0.429102	0.999925	-5.20902
ADAM8	-0.0251068	5.93362	-0.0736757	0.942907	0.999925	-5.51439
ADAM9	0.187335	6.81222	0.44297	0.66842	0.999925	-5.42618
ADAMDEC1	1.81948	6.33401	5.5776	0.000365914	0.243385	-0.271937
ADAMTS1	0.775079	3.10036	2.43749	0.0379592	0.999925	-3.48468
ADAMTS10	0.0985426	5.96404	0.307179	0.765814	0.999925	-5.473
ADAMTS12	-0.435539	4.44825	-1.31356	0.222037	0.999925	-4.78935
ADAMTS13	-0.0238663	3.24857	-0.0537705	0.958313	0.999925	-5.51558
ADAMTS14	-0.522872	3.69551	-1.47542	0.17478	0.999925	-4.62191
ADAMTS15	0.0336833	3.82178	0.0998935	0.922656	0.999925	-5.51226
ADAMTS16	0.0437769	2.77962	0.137943	0.893374	0.999925	-5.50803
ADAMTS17	-0.00675866	5.53294	-0.0175437	0.986392	0.999925	-5.51679
ADAMTS18	0.0554404	4.1665	0.132454	0.897588	0.999925	-5.50872
ADAMTS19	-0.189438	2.54015	-0.588984	0.570603	0.999925	-5.35802
ADAMTS2	0.43979	4.77064	1.20181	0.260618	0.999925	-4.89795
ADAMTS20	-0.224659	3.20108	-0.714364	0.493419	0.999925	-5.28556
ADAMTS3	0.378635	2.94177	0.91344	0.385229	0.999925	-5.14614
ADAMTS4	-0.0418043	3.71397	-0.101264	0.921599	0.999925	-5.51213
ADAMTS5	-0.0693097	4.42588	-0.212174	0.836779	0.999925	-5.49591
ADAMTS6	0.0624687	3.7166	0.186493	0.856264	0.999925	-5.50068
ADAMTS7	0.623189	5.37997	1.63697	0.136649	0.999925	-4.44476
ADAMTS8	0.138927	4.95728	0.347354	0.736446	0.999925	-5.46085
ADAMTS9	-0.01293	2.35566	-0.0371882	0.971161	0.999925	-5.51629
ADAMTSL1	0.330585	3.62993	0.897922	0.393008	0.999925	-5.15801
ADAMTSL2	0.247188	4.42717	0.773747	0.459256	0.999925	-5.24699
ADAMTSL3	-0.287455	2.33954	-0.884509	0.399822	0.999925	-5.16815
ADAMTSL4	0.115122	7.41635	0.294633	0.775071	0.999925	-5.4765
ADAMTSL4.1	0.416662	5.52674	1.15866	0.276912	0.999925	-4.93817
ADAMTSL5	0.0725297	6.83517	0.218959	0.83165	0.999925	-5.49454
ADAP1	0.13445	7.74459	0.407722	0.693168	0.999925	-5.4399
ADAP2	0.857922	6.69847	2.69023	0.0251562	0.999925	-3.17319
ADAR	-0.178698	6.92567	-0.511519	0.621509	0.999925	-5.39642
ADARB1	0.0444549	6.88775	0.100769	0.921981	0.999925	-5.51218
ADARB2	-0.0225443	4.20328	-0.0493213	0.961759	0.999925	-5.51579
ADAT1	-0.0772091	6.7479	-0.190852	0.852949	0.999925	-5.49991
ADAT2	-0.143038	7.45323	-0.3964	0.701201	0.999925	-5.44407
ADCK1	-0.38043	5.96525	-1.14912	0.280623	0.999925	-4.94693
ADCK2	-0.0755216	3.89784	-0.23864	0.816821	0.999925	-5.49035
ADCK5	0.312931	7.57778	0.970278	0.357686	0.999925	-5.10127
ADCY1	0.160506	3.69179	0.417589	0.6862	0.999925	-5.43616
ADCY10	0.136984	3.86126	0.276844	0.78826	0.999925	-5.48121
ADCY2	-0.132284	3.10883	-0.327005	0.751268	0.999925	-5.46719
ADCY3	-0.0403989	5.68016	-0.128344	0.900747	0.999925	-5.50923
ADCY4	0.220612	5.16689	0.698314	0.502922	0.999925	-5.29553
ADCY5	0.0291827	5.1381	0.0844322	0.934592	0.999925	-5.5136
ADCY7	0.303071	6.97432	0.940319	0.372018	0.999925	-5.12518
ADCY8	0.00854636	2.53749	0.0256686	0.980091	0.999925	-5.51662
ADCY9	0.253317	7.20063	0.766724	0.463213	0.999925	-5.25169
ADCYAP1	-0.144382	4.91573	-0.379509	0.713259	0.999925	-5.45009
ADCYAP1R1	-0.126495	2.77662	-0.365052	0.723647	0.999925	-5.45504
ADD1	-0.496258	8.50884	-1.23841	0.247419	0.999925	-4.86308
ADD2	-0.296624	5.45753	-0.944132	0.37017	0.999925	-5.12217
ADD3	0.234644	5.23393	0.622055	0.549599	0.999925	-5.34012
ADGB	0.342067	2.34113	0.960561	0.362289	0.999925	-5.10909
ADGRA1	0.361325	5.41048	1.01476	0.337167	0.999925	-5.06469
ADGRA2	0.612849	6.6497	1.88984	0.0919259	0.999925	-4.15221
ADGRA3	-0.0160059	2.65908	-0.0508575	0.960569	0.999925	-5.51572
ADGRB1	-0.24229	5.01275	-0.70915	0.496493	0.999925	-5.28882
ADGRB2	-0.000190018	4.62878	-0.000590504	0.999542	0.999947	-5.51693
ADGRB3	-0.560078	2.92772	-1.7404	0.11636	0.999925	-4.32702
ADGRD1	0.703008	4.32811	2.12444	0.0631074	0.999925	-3.86968
ADGRE1	0.388943	4.78427	0.942279	0.371067	0.999925	-5.12364
ADGRE2	-0.131166	8.40493	-0.382726	0.710956	0.999925	-5.44897
ADGRE3	1.16042	4.3227	3.4449	0.00752407	0.999925	-2.27603
ADGRE5	0.0156762	9.31358	0.0424229	0.967104	0.999925	-5.51609
ADGRF1	-0.0528165	3.5959	-0.141334	0.890772	0.999925	-5.50759
ADGRF2	-0.556418	3.74159	-1.72593	0.119023	0.999925	-4.34368
ADGRF3	0.0423075	5.0409	0.111575	0.913651	0.999925	-5.51111
ADGRF4	-0.120459	2.7285	-0.379738	0.713095	0.999925	-5.45001
ADGRF5	-0.455806	2.94777	-1.15691	0.277591	0.999925	-4.93978
ADGRG1	0.243164	3.86951	0.449535	0.663857	0.999925	-5.4235
ADGRG2	0.122538	2.61924	0.308326	0.764971	0.999925	-5.47267
ADGRG3	0.0517499	5.8432	0.151744	0.882793	0.999925	-5.50616
ADGRG4	0.212028	2.91553	0.659468	0.526388	0.999925	-5.31882
ADGRG5	0.10251	8.67793	0.316128	0.759237	0.999925	-5.47042
ADGRG6	0.351448	3.69245	1.06929	0.313245	0.999925	-5.01818
ADGRG7	0.372578	2.44507	1.16942	0.272777	0.999925	-4.92824
ADGRL1	-0.159859	6.70523	-0.37783	0.714462	0.999925	-5.45068
ADGRL2	0.496109	3.4989	1.25214	0.242608	0.999925	-4.84981
ADGRL3	-0.00220442	4.26668	-0.00527455	0.995909	0.999925	-5.51692
ADGRL4	-0.010174	2.81403	-0.0289659	0.977535	0.999925	-5.51654
ADGRV1	-0.200044	2.56574	-0.617574	0.552418	0.999925	-5.3426
ADH1A	0.23636	2.4337	0.705038	0.498927	0.999925	-5.29137
ADH1B	0.174039	3.05723	0.526227	0.611666	0.999925	-5.38951
ADH1C	-0.0240839	3.33796	-0.0711547	0.944857	0.999925	-5.51456
ADH4	-0.177657	3.30484	-0.52859	0.610092	0.999925	-5.38839
ADH5	-0.225055	7.06365	-0.524103	0.613083	0.999925	-5.39052
ADH6	0.249056	3.3514	0.780274	0.455598	0.999925	-5.24259
ADH7	-0.140805	3.34422	-0.386374	0.708348	0.999925	-5.44768
ADHFE1	0.49055	3.30161	1.55237	0.155573	0.999925	-4.53865
ADI1	0.00327373	8.42435	0.0103658	0.991959	0.999925	-5.51688
ADIG	0.310145	4.50327	0.834755	0.425822	0.999925	-5.20464
ADIPOQ	0.184563	2.77025	0.477552	0.644546	0.999925	-5.41167
ADIPOR1	-0.276952	9.13388	-0.803018	0.443003	0.999925	-5.22701
ADIPOR2	-0.172924	9.11723	-0.547612	0.597501	0.999925	-5.37915
ADK	-0.0880188	9.64242	-0.257542	0.80265	0.999925	-5.486
ADM	1.02778	5.51901	3.17873	0.0114522	0.999925	-2.58422
ADM2	0.1448	6.25928	0.452235	0.661984	0.999925	-5.42239
ADNP	-0.150863	9.01551	-0.457289	0.658485	0.999925	-5.42029
ADNP2	-0.271318	7.38016	-0.593937	0.567429	0.999925	-5.3554
ADO	0.205464	7.62993	0.601949	0.562315	0.999925	-5.35111
ADORA1	0.307088	4.60397	0.810081	0.439139	0.999925	-5.22209
ADORA2A	0.0606693	7.17721	0.173792	0.86594	0.999925	-5.50281
ADORA2B	0.023673	6.22548	0.0679016	0.947374	0.999925	-5.51477
ADPGK	-0.0058526	7.27654	-0.0165532	0.98716	0.999925	-5.5168
ADPRH	-0.294065	5.68506	-0.828725	0.429051	0.999925	-5.20895
ADPRHL1	0.101623	5.66292	0.305155	0.767305	0.999925	-5.47358
ADPRHL2	-0.650616	5.71459	-1.92967	0.0862792	0.999925	-4.10485
ADPRM	-0.117838	5.80256	-0.27498	0.789646	0.999925	-5.48169
ADRA1A	-0.123068	4.26532	-0.369237	0.720634	0.999925	-5.45363
ADRA1B	-0.116321	5.10265	-0.313817	0.760933	0.999925	-5.47109
ADRA1D	0.246069	5.06817	0.750918	0.472202	0.999925	-5.26213
ADRA2A	0.0228278	4.16277	0.0646097	0.949921	0.999925	-5.51498
ADRA2B	-0.0830935	3.51085	-0.214964	0.834669	0.999925	-5.49535
ADRA2C	0.309937	4.88497	0.773272	0.459523	0.999925	-5.24731
ADRB1	0.527457	5.48946	1.65629	0.132629	0.999925	-4.42299
ADRB2	0.560349	5.01515	1.73786	0.116823	0.999925	-4.32995
ADRB3	-0.168921	4.30588	-0.520973	0.615173	0.999925	-5.392
ADRM1	-0.14395	8.48406	-0.453749	0.660935	0.999925	-5.42176
ADSL	-0.0691374	8.62778	-0.2153	0.834415	0.999925	-5.49528
ADSS	-0.193398	7.62055	-0.458606	0.657575	0.999925	-5.41974
ADSSL1	-0.105452	4.71303	-0.313397	0.761242	0.999925	-5.47122
ADTRP	0.0730883	3.61543	0.17072	0.868285	0.999925	-5.50331
AEBP2	0.0996587	8.66742	0.302539	0.769234	0.999925	-5.47431
AEN	-0.00774828	8.66523	-0.0246643	0.98087	0.999925	-5.51665
AES	-0.0163077	9.20722	-0.0505446	0.960811	0.999925	-5.51574
AFAP1	0.418479	4.7431	1.16724	0.27361	0.999925	-4.93026
AFAP1L1	0.159111	3.94422	0.493303	0.633812	0.999925	-5.40472
AFAP1L2	-0.0221013	3.46569	-0.0697764	0.945923	0.999925	-5.51465
AFDN	0.319648	4.07741	0.995008	0.346166	0.999925	-5.08109
AFF1	-0.55634	10.7136	-1.70658	0.122668	0.999925	-4.36585
AFF2	0.0462794	3.50209	0.141952	0.890298	0.999925	-5.50751
AFF3	0.0505968	7.83799	0.139811	0.89194	0.999925	-5.50779
AFF4	-0.0428544	8.17661	-0.130663	0.898965	0.999925	-5.50894
AFG1L	0.302148	5.59629	0.504649	0.626135	0.999925	-5.39958
AFG3L2	-0.0549619	8.94417	-0.156671	0.879021	0.999925	-5.50545
AFM	0.166145	2.5702	0.502983	0.627259	0.999925	-5.40034
AFMID	-0.46713	6.78672	-1.17612	0.270224	0.999925	-4.92202
AFP	0.00827486	2.73245	0.0251138	0.980522	0.999925	-5.51664
AFTPH	-0.183949	9.45565	-0.528831	0.609932	0.999925	-5.38827
AGA	-0.115393	7.31915	-0.324614	0.753017	0.999925	-5.46791
AGAP1	-0.491012	5.36806	-1.46446	0.177678	0.999925	-4.63359
AGAP2	-0.0515308	6.82616	-0.159431	0.87691	0.999925	-5.50505
AGAP3	-0.528806	7.12214	-1.59134	0.146581	0.999925	-4.49569
AGAP4	0.119571	7.96743	0.35126	0.733613	0.999925	-5.4596
AGAP5	0.220209	7.9638	0.690475	0.507604	0.999925	-5.30032
AGAP6	0.0343286	7.95951	0.0970753	0.92483	0.999925	-5.51252
AGBL1	-0.186518	2.84025	-0.511007	0.621853	0.999925	-5.39666
AGBL2	-0.0597906	2.44193	-0.183804	0.858311	0.999925	-5.50114
AGBL3	-0.119582	2.77853	-0.327666	0.750785	0.999925	-5.46699
AGBL4	0.421615	3.09375	1.08218	0.307786	0.999925	-5.00693
AGBL5	-0.226064	7.31381	-0.610705	0.556757	0.999925	-5.34637
AGER	0.23408	4.95822	0.688483	0.508799	0.999925	-5.30153
AGFG2	-0.0326987	5.5413	-0.0982675	0.92391	0.999925	-5.51241
AGGF1	-0.272742	7.2612	-0.582277	0.574917	0.999925	-5.36154
AGK	-0.360703	6.81468	-0.748574	0.473545	0.999925	-5.26366
AGL	-0.91998	6.60626	-2.54659	0.0317795	0.999925	-3.35
AGMAT	-0.187351	5.974	-0.578474	0.577372	0.999925	-5.36352
AGMO	-0.226509	2.27331	-0.710379	0.495767	0.999925	-5.28805
AGPAT2	0.105179	7.61132	0.331658	0.747869	0.999925	-5.46577
AGPAT3	-0.222657	7.35417	-0.659314	0.526482	0.999925	-5.31891
AGPAT4	0.402054	3.77795	1.10838	0.296919	0.999925	-4.98375
AGPAT4.1	0.0229618	4.24165	0.0696618	0.946012	0.999925	-5.51466
AGPAT5	-0.273901	9.08964	-0.749329	0.473112	0.999925	-5.26317
AGPS	-0.528717	7.79444	-1.21989	0.254027	0.999925	-4.88081
AGR2	-0.206626	3.28957	-0.588079	0.571184	0.999925	-5.3585
AGR3	0.216078	2.36389	0.643474	0.536238	0.999925	-5.32806
AGRN	0.124431	6.30934	0.313737	0.760992	0.999925	-5.47112
AGRP	0.231191	5.61838	0.551261	0.595101	0.999925	-5.37734
AGT	0.334024	6.18713	1.06059	0.316971	0.999925	-5.02572
AGTPBP1	-0.00239158	6.33964	-0.00549098	0.995741	0.999925	-5.51692
AGTR1	-0.113256	2.32438	-0.35808	0.728678	0.999925	-5.45737
AGTR2	-0.0449966	3.82979	-0.123226	0.904682	0.999925	-5.50983
AGTRAP	0.131768	7.30049	0.318932	0.757179	0.999925	-5.4696
AGXT	0.154534	6.7668	0.438609	0.671461	0.999925	-5.42793
AGXT2	-0.0574251	4.15804	-0.13914	0.892456	0.999925	-5.50788
AHCTF1	-0.57204	8.12016	-1.58767	0.147406	0.999925	-4.49975
AHCY	0.230726	8.83768	0.607858	0.558561	0.999925	-5.34791
AHCYL1	-0.271918	9.04463	-0.797088	0.446264	0.999925	-5.23111
AHCYL2	0.142949	6.17112	0.350533	0.73414	0.999925	-5.45983
AHDC1	-0.241416	6.43039	-0.520058	0.615785	0.999925	-5.39243
AHI1	-0.214293	5.76762	-0.650425	0.531943	0.999925	-5.32407
AHNAK	0.650744	7.88136	1.92822	0.0864783	0.999925	-4.10658
AHNAK2	0.0505116	2.78595	0.160615	0.876005	0.999925	-5.50487
AHR	-0.0955092	9.45181	-0.255486	0.804188	0.999925	-5.48649
AHRR	0.370892	8.41836	1.1473	0.281337	0.999925	-4.9486
AHSA1	-0.202915	9.57102	-0.550933	0.595317	0.999925	-5.37751
AHSA2	0.134633	5.70921	0.351645	0.733334	0.999925	-5.45947
AHSG	0.0744153	2.73592	0.23306	0.821017	0.999925	-5.49158
AHSP	0.122378	2.65397	0.374863	0.716591	0.999925	-5.4517
AICDA	0.00342634	3.40023	0.0108338	0.991596	0.999925	-5.51688
AIDA	-0.380707	7.12729	-0.81273	0.437696	0.999925	-5.22024
AIF1	0.0155915	11.7673	0.0486806	0.962255	0.999925	-5.51582
AIF1L	0.136346	4.56417	0.410372	0.691293	0.999925	-5.4389
AIFM1	-0.351302	7.61907	-1.0456	0.323471	0.999925	-5.03861
AIFM2	0.198685	4.13161	0.566091	0.585403	0.999925	-5.36989
AIFM3	0.237545	5.63917	0.659566	0.526327	0.999925	-5.31876
AIG1	-0.275373	7.78847	-0.656975	0.527916	0.999925	-5.32027
AIM2	-0.353388	3.47097	-1.11021	0.296173	0.999925	-4.98212
AIMP1	-0.361095	8.80561	-1.00472	0.341722	0.999925	-5.07306
AIMP2	-0.318493	8.48368	-1.01256	0.338163	0.999925	-5.06654
AIP	-0.00486205	7.58771	-0.0154177	0.988041	0.999925	-5.51682
AIPL1	-0.363852	3.63421	-0.907625	0.388131	0.999925	-5.15061
AIRE	0.237663	7.07456	0.516967	0.617854	0.999925	-5.39388
AJAP1	0.303398	2.53013	0.730395	0.484041	0.999925	-5.27541
AJUBA	-0.177551	4.66629	-0.398998	0.699354	0.999925	-5.44312
AK1	0.349777	5.58378	1.02188	0.333969	0.999925	-5.05873
AK2	-0.137535	9.21322	-0.430023	0.677463	0.999925	-5.43134
AK3	-0.478514	7.58711	-1.10998	0.296267	0.999925	-4.98233
AK4	0.670093	4.63506	1.89988	0.0904714	0.999925	-4.14031
AK5	-0.243464	2.7569	-0.736516	0.48049	0.999925	-5.27148
AK7	0.211966	4.80923	0.595712	0.566293	0.999925	-5.35445
AK8	0.140129	5.57822	0.394204	0.702764	0.999925	-5.44487
AK9	-0.147776	4.45169	-0.336909	0.74404	0.999925	-5.46415
AKAIN1	0.131011	3.11791	0.393954	0.702942	0.999925	-5.44496
AKAP1	-0.140143	7.71419	-0.421728	0.683286	0.999925	-5.43457
AKAP10	0.206329	5.93088	0.623034	0.548984	0.999925	-5.33958
AKAP11	0.0712794	7.86206	0.165967	0.871914	0.999925	-5.50405
AKAP12	-0.127825	3.04795	-0.359766	0.727461	0.999925	-5.45681
AKAP14	-0.0824569	2.50654	-0.227286	0.825366	0.999925	-5.49281
AKAP17A	0.224508	6.74382	0.682002	0.512695	0.999925	-5.30545
AKAP2	-0.32406	7.60217	-0.964476	0.360429	0.999925	-5.10594
AKAP3	-0.147977	2.50965	-0.431578	0.676374	0.999925	-5.43073
AKAP4	0.195458	4.23918	0.443431	0.6681	0.999925	-5.42599
AKAP5	0.252728	2.63421	0.636134	0.540795	0.999925	-5.33224
AKAP6	-0.738784	2.76684	-2.31937	0.0460058	0.999925	-3.63046
AKAP7	-0.110347	3.48164	-0.334345	0.745909	0.999925	-5.46495
AKAP8	-0.0625583	7.9575	-0.196502	0.848657	0.999925	-5.49889
AKAP8L	-0.151623	8.92748	-0.3512	0.733657	0.999925	-5.45962
AKAP9	-0.247309	6.04076	-0.670706	0.519532	0.999925	-5.3122
AKIP1	-0.508085	6.51048	-1.48306	0.172782	0.999925	-4.61374
AKIRIN1	0.254765	7.69632	0.799628	0.444865	0.999925	-5.22935
AKIRIN2	-0.126035	5.97781	-0.342553	0.739933	0.999925	-5.46238
AKNA	0.0355175	7.13392	0.0765339	0.940697	0.999925	-5.51419
AKNAD1	-0.00986449	2.48728	-0.0291449	0.977396	0.999925	-5.51654
AKR1A1	-0.0826081	7.38149	-0.233694	0.82054	0.999925	-5.49144
AKR1B1	-0.0889847	7.87964	-0.247379	0.81026	0.999925	-5.48838
AKR1B10	0.604927	3.13239	1.63341	0.137401	0.999925	-4.44875
AKR1B15	-0.296342	2.93429	-0.734805	0.481481	0.999925	-5.27258
AKR1C1	0.181502	5.00595	0.366467	0.722628	0.999925	-5.45457
AKR1C2	0.749397	4.64256	1.71194	0.121647	0.999925	-4.35971
AKR1C3	0.949289	4.72956	2.14311	0.0612314	0.999925	-3.84689
AKR1C4	-0.26634	3.16036	-0.821021	0.433201	0.999925	-5.21441
AKR1C8P	-0.0672446	3.1924	-0.203082	0.843665	0.999925	-5.49767
AKR1D1	0.171341	3.43536	0.454188	0.660631	0.999925	-5.42158
AKR1E2	0.452189	5.07566	1.36316	0.206513	0.999925	-4.73924
AKR7A2	0.00562078	7.9427	0.0178758	0.986135	0.999925	-5.51678
AKR7A3	-0.588282	6.88551	-1.65673	0.132539	0.999925	-4.4225
AKR7L	0.214897	6.98876	0.597898	0.564897	0.999925	-5.35328
AKT1	-0.0715709	8.00681	-0.221882	0.829443	0.999925	-5.49394
AKT1S1	-0.306304	7.64	-0.836369	0.424961	0.999925	-5.20349
AKT2	-0.0667273	8.80921	-0.196072	0.848984	0.999925	-5.49897
AKT3	0.126572	3.94535	0.334923	0.745487	0.999925	-5.46477
AKTIP	-0.182865	4.1619	-0.465098	0.653097	0.999925	-5.41701
ALAD	0.493052	6.66286	1.23778	0.247639	0.999925	-4.86368
ALAS1	0.154808	9.45202	0.489918	0.636111	0.999925	-5.40623
ALAS2	-0.422151	4.3028	-1.30785	0.223884	0.999925	-4.79505
ALB	0.343033	4.38108	1.08867	0.305066	0.999925	-5.00122
ALCAM	0.631008	8.12672	1.68897	0.126075	0.999925	-4.38594
ALDH16A1	0.248024	6.92191	0.715138	0.492963	0.999925	-5.28507
ALDH18A1	-0.1803	8.39511	-0.461096	0.655856	0.999925	-5.4187
ALDH1A1	-0.201977	5.05176	-0.560468	0.58907	0.999925	-5.37274
ALDH1A2	-0.0621144	5.04992	-0.168738	0.869798	0.999925	-5.50362
ALDH1A3	0.380957	6.11234	1.05009	0.321512	0.999925	-5.03476
ALDH1B1	-0.444092	7.59359	-1.41426	0.1915	0.999925	-4.68648
ALDH1L1	-0.0991873	4.26672	-0.297166	0.773199	0.999925	-5.4758
ALDH1L1.1	-0.0744793	4.37348	-0.218186	0.832234	0.999925	-5.4947
ALDH1L2	-0.464174	6.70747	-1.29487	0.228138	0.999925	-4.80795
ALDH2	0.0696012	5.08775	0.203928	0.843023	0.999925	-5.4975
ALDH3A1	-0.130626	5.8645	-0.395713	0.70169	0.999925	-5.44432
ALDH3A2	0.190787	6.09775	0.499685	0.629488	0.999925	-5.40184
ALDH3B1	0.0402964	7.25272	0.12704	0.901749	0.999925	-5.50938
ALDH3B2	0.253299	4.21605	0.726192	0.486488	0.999925	-5.27809
ALDH4A1	0.221967	5.50052	0.63038	0.544383	0.999925	-5.33548
ALDH5A1	-0.274354	6.21772	-0.768821	0.46203	0.999925	-5.25029
ALDH6A1	-0.353381	4.97237	-1.05302	0.320242	0.999925	-5.03225
ALDH7A1	0.870683	4.29919	2.72165	0.0239043	0.999925	-3.13465
ALDH8A1	0.20399	4.43504	0.642188	0.537035	0.999925	-5.3288
ALDH9A1	-0.164348	7.95968	-0.50765	0.624112	0.999925	-5.39821
ALDOA	-0.0510283	11.8319	-0.158158	0.877884	0.999925	-5.50523
ALDOB	-0.297708	3.88226	-0.837259	0.424487	0.999925	-5.20285
ALDOC	-0.30652	6.4641	-0.96228	0.361471	0.999925	-5.10771
ALG10	-0.581169	6.1348	-1.32341	0.218878	0.999925	-4.77949
ALG10B	0.242022	7.06172	0.764383	0.464538	0.999925	-5.25325
ALG12	-0.176213	6.64746	-0.526315	0.611607	0.999925	-5.38947
ALG13	-0.115668	7.14441	-0.269195	0.793952	0.999925	-5.48315
ALG14	-0.400009	5.94766	-0.826805	0.430082	0.999925	-5.21031
ALG1L	0.0227055	4.29973	0.056862	0.955919	0.999925	-5.51542
ALG1L2	-0.497045	7.4688	-1.54784	0.156649	0.999925	-4.54361
ALG1L9P	-0.02809	6.51457	-0.0871731	0.932475	0.999925	-5.51338
ALG2	-0.388398	7.17982	-1.08528	0.306482	0.999925	-5.0042
ALG3	-0.643193	10.1758	-1.99082	0.0782439	0.999925	-4.03159
ALG5	-0.479771	6.04275	-1.11724	0.293314	0.999925	-4.97583
ALG6	-0.382235	4.3967	-0.921344	0.381309	0.999925	-5.14003
ALG8	-0.611716	7.78116	-1.32924	0.217026	0.999925	-4.77363
ALG9	0.0635015	6.46942	0.197432	0.847951	0.999925	-5.49872
ALK	-0.203849	5.09228	-0.643369	0.536303	0.999925	-5.32812
ALKAL1	0.235199	3.35302	0.723044	0.488327	0.999925	-5.28009
ALKAL2	0.286986	3.83364	0.851674	0.416853	0.999925	-5.19243
ALKBH1	-1.01749	6.11736	-2.35808	0.0431981	0.999925	-3.58272
ALKBH2	-0.418163	7.4596	-1.32238	0.219208	0.999925	-4.78053
ALKBH4	0.0715008	6.43699	0.194864	0.849901	0.999925	-5.49919
ALKBH5	-0.11335	7.6733	-0.351022	0.733786	0.999925	-5.45967
ALKBH6	0.397112	6.55888	0.998688	0.344476	0.999925	-5.07805
ALKBH7	-0.348332	7.07313	-1.0109	0.338914	0.999925	-5.06792
ALKBH8	-0.496431	4.89364	-0.767198	0.462946	0.999925	-5.25137
ALLC	-0.00546906	3.14182	-0.0140147	0.989129	0.999925	-5.51684
ALMS1	-0.571485	5.67264	-1.42644	0.188062	0.999925	-4.67373
ALOX12	-0.560993	7.2338	-1.73037	0.1182	0.999925	-4.33858
ALOX12B	0.437764	4.59437	0.994847	0.346241	0.999925	-5.08122
ALOX15	0.24916	6.26901	0.789827	0.450279	0.999925	-5.23609
ALOX15B	0.0553529	4.4952	0.12775	0.901204	0.999925	-5.5093
ALOX5	0.439448	4.24689	1.10477	0.298398	0.999925	-4.98697
ALOX5AP	0.40539	11.7055	1.26743	0.237345	0.999925	-4.83494
ALOXE3	0.113115	4.81761	0.270037	0.793325	0.999925	-5.48294
ALPI	-0.42395	3.75391	-1.33144	0.216331	0.999925	-4.77142
ALPK1	-0.269418	3.1096	-0.639401	0.538764	0.999925	-5.33038
ALPK2	-1.64709e-05	3.76851	-5.17899e-05	0.99996	0.99996	-5.51693
ALPK3	0.246285	4.63211	0.703643	0.499754	0.999925	-5.29224
ALPL	0.269225	3.31189	0.603257	0.561483	0.999925	-5.3504
ALPP	-0.179567	5.60666	-0.429759	0.677648	0.999925	-5.43144
ALPPL2	0.447631	5.32372	1.231	0.250045	0.999925	-4.87019
ALS2	-0.28491	5.56383	-0.65021	0.532076	0.999925	-5.32419
ALS2CL	0.163154	3.97673	0.508877	0.623286	0.999925	-5.39764
ALS2CR12	-0.284952	3.14714	-0.792709	0.448682	0.999925	-5.23412
ALX1	-0.513378	2.40367	-1.45923	0.179075	0.999925	-4.63914
ALX3	0.178357	4.7871	0.429575	0.677778	0.999925	-5.43152
ALX4	-0.0546191	3.86583	-0.135109	0.89555	0.999925	-5.50839
ALYREF	0.0759488	10.2179	0.241736	0.814495	0.999925	-5.48966
AMACR	0.190911	5.35928	0.408594	0.692551	0.999925	-5.43957
AMBN	-0.318031	2.84647	-1.01158	0.338603	0.999925	-5.06735
AMBP	0.215717	5.50131	0.662216	0.524706	0.999925	-5.31721
AMBRA1	0.0399667	9.00113	0.125798	0.902704	0.999925	-5.50953
AMD1	-0.211958	9.68482	-0.515	0.619173	0.999925	-5.3948
AMDHD1	0.152293	4.26962	0.468312	0.650885	0.999925	-5.41564
AMDHD2	0.474598	6.79759	1.41456	0.191415	0.999925	-4.68617
AMELX	0.240088	4.99095	0.611531	0.556234	0.999925	-5.34591
AMELY	-0.304811	4.16921	-0.643331	0.536327	0.999925	-5.32814
AMER1	-0.129267	5.48318	-0.371452	0.719041	0.999925	-5.45288
AMER2	-0.00363302	4.52766	-0.00992851	0.992299	0.999925	-5.51689
AMER3	0.0549202	4.83209	0.129388	0.899945	0.999925	-5.5091
AMFR	0.156907	6.71715	0.488893	0.636808	0.999925	-5.40669
AMHR2	0.496263	3.24918	1.21011	0.257575	0.999925	-4.8901
AMIGO1	0.432631	4.43211	0.96974	0.35794	0.999925	-5.1017
AMIGO2	0.0380923	3.03314	0.11987	0.907264	0.999925	-5.51021
AMIGO3	-0.140115	5.05739	-0.404214	0.695653	0.999925	-5.4412
AMMECR1	0.141764	6.50751	0.420303	0.684288	0.999925	-5.43512
AMMECR1L	-0.181732	6.71685	-0.573094	0.580853	0.999925	-5.3663
AMN	0.136903	7.09146	0.389612	0.706037	0.999925	-5.44652
AMN1	0.472194	3.36724	1.02185	0.33398	0.999925	-5.05875
AMOTL1	0.0497803	4.32979	0.155947	0.879576	0.999925	-5.50556
AMPD1	0.178826	2.84122	0.500754	0.628765	0.999925	-5.40136
AMPD2	-0.17587	7.46674	-0.549114	0.596512	0.999925	-5.37841
AMPD3	0.320837	5.88934	0.975741	0.355117	0.999925	-5.09684
AMPH	0.532594	3.22051	1.493	0.170215	0.999925	-4.60308
AMTN	0.190023	2.33029	0.586432	0.572242	0.999925	-5.35936
AMY2A	-0.25209	3.29848	-0.774077	0.459071	0.999925	-5.24677
AMZ1	-0.0281353	6.47167	-0.0702173	0.945582	0.999925	-5.51462
AMZ2	0.22317	8.00926	0.696154	0.504209	0.999925	-5.29685
ANAPC1	-0.51773	7.72888	-1.15533	0.278206	0.999925	-4.94124
ANAPC10	0.0571809	6.59088	0.163662	0.873675	0.999925	-5.50441
ANAPC11	-0.27658	7.97618	-0.862134	0.411373	0.999925	-5.18477
ANAPC13	-0.305642	7.61569	-0.743563	0.476423	0.999925	-5.26692
ANAPC15	0.193249	9.29252	0.58993	0.569996	0.999925	-5.35752
ANAPC16	-0.256101	8.16515	-0.612345	0.55572	0.999925	-5.34547
ANAPC2	0.355724	8.04327	0.972181	0.356789	0.999925	-5.09973
ANAPC4	0.325894	6.27553	0.78445	0.453268	0.999925	-5.23975
ANAPC5	-0.348765	9.52153	-1.09194	0.303704	0.999925	-4.99835
ANAPC7	0.0141566	8.70584	0.0417005	0.967663	0.999925	-5.51612
ANGEL1	-0.140561	5.96292	-0.414245	0.688558	0.999925	-5.43744
ANGEL2	0.0494429	6.66211	0.111744	0.91352	0.999925	-5.51109
ANGPT1	-0.429657	3.41139	-1.21398	0.256169	0.999925	-4.88644
ANGPT2	0.349854	3.58259	1.01098	0.338874	0.999925	-5.06785
ANGPT4	0.25027	3.80403	0.773711	0.459277	0.999925	-5.24701
ANGPTL1	0.379859	2.54878	1.11763	0.293157	0.999925	-4.97548
ANGPTL2	-0.107955	3.6727	-0.32896	0.74984	0.999925	-5.4666
ANGPTL3	-0.11206	3.38213	-0.296891	0.773402	0.999925	-5.47588
ANGPTL4	-0.111691	4.79974	-0.306469	0.766337	0.999925	-5.4732
ANGPTL5	-0.0171634	3.32242	-0.0545026	0.957746	0.999925	-5.51554
ANGPTL6	-0.0258327	5.9173	-0.0698417	0.945873	0.999925	-5.51465
ANGPTL7	0.249243	4.74715	0.718981	0.490706	0.999925	-5.28266
ANGPTL8	-0.00568117	5.50556	-0.0165478	0.987165	0.999925	-5.5168
ANHX	0.0780586	5.55784	0.231369	0.822291	0.999925	-5.49194
ANK1	0.117157	4.29789	0.352154	0.732966	0.999925	-5.45931
ANK2	-0.0942707	2.78449	-0.278272	0.787198	0.999925	-5.48084
ANK3	-0.00851448	2.4083	-0.0266407	0.979338	0.999925	-5.5166
ANKAR	0.598565	3.85207	1.65677	0.132531	0.999925	-4.42246
ANKDD1A	-0.0825811	5.92058	-0.259726	0.801018	0.999925	-5.48547
ANKDD1B	0.174939	3.47386	0.540117	0.602445	0.999925	-5.38283
ANKEF1	0.230743	4.8162	0.59229	0.568483	0.999925	-5.35627
ANKFN1	0.124801	2.31551	0.396492	0.701136	0.999925	-5.44404
ANKFY1	-0.579981	6.7158	-1.22261	0.253049	0.999925	-4.87822
ANKH	0.434673	6.89654	1.30493	0.224834	0.999925	-4.79795
ANKIB1	0.192982	7.27731	0.59304	0.568003	0.999925	-5.35587
ANKK1	0.185394	4.57684	0.453243	0.661285	0.999925	-5.42197
ANKLE1	-0.0218238	7.00402	-0.0601173	0.953398	0.999925	-5.51524
ANKLE2	0.0604123	7.27901	0.191882	0.852167	0.999925	-5.49973
ANKMY1	0.0706789	7.60948	0.207716	0.840154	0.999925	-5.49678
ANKMY2	-0.614657	6.07439	-1.70147	0.123648	0.999925	-4.37169
ANKRA2	-0.127186	5.54877	-0.383445	0.710442	0.999925	-5.44871
ANKRD1	0.453366	2.52379	1.28039	0.232956	0.999925	-4.82223
ANKRD10	0.0922118	7.73996	0.286713	0.780933	0.999925	-5.47863
ANKRD11	-0.0564043	7.63422	-0.174136	0.865678	0.999925	-5.50276
ANKRD12	0.243163	7.0359	0.606636	0.559336	0.999925	-5.34858
ANKRD13A	-0.234914	7.66083	-0.531647	0.608059	0.999925	-5.38692
ANKRD13B	0.291463	5.98201	0.874879	0.404765	0.999925	-5.17534
ANKRD13C	-0.400919	6.74004	-1.07636	0.310241	0.999925	-5.01202
ANKRD13D	0.0960548	6.62788	0.278845	0.786772	0.999925	-5.48069
ANKRD16	-0.240318	6.01966	-0.759508	0.467303	0.999925	-5.25648
ANKRD17	-0.149076	8.63481	-0.443419	0.668108	0.999925	-5.42599
ANKRD18B	-0.280384	5.06066	-0.399635	0.698902	0.999925	-5.44289
ANKRD19P	-0.458975	3.34691	-1.34593	0.2118	0.999925	-4.75678
ANKRD2	-0.137593	5.13556	-0.392145	0.70423	0.999925	-5.44561
ANKRD20A4	-0.0241853	4.67134	-0.062195	0.95179	0.999925	-5.51512
ANKRD20A5P	0.116712	4.96513	0.295425	0.774485	0.999925	-5.47628
ANKRD22	0.967311	4.48257	1.86332	0.0958782	0.999925	-4.18359
ANKRD23	0.321745	5.6107	0.955474	0.364716	0.999925	-5.11316
ANKRD24	0.503596	5.05187	1.03792	0.326843	0.999925	-5.04516
ANKRD26	-0.33914	4.69345	-0.768883	0.461995	0.999925	-5.25025
ANKRD27	-0.37718	7.86314	-0.874228	0.405101	0.999925	-5.17583
ANKRD28	-0.10306	8.13959	-0.219415	0.831306	0.999925	-5.49445
ANKRD29	0.0539028	3.14108	0.148758	0.88508	0.999925	-5.50658
ANKRD30A	-0.216401	2.36971	-0.662485	0.524542	0.999925	-5.31705
ANKRD30B	-0.35051	2.23347	-1.08502	0.306591	0.999925	-5.00443
ANKRD30BL	-0.137604	2.75966	-0.427973	0.6789	0.999925	-5.43215
ANKRD31	-0.0898737	2.51711	-0.221253	0.829918	0.999925	-5.49407
ANKRD33	-0.208378	3.28753	-0.663251	0.524073	0.999925	-5.3166
ANKRD33B	0.379556	6.03141	0.959435	0.362825	0.999925	-5.10999
ANKRD34A	-0.141959	4.42254	-0.32097	0.755686	0.999925	-5.469
ANKRD34B	0.245006	3.21363	0.715069	0.493004	0.999925	-5.28512
ANKRD34C	-0.271888	3.1998	-0.835688	0.425324	0.999925	-5.20397
ANKRD35	-0.286091	3.62773	-0.887299	0.398398	0.999925	-5.16605
ANKRD36	0.310339	7.5104	0.719933	0.490148	0.999925	-5.28206
ANKRD36B	0.37132	7.75833	0.870896	0.406822	0.999925	-5.1783
ANKRD36C	0.846211	6.24043	1.65214	0.133483	0.999925	-4.42767
ANKRD37	0.0786203	6.45844	0.211234	0.837491	0.999925	-5.49609
ANKRD39	0.0346484	5.81199	0.10795	0.916444	0.999925	-5.51148
ANKRD40	-0.216253	7.70021	-0.631437	0.543723	0.999925	-5.33489
ANKRD42	-0.438534	6.10084	-0.877506	0.403412	0.999925	-5.17339
ANKRD44	0.449783	6.34859	1.3115	0.222701	0.999925	-4.79141
ANKRD45	-0.105144	3.34136	-0.334643	0.745692	0.999925	-5.46485
ANKRD46	-0.345452	7.1798	-0.929651	0.377221	0.999925	-5.13356
ANKRD49	-0.156925	6.04712	-0.334752	0.745612	0.999925	-5.46482
ANKRD50	0.110204	5.95066	0.298237	0.772408	0.999925	-5.47551
ANKRD52	0.181184	5.53599	0.572709	0.581103	0.999925	-5.3665
ANKRD53	0.53431	3.26167	1.6285	0.138444	0.999925	-4.45425
ANKRD55	-0.173841	4.10369	-0.5273	0.610951	0.999925	-5.389
ANKRD6	0.45322	3.9496	1.29872	0.22687	0.999925	-4.80413
ANKRD60	0.249343	5.17401	0.682366	0.512476	0.999925	-5.30523
ANKRD61	-0.0524852	4.0785	-0.119251	0.907741	0.999925	-5.51028
ANKRD62	-0.346644	2.69187	-1.02342	0.333278	0.999925	-5.05743
ANKRD63	0.418424	5.57884	1.24003	0.246847	0.999925	-4.86152
ANKRD65	-0.0967908	5.55722	-0.225	0.82709	0.999925	-5.4933
ANKRD66	0.275916	4.37379	0.802825	0.443109	0.999925	-5.22714
ANKRD7	0.123737	2.91462	0.279523	0.786268	0.999925	-5.48052
ANKRD9	-0.0421278	5.64545	-0.113042	0.91252	0.999925	-5.51095
ANKS1A	0.0173109	6.92768	0.0542923	0.957909	0.999925	-5.51555
ANKS1B	0.31772	5.30725	0.767359	0.462855	0.999925	-5.25126
ANKS3	0.0259202	4.62592	0.07392	0.942718	0.999925	-5.51437
ANKS4B	-0.151658	2.38879	-0.480749	0.642361	0.999925	-5.41027
ANKS6	-0.220744	5.56603	-0.688553	0.508756	0.999925	-5.30149
ANKUB1	0.240794	2.90109	0.751133	0.472079	0.999925	-5.26199
ANKZF1	-0.122337	7.04658	-0.333815	0.746295	0.999925	-5.46511
ANLN	-0.111918	8.49958	-0.315092	0.759997	0.999925	-5.47072
ANO1	0.311809	4.74024	0.752388	0.471362	0.999925	-5.26117
ANO10	-0.276981	4.8801	-0.709421	0.496333	0.999925	-5.28865
ANO2	-0.413236	2.62417	-1.27462	0.234903	0.999925	-4.8279
ANO3	0.114124	2.98406	0.34148	0.740713	0.999925	-5.46272
ANO4	-0.182507	2.46837	-0.476893	0.644998	0.999925	-5.41195
ANO5	-0.0613542	3.48594	-0.168006	0.870356	0.999925	-5.50373
ANO6	-0.393633	8.67966	-1.11943	0.292427	0.999925	-4.97386
ANO7	0.440053	6.5166	0.948251	0.368183	0.999925	-5.11891
ANO8	0.202755	6.94095	0.592906	0.568088	0.999925	-5.35594
ANO9	0.226291	5.01322	0.612027	0.55592	0.999925	-5.34564
ANOS1	1.46685	5.30675	4.45042	0.00166833	0.586247	-1.22403
ANP32A	0.0597855	10.9021	0.181043	0.860414	0.999925	-5.50161
ANP32B	0.0214417	10.3631	0.0630658	0.951116	0.999925	-5.51507
ANP32C	-0.0259388	5.98302	-0.0811575	0.937123	0.999925	-5.51385
ANP32D	0.0686967	5.02098	0.150854	0.883475	0.999925	-5.50629
ANP32E	0.064678	8.44094	0.188391	0.854821	0.999925	-5.50035
ANPEP	2.72605	6.01962	6.00067	0.000216766	0.16821	0.0277859
ANTXR1	0.498521	3.40169	1.32358	0.218825	0.999925	-4.77932
ANTXR2	-0.361261	7.26306	-0.987778	0.349505	0.999925	-5.08703
ANTXRL	-0.0423779	4.17256	-0.109118	0.915544	0.999925	-5.51136
ANXA1	1.90002	8.45307	5.20485	0.000592287	0.290283	-0.561059
ANXA10	-0.605202	3.47105	-1.77694	0.109883	0.999925	-4.28476
ANXA11	-0.211853	9.679	-0.600254	0.563395	0.999925	-5.35202
ANXA13	-0.198525	2.68441	-0.529235	0.609663	0.999925	-5.38808
ANXA2	0.041072	9.51047	0.106384	0.917651	0.999925	-5.51164
ANXA2R	-0.287917	7.09079	-0.884647	0.399751	0.999925	-5.16804
ANXA3	-0.486512	3.82682	-1.53434	0.159896	0.999925	-4.55835
ANXA4	0.00690385	7.59249	0.0217427	0.983136	0.999925	-5.51671
ANXA5	0.0143658	9.08198	0.0363885	0.97178	0.999925	-5.51631
ANXA6	0.0255187	5.39622	0.0734086	0.943114	0.999925	-5.51441
ANXA7	-0.0349735	7.38326	-0.111041	0.914062	0.999925	-5.51116
ANXA8	-0.0892551	4.55751	-0.275747	0.789075	0.999925	-5.48149
ANXA9	-0.173545	5.58086	-0.536763	0.604665	0.999925	-5.38446
AOAH	1.89052	6.11371	3.84727	0.00405075	0.999925	-1.83248
AOC1	-0.152908	7.30626	-0.444715	0.667206	0.999925	-5.42547
AOC2	-0.157434	3.36602	-0.484303	0.639935	0.999925	-5.40872
AOC3	-0.0375443	5.05036	-0.0946512	0.926701	0.999925	-5.51274
AOX1	0.458596	3.45259	1.21213	0.256838	0.999925	-4.88819
AP1AR	0.0457198	4.55027	0.104811	0.918864	0.999925	-5.51179
AP1B1	-0.0789515	8.16781	-0.238497	0.816928	0.999925	-5.49039
AP1G1	-0.276647	7.03142	-0.557618	0.590933	0.999925	-5.37417
AP1G2	-0.281326	5.10797	-0.889842	0.397103	0.999925	-5.16413
AP1M1	0.101441	8.48055	0.308448	0.764881	0.999925	-5.47264
AP1M2	-0.315869	4.52151	-0.923708	0.380143	0.999925	-5.13819
AP1S1	0.0168659	5.64606	0.0453473	0.964838	0.999925	-5.51597
AP1S2	0.347163	8.35563	0.667559	0.521446	0.999925	-5.31406
AP1S3	-0.167681	7.33113	-0.298004	0.77258	0.999925	-5.47557
AP2A1	0.209194	7.72786	0.576635	0.57856	0.999925	-5.36447
AP2A2	-0.13471	7.86501	-0.369529	0.720424	0.999925	-5.45353
AP2B1	-0.424355	9.02742	-0.893618	0.395186	0.999925	-5.16128
AP2M1	-0.156593	8.81166	-0.45665	0.658927	0.999925	-5.42056
AP2S1	-0.161941	9.50564	-0.507169	0.624436	0.999925	-5.39843
AP3B1	-0.044676	8.85863	-0.138833	0.892691	0.999925	-5.50792
AP3B2	-0.313612	4.40689	-0.865746	0.409493	0.999925	-5.18211
AP3D1	-0.120811	7.79345	-0.374857	0.716595	0.999925	-5.45171
AP3M1	-0.492714	8.89907	-1.17562	0.270415	0.999925	-4.92249
AP3M2	-0.205198	7.54679	-0.50522	0.62575	0.999925	-5.39932
AP3S1	0.0121971	9.07627	0.0324523	0.974832	0.999925	-5.51644
AP4B1	-0.309671	5.45147	-0.615275	0.553868	0.999925	-5.34386
AP4E1	-0.195727	6.78422	-0.390061	0.705716	0.999925	-5.44636
AP4M1	-0.264105	6.19867	-0.732295	0.482937	0.999925	-5.27419
AP4S1	-0.491438	3.85867	-1.16013	0.276345	0.999925	-4.93682
AP5B1	-0.0390883	6.80245	-0.107784	0.916572	0.999925	-5.5115
AP5M1	-0.32916	7.19296	-0.794928	0.447456	0.999925	-5.23259
AP5S1	-0.128909	7.55945	-0.408052	0.692934	0.999925	-5.43977
AP5Z1	-0.0805955	6.56074	-0.205281	0.841998	0.999925	-5.49725
APAF1	0.323324	6.82198	0.714744	0.493195	0.999925	-5.28532
APBA1	0.083823	4.54076	0.246225	0.811126	0.999925	-5.48864
APBA2	0.215124	7.14084	0.656163	0.528414	0.999925	-5.32074
APBA3	0.226274	6.76379	0.514909	0.619234	0.999925	-5.39484
APBB1	-0.303516	3.43595	-0.934454	0.374872	0.999925	-5.1298
APBB1IP	-0.269332	8.18958	-0.846781	0.419433	0.999925	-5.19598
APBB2	-0.850227	5.46522	-2.12063	0.0634961	0.999925	-3.87432
APC	-0.268893	8.01447	-0.681034	0.513279	0.999925	-5.30603
APC2	0.122979	6.7177	0.378437	0.714027	0.999925	-5.45047
APCDD1	0.748787	5.40476	2.15673	0.0598977	0.999925	-3.83024
APCDD1L	-0.248815	5.27646	-0.696104	0.504239	0.999925	-5.29688
APCS	0.262029	3.04415	0.726711	0.486186	0.999925	-5.27776
APEH	-0.407933	8.58263	-1.00094	0.343447	0.999925	-5.0762
APELA	-0.302932	4.17229	-0.907597	0.388145	0.999925	-5.15063
APEX1	-0.300101	9.9738	-0.792895	0.44858	0.999925	-5.23399
APEX2	-0.460307	6.33364	-1.43848	0.184719	0.999925	-4.66109
APH1A	-0.189136	9.4886	-0.600238	0.563405	0.999925	-5.35203
APH1B	0.0827832	7.21873	0.242112	0.814212	0.999925	-5.48958
API5	-0.460505	7.95523	-1.03998	0.325936	0.999925	-5.04341
APIP	-0.0650174	6.66717	-0.168926	0.869654	0.999925	-5.50359
APLF	-0.179033	4.79692	-0.54198	0.601214	0.999925	-5.38192
APLN	0.326605	6.15708	0.678401	0.514869	0.999925	-5.30761
APLNR	0.237979	5.11067	0.601355	0.562694	0.999925	-5.35143
APLP1	0.260985	5.66615	0.681603	0.512936	0.999925	-5.30569
APLP2	-0.184454	10.6373	-0.357215	0.729304	0.999925	-5.45765
APMAP	0.0879601	8.01187	0.229886	0.823407	0.999925	-5.49226
APOA1	0.00440888	5.47374	0.0135795	0.989467	0.999925	-5.51685
APOA2	0.301593	2.81248	0.73282	0.482632	0.999925	-5.27386
APOA4	0.0289304	6.58117	0.0858864	0.933469	0.999925	-5.51348
APOA5	0.25131	6.8718	0.615584	0.553673	0.999925	-5.34369
APOB	-0.307963	2.65976	-0.932083	0.37603	0.999925	-5.13166
APOBEC1	0.263424	2.72447	0.82858	0.429129	0.999925	-5.20905
APOBEC2	-0.325922	4.96812	-0.908833	0.387527	0.999925	-5.14968
APOBEC3A	0.503062	5.19223	1.36533	0.205855	0.999925	-4.73702
APOBEC3C	-0.567006	9.19814	-1.57204	0.150974	0.999925	-4.51703
APOBEC3D	-0.39	4.81478	-1.10237	0.299385	0.999925	-4.9891
APOBEC3F	-0.63816	4.11089	-1.83489	0.100292	0.999925	-4.21707
APOBEC3G	-0.493768	5.37254	-1.3019	0.225825	0.999925	-4.80097
APOBEC3H	0.217086	5.55591	0.68197	0.512715	0.999925	-5.30547
APOBEC4	-0.373932	2.29935	-1.11506	0.294197	0.999925	-4.97778
APOBR	0.545394	6.74706	1.71772	0.120557	0.999925	-4.3531
APOC1	3.05346	6.99159	9.65424	5.42587e-06	0.0252628	1.69294
APOC2	0.570071	10.5695	1.80896	0.104482	0.999925	-4.24745
APOC3	-0.288089	5.90286	-0.732658	0.482726	0.999925	-5.27396
APOC4	0.969138	9.11371	2.89924	0.0179295	0.999925	-2.91823
APOD	0.207715	3.41359	0.609806	0.557326	0.999925	-5.34686
APOE	1.94751	6.78478	6.17816	0.000175246	0.155418	0.145065
APOF	-0.14495	4.64108	-0.448631	0.664485	0.999925	-5.42387
APOH	0.309033	3.06673	0.781074	0.455151	0.999925	-5.24204
APOL1	-0.277566	3.89415	-0.769281	0.46177	0.999925	-5.24998
APOL2	0.848508	5.37392	1.85113	0.0977482	0.999925	-4.19797
APOL3	0.0487533	4.31569	0.117941	0.908748	0.999925	-5.51042
APOL4	0.208505	3.94725	0.627327	0.546293	0.999925	-5.33719
APOL5	0.15586	3.41815	0.492737	0.634196	0.999925	-5.40497
APOL6	0.199302	6.21063	0.59798	0.564845	0.999925	-5.35324
APOM	0.046849	4.34648	0.148208	0.885501	0.999925	-5.50666
APOO	-0.237639	5.85921	-0.590824	0.569423	0.999925	-5.35705
APOOL	-0.783589	6.13543	-1.60136	0.144345	0.999925	-4.48456
APOPT1	-0.349358	6.00281	-1.00998	0.339329	0.999925	-5.06869
APP	-0.0687196	8.17914	-0.210474	0.838066	0.999925	-5.49624
APPBP2	-0.560639	5.97277	-1.12965	0.288319	0.999925	-4.96464
APPL1	-0.25989	7.48231	-0.757683	0.468341	0.999925	-5.25768
APPL2	0.109595	5.65192	0.316745	0.758783	0.999925	-5.47024
APRT	-0.272559	8.38042	-0.826594	0.430196	0.999925	-5.21046
APTX	-0.217889	6.62815	-0.560189	0.589252	0.999925	-5.37288
AQP1	-0.0124454	5.95812	-0.0283012	0.97805	0.999925	-5.51656
AQP10	0.0164077	5.75223	0.0415428	0.967786	0.999925	-5.51612
AQP11	0.383082	2.84985	1.1589	0.27682	0.999925	-4.93795
AQP12A	-0.117801	5.08749	-0.351975	0.733096	0.999925	-5.45936
AQP12B	0.344375	4.31855	1.04982	0.321632	0.999925	-5.035
AQP2	0.318177	5.35835	0.7409	0.477957	0.999925	-5.26865
AQP3	-0.47126	6.03619	-1.48671	0.171836	0.999925	-4.60983
AQP4	-0.121604	2.87891	-0.383369	0.710496	0.999925	-5.44874
AQP5	-0.186346	6.31615	-0.452121	0.662063	0.999925	-5.42244
AQP6	0.283429	5.52091	0.724252	0.487621	0.999925	-5.27932
AQP7	0.0244671	3.59289	0.0754516	0.941534	0.999925	-5.51427
AQP8	-0.214747	5.15216	-0.641117	0.537699	0.999925	-5.32941
AQP9	0.484636	2.94521	1.52631	0.161857	0.999925	-4.56709
AQR	-0.37896	6.7592	-1.05647	0.318747	0.999925	-5.02928
AR	-0.151689	2.99417	-0.462083	0.655175	0.999925	-5.41828
ARAF	-0.44526	9.14791	-1.37606	0.202631	0.999925	-4.72603
ARAP1	0.385041	6.75533	0.973826	0.356016	0.999925	-5.0984
ARAP2	0.294374	2.8714	0.805525	0.441629	0.999925	-5.22527
ARAP3	0.212899	5.84156	0.674143	0.517446	0.999925	-5.31016
ARC	0.135458	6.30285	0.308479	0.764858	0.999925	-5.47263
ARCN1	-0.361353	9.26988	-0.9461	0.36922	0.999925	-5.12061
AREG	0.102865	2.73439	0.304123	0.768066	0.999925	-5.47387
AREL1	0.0716417	8.11664	0.219864	0.830966	0.999925	-5.49436
ARF4	-0.288851	9.07073	-0.622688	0.549201	0.999925	-5.33977
ARF5	0.18285	8.77764	0.58143	0.575463	0.999925	-5.36198
ARF6	-0.286547	9.10473	-0.804991	0.441921	0.999925	-5.22564
ARFGAP2	-0.149803	8.45672	-0.466462	0.652157	0.999925	-5.41643
ARFGAP3	-0.397468	6.45615	-1.07484	0.310885	0.999925	-5.01335
ARFGEF1	0.152895	8.29802	0.464753	0.653335	0.999925	-5.41716
ARFGEF2	-0.0585825	8.43279	-0.172989	0.866553	0.999925	-5.50294
ARFGEF3	-0.181517	3.10271	-0.577102	0.578258	0.999925	-5.36423
ARFIP1	0.00744355	6.76298	0.0166983	0.987048	0.999925	-5.5168
ARFIP2	-0.0699549	7.65782	-0.213401	0.835851	0.999925	-5.49566
ARFRP1	-0.133614	6.89549	-0.367969	0.721546	0.999925	-5.45406
ARG1	0.333714	2.7825	0.993767	0.346738	0.999925	-5.08211
ARG2	0.416455	4.45417	1.16035	0.27626	0.999925	-4.93662
ARGFX	-0.0383973	3.21845	-0.121694	0.905861	0.999925	-5.51
ARGLU1	-0.0600599	7.7741	-0.139914	0.891861	0.999925	-5.50777
ARHGAP1	-0.291471	8.99863	-0.893439	0.395276	0.999925	-5.16141
ARHGAP10	0.475644	5.58086	1.47195	0.175692	0.999925	-4.62561
ARHGAP11B	0.0832717	8.06105	0.230993	0.822574	0.999925	-5.49202
ARHGAP12	-0.178238	6.89512	-0.483742	0.640317	0.999925	-5.40896
ARHGAP15	-0.0995815	8.35741	-0.225332	0.82684	0.999925	-5.49323
ARHGAP17	-0.2062	9.10219	-0.651641	0.531194	0.999925	-5.32337
ARHGAP18	-0.414564	7.5708	-0.947908	0.368348	0.999925	-5.11918
ARHGAP19	-0.251145	8.14527	-0.652334	0.530768	0.999925	-5.32297
ARHGAP19.1	-0.183386	8.06723	-0.526262	0.611642	0.999925	-5.3895
ARHGAP20	0.0358724	2.80028	0.100913	0.92187	0.999925	-5.51217
ARHGAP21	-0.344605	4.69935	-0.824287	0.431438	0.999925	-5.2121
ARHGAP22	0.11118	4.13879	0.263411	0.798267	0.999925	-5.48458
ARHGAP23	0.068833	5.54299	0.149368	0.884613	0.999925	-5.5065
ARHGAP24	0.218395	2.90136	0.625781	0.547261	0.999925	-5.33805
ARHGAP25	0.56234	6.56672	1.45106	0.181281	0.999925	-4.64781
ARHGAP26	0.0537651	8.46328	0.159693	0.876709	0.999925	-5.50501
ARHGAP27	0.381465	5.76241	1.15096	0.279904	0.999925	-4.94524
ARHGAP28	-0.159052	2.62992	-0.458826	0.657423	0.999925	-5.41965
ARHGAP29	-0.354427	2.6614	-1.04135	0.325336	0.999925	-5.04224
ARHGAP30	0.101571	7.87873	0.322314	0.754701	0.999925	-5.4686
ARHGAP31	2.09128	5.02691	6.18238	0.000174372	0.155418	0.147791
ARHGAP32	0.307693	4.77575	0.955046	0.364921	0.999925	-5.1135
ARHGAP33	-0.0722615	6.38077	-0.184635	0.857679	0.999925	-5.501
ARHGAP35	-0.325491	8.71252	-1.02114	0.334297	0.999925	-5.05934
ARHGAP36	0.269926	4.24045	0.722854	0.488438	0.999925	-5.28021
ARHGAP39	0.0951248	3.09856	0.283078	0.783629	0.999925	-5.47959
ARHGAP4	0.0167069	7.9134	0.0531647	0.958782	0.999925	-5.51561
ARHGAP40	-0.361338	3.79633	-1.14584	0.281909	0.999925	-4.94993
ARHGAP42	-0.157859	2.66526	-0.431827	0.6762	0.999925	-5.43063
ARHGAP44	-0.404822	5.70794	-1.24093	0.246527	0.999925	-4.86064
ARHGAP45	-0.143434	6.53461	-0.35942	0.727711	0.999925	-5.45692
ARHGAP5	0.172846	3.09575	0.474231	0.646821	0.999925	-5.4131
ARHGAP6	0.345629	2.83691	1.07306	0.311642	0.999925	-5.01491
ARHGAP8	-0.445301	2.69029	-1.21388	0.256203	0.999925	-4.88653
ARHGAP9	-0.212176	8.11834	-0.667989	0.521184	0.999925	-5.31381
ARHGDIA	-0.345825	10.359	-0.934146	0.375022	0.999925	-5.13004
ARHGDIB	0.337914	10.3083	1.02652	0.331895	0.999925	-5.05482
ARHGDIG	-0.163003	3.75684	-0.495612	0.632245	0.999925	-5.40368
ARHGEF1	0.0586351	6.64099	0.121404	0.906084	0.999925	-5.51004
ARHGEF10	-0.166804	4.53062	-0.503748	0.626743	0.999925	-5.39999
ARHGEF10L	0.182794	5.24712	0.580692	0.575939	0.999925	-5.36237
ARHGEF11	0.741025	5.17697	1.69064	0.125749	0.999925	-4.38404
ARHGEF12	0.0437031	5.92808	0.126086	0.902483	0.999925	-5.50949
ARHGEF15	0.365796	3.62276	0.968875	0.358348	0.999925	-5.1024
ARHGEF16	0.149306	5.17374	0.376638	0.715317	0.999925	-5.45109
ARHGEF17	-0.0765142	4.73971	-0.235895	0.818885	0.999925	-5.49096
ARHGEF18	0.209665	8.9801	0.616432	0.553138	0.999925	-5.34323
ARHGEF19	-0.458424	6.67426	-1.10883	0.296736	0.999925	-4.98335
ARHGEF2	0.0269904	9.02077	0.077635	0.939846	0.999925	-5.51411
ARHGEF25	-0.75746	2.68341	-2.01938	0.074741	0.999925	-3.99717
ARHGEF26	-0.242936	2.92014	-0.715593	0.492695	0.999925	-5.28479
ARHGEF28	0.161392	3.57015	0.506117	0.625145	0.999925	-5.39891
ARHGEF3	0.145923	5.6427	0.426537	0.679907	0.999925	-5.43271
ARHGEF33	0.00106694	3.30983	0.00271334	0.997895	0.999925	-5.51693
ARHGEF35	0.00502214	3.01639	0.0156453	0.987865	0.999925	-5.51682
ARHGEF37	0.176571	3.36341	0.39773	0.700256	0.999925	-5.44359
ARHGEF38	-0.0286278	3.80888	-0.0900779	0.930232	0.999925	-5.51313
ARHGEF39	-0.397076	6.43916	-1.17719	0.26982	0.999925	-4.92103
ARHGEF4	0.0736411	2.85865	0.187497	0.855501	0.999925	-5.5005
ARHGEF40	0.729839	6.11051	1.74326	0.115841	0.999925	-4.32373
ARHGEF5	-0.0679754	4.71703	-0.143088	0.889426	0.999925	-5.50735
ARHGEF6	-0.508611	8.72707	-1.3517	0.210017	0.999925	-4.75092
ARHGEF7	-0.0957189	7.73107	-0.285475	0.781851	0.999925	-5.47896
ARID1A	0.314171	8.94855	0.64838	0.533205	0.999925	-5.32525
ARID1B	-0.231222	7.47258	-0.657646	0.527504	0.999925	-5.31988
ARID2	-0.453138	7.82313	-1.15135	0.279754	0.999925	-4.94489
ARID3A	-0.181329	9.62055	-0.497968	0.63065	0.999925	-5.40262
ARID3B	0.398019	5.18328	1.22842	0.250964	0.999925	-4.87266
ARID3C	0.638364	4.31862	1.44301	0.183473	0.999925	-4.65631
ARID4A	-0.241664	6.92554	-0.605613	0.559985	0.999925	-5.34913
ARID4B	-0.614526	5.64307	-1.42964	0.18717	0.999925	-4.67039
ARID5A	0.11827	7.52185	0.373746	0.717393	0.999925	-5.45209
ARID5B	0.374658	6.20972	0.894206	0.394887	0.999925	-5.16083
ARIH2	-0.0204343	7.04877	-0.0621258	0.951844	0.999925	-5.51513
ARIH2OS	0.0696951	3.85391	0.213358	0.835884	0.999925	-5.49567
ARL1	-0.162077	5.79478	-0.37287	0.718022	0.999925	-5.45239
ARL10	0.114681	7.78594	0.314541	0.760401	0.999925	-5.47088
ARL11	-0.005447	7.87981	-0.0161812	0.987449	0.999925	-5.51681
ARL13A	-0.141875	2.36054	-0.430918	0.676836	0.999925	-5.43099
ARL13B	-0.288899	7.2148	-0.899547	0.392188	0.999925	-5.15678
ARL14	-0.346028	2.7642	-1.07313	0.311611	0.999925	-5.01484
ARL14EP	-0.220399	6.8136	-0.402457	0.696898	0.999925	-5.44185
ARL14EPL	-0.216799	2.84116	-0.68628	0.510121	0.999925	-5.30287
ARL15	-0.595907	5.30103	-1.0909	0.304136	0.999925	-4.99926
ARL16	-0.279353	7.21267	-0.803472	0.442754	0.999925	-5.22669
ARL2	-0.218704	8.56746	-0.688271	0.508926	0.999925	-5.30166
ARL2.1	-0.209115	6.29085	-0.593183	0.567911	0.999925	-5.3558
ARL2BP	-0.296211	5.75922	-0.744537	0.475863	0.999925	-5.26629
ARL3	0.122043	5.85646	0.289001	0.779238	0.999925	-5.47802
ARL4A	-0.913939	4.9577	-1.37912	0.201719	0.999925	-4.72288
ARL4C	0.295293	5.59464	0.919654	0.382145	0.999925	-5.14134
ARL4D	0.386131	3.77119	1.22118	0.253562	0.999925	-4.87958
ARL5A	-0.731056	7.18535	-1.62674	0.138821	0.999925	-4.45623
ARL5B	-0.14449	6.7334	-0.403017	0.696501	0.999925	-5.44164
ARL5C	0.157531	3.34943	0.481567	0.641801	0.999925	-5.40992
ARL6	-0.419246	3.44872	-0.801783	0.443681	0.999925	-5.22786
ARL6IP1	0.00713638	8.92259	0.0203007	0.984254	0.999925	-5.51674
ARL6IP4	-0.0170219	8.35408	-0.0496686	0.96149	0.999925	-5.51578
ARL6IP5	-0.412226	9.42242	-1.28573	0.231169	0.999925	-4.81697
ARL6IP6	0.780456	5.90287	1.08077	0.30838	0.999925	-5.00817
ARL8A	0.113177	7.22061	0.357878	0.728824	0.999925	-5.45743
ARL8B	-0.10104	8.31607	-0.238636	0.816823	0.999925	-5.49036
ARL9	-0.537668	2.70542	-1.6812	0.127607	0.999925	-4.39478
ARMC1	-0.490425	8.85318	-1.40436	0.194334	0.999925	-4.69679
ARMC10	-0.426337	7.14696	-0.99869	0.344475	0.999925	-5.07805
ARMC12	-0.249581	4.53698	-0.742828	0.476846	0.999925	-5.2674
ARMC2	0.13836	3.16199	0.427304	0.679369	0.999925	-5.43241
ARMC3	0.0950477	3.95476	0.220297	0.83064	0.999925	-5.49427
ARMC4	0.307477	2.92328	0.748865	0.473378	0.999925	-5.26347
ARMC5	-0.119704	6.98055	-0.380557	0.712508	0.999925	-5.44973
ARMC6	-0.202625	7.94723	-0.635035	0.541479	0.999925	-5.33286
ARMC7	0.23855	7.2362	0.63581	0.540997	0.999925	-5.33242
ARMC8	-0.341345	8.65928	-0.953974	0.365434	0.999925	-5.11436
ARMC9	-0.059278	4.27045	-0.168291	0.870139	0.999925	-5.50369
ARMCX1	0.815419	3.69511	2.44097	0.0377445	0.999925	-3.48038
ARMCX2	-0.300799	3.52392	-0.777562	0.457116	0.999925	-5.24442
ARMCX3	0.350299	5.16944	1.11103	0.295836	0.999925	-4.98138
ARMCX4	0.306512	2.7696	0.943387	0.370531	0.999925	-5.12276
ARMCX5	0.0327695	6.36985	0.0866749	0.93286	0.999925	-5.51342
ARMCX5.1	-0.216697	4.92963	-0.651572	0.531237	0.999925	-5.32341
ARMCX6	0.428403	5.95576	1.11127	0.295741	0.999925	-4.98117
ARMS2	0.047002	3.63444	0.130292	0.89925	0.999925	-5.50899
ARMT1	-0.282898	7.15076	-0.679511	0.514198	0.999925	-5.30695
ARNT	-0.15325	8.12247	-0.328904	0.74988	0.999925	-5.46661
ARNTL	0.186792	6.64118	0.536156	0.605067	0.999925	-5.38475
ARNTL2	-0.2363	5.96193	-0.573863	0.580355	0.999925	-5.36591
ARPC1A	-0.0738792	8.02396	-0.218409	0.832065	0.999925	-5.49466
ARPC1B	0.39924	9.20879	1.143	0.283025	0.999925	-4.95252
ARPC2	0.0762941	9.77434	0.188657	0.854618	0.999925	-5.5003
ARPC4	-0.172625	9.44034	-0.511724	0.621372	0.999925	-5.39632
ARPC4.1	-0.0681626	7.94108	-0.192507	0.851692	0.999925	-5.49961
ARPC5	-0.147567	8.94088	-0.432063	0.676035	0.999925	-5.43054
ARPC5L	0.0522906	6.70801	0.142305	0.890027	0.999925	-5.50746
ARPIN	0.260234	7.05074	0.708679	0.496772	0.999925	-5.28911
ARPP19	-0.409215	7.97637	-0.893426	0.395283	0.999925	-5.16142
ARPP21	0.372523	4.61925	0.987329	0.349714	0.999925	-5.0874
ARR3	-0.210215	3.89752	-0.567282	0.584627	0.999925	-5.36928
ARRB1	-0.0523091	8.95932	-0.165022	0.872636	0.999925	-5.5042
ARRB2	0.580066	9.56535	1.72521	0.119155	0.999925	-4.3445
ARRDC1	-0.106936	8.38571	-0.319941	0.756439	0.999925	-5.4693
ARRDC1.1	-0.0493305	6.42502	-0.152876	0.881926	0.999925	-5.506
ARRDC2	0.163165	7.08983	0.462555	0.654849	0.999925	-5.41809
ARRDC3	0.308293	6.86397	0.811551	0.438338	0.999925	-5.22107
ARRDC4	-0.520377	6.18331	-1.19634	0.262642	0.999925	-4.90311
ARRDC5	-0.00512459	3.25889	-0.0148408	0.988488	0.999925	-5.51683
ARSA	-0.0272663	6.34619	-0.0669785	0.948088	0.999925	-5.51483
ARSB	0.0507611	9.51301	0.146253	0.887	0.999925	-5.50693
ARSD	0.307203	7.6258	0.95174	0.366505	0.999925	-5.11614
ARSE	0.203363	3.77127	0.448856	0.664328	0.999925	-5.42378
ARSF	0.00558979	4.09833	0.0154115	0.988046	0.999925	-5.51682
ARSG	0.624025	4.6492	1.56434	0.152759	0.999925	-4.5255
ARSH	0.233513	4.19193	0.621316	0.550063	0.999925	-5.34053
ARSI	-0.397015	4.13368	-1.12795	0.289	0.999925	-4.96618
ARSJ	0.164099	4.35006	0.516607	0.618095	0.999925	-5.39405
ARSK	-0.30855	6.40471	-0.843926	0.420944	0.999925	-5.19805
ART1	0.510217	5.40987	1.43703	0.185118	0.999925	-4.66261
ART3	-0.0873794	3.20476	-0.235636	0.819079	0.999925	-5.49102
ART4	-0.101558	2.99088	-0.304215	0.767998	0.999925	-5.47384
ART5	0.269836	3.91822	0.742703	0.476918	0.999925	-5.26748
ARTN	-0.166609	6.65284	-0.418073	0.685859	0.999925	-5.43598
ARV1	-0.305179	8.26652	-0.744012	0.476165	0.999925	-5.26663
ARVCF	0.19875	4.93495	0.466279	0.652283	0.999925	-5.41651
ARX	0.13977	6.01923	0.305276	0.767216	0.999925	-5.47354
AS3MT	-0.196332	2.94932	-0.531023	0.608474	0.999925	-5.38722
ASAH1	0.689276	9.1756	1.88478	0.0926678	0.999925	-4.15821
ASAH2	-0.045232	2.7589	-0.140176	0.89166	0.999925	-5.50774
ASAH2B	-0.303045	3.90178	-0.88158	0.401321	0.999925	-5.17034
ASAP2	-0.131102	4.21126	-0.327097	0.751201	0.999925	-5.46716
ASAP3	0.190171	6.78838	0.528167	0.610374	0.999925	-5.38859
ASB1	0.212427	6.4587	0.669908	0.520017	0.999925	-5.31267
ASB10	-0.175825	6.8848	-0.478357	0.643996	0.999925	-5.41132
ASB11	-0.349198	3.88515	-1.10145	0.299764	0.999925	-4.98992
ASB12	-0.310687	3.74102	-0.958397	0.36332	0.999925	-5.11082
ASB13	-0.283854	5.22481	-0.893691	0.395148	0.999925	-5.16122
ASB14	0.18799	2.33583	0.524778	0.612632	0.999925	-5.3902
ASB15	-0.487977	2.70772	-1.46211	0.178305	0.999925	-4.63609
ASB16	0.250965	5.55185	0.505722	0.625411	0.999925	-5.39909
ASB16.1	-0.0460707	6.58753	-0.143444	0.889153	0.999925	-5.50731
ASB17	0.142825	2.36298	0.413814	0.688862	0.999925	-5.4376
ASB18	0.34669	5.61178	1.05617	0.318877	0.999925	-5.02954
ASB2	0.328609	5.61976	0.922642	0.380668	0.999925	-5.13902
ASB3	0.0649719	6.62425	0.15841	0.877691	0.999925	-5.5052
ASB4	-0.109013	3.8073	-0.343438	0.73929	0.999925	-5.4621
ASB5	-0.0619028	3.50066	-0.166221	0.87172	0.999925	-5.50401
ASB6	-0.261153	6.49796	-0.799548	0.444909	0.999925	-5.22941
ASB7	-0.634563	6.40887	-1.47097	0.17595	0.999925	-4.62665
ASB8	-0.724025	8.85457	-2.10087	0.0655547	0.999925	-3.8984
ASB9	-0.274908	4.30638	-0.575122	0.57954	0.999925	-5.36526
ASCC1	-0.299748	7.57725	-0.743452	0.476487	0.999925	-5.267
ASCC2	0.00271498	9.01264	0.00824728	0.993603	0.999925	-5.5169
ASCC3	0.114007	7.21595	0.328823	0.749939	0.999925	-5.46664
ASCL1	-0.239335	3.26695	-0.730706	0.48386	0.999925	-5.27521
ASCL2	0.401338	5.97419	1.03286	0.329078	0.999925	-5.04946
ASCL3	0.297815	2.59705	0.864767	0.410002	0.999925	-5.18283
ASCL4	-0.0376777	2.72957	-0.111707	0.913549	0.999925	-5.51109
ASCL5	0.111208	4.76608	0.290312	0.778268	0.999925	-5.47767
ASF1A	-0.15538	8.63935	-0.451381	0.662576	0.999925	-5.42274
ASF1B	-0.0972544	8.76717	-0.304717	0.767628	0.999925	-5.4737
ASGR1	-0.00273848	4.68221	-0.00595074	0.995384	0.999925	-5.51692
ASGR2	-0.265109	5.38845	-0.831597	0.427511	0.999925	-5.2069
ASH1L	-0.395179	6.12947	-1.24185	0.246204	0.999925	-4.85976
ASH2L	-0.0302443	8.40515	-0.0787749	0.938965	0.999925	-5.51403
ASIC1	-0.638758	4.78746	-1.49423	0.1699	0.999925	-4.60176
ASIC3	0.164993	4.36013	0.319536	0.756737	0.999925	-5.46942
ASIC4	0.381373	5.51187	1.14148	0.283623	0.999925	-4.9539
ASIC5	0.223675	2.34536	0.635671	0.541083	0.999925	-5.3325
ASIP	0.183726	5.6426	0.545531	0.598871	0.999925	-5.38017
ASL	0.103833	7.4768	0.32403	0.753445	0.999925	-5.46808
ASMT	0.448543	4.47162	1.19611	0.262726	0.999925	-4.90333
ASMT.1	0.0825861	4.45992	0.23547	0.819204	0.999925	-5.49105
ASMTL	0.403815	5.80266	1.27191	0.23582	0.999925	-4.83055
ASMTL.1	0.403815	5.80266	1.27191	0.23582	0.999925	-4.83055
ASNA1	-0.0537694	8.5162	-0.165031	0.872629	0.999925	-5.5042
ASNS	-0.517973	7.28331	-1.00561	0.341314	0.999925	-5.07232
ASNSD1	-0.332829	6.23128	-0.716691	0.49205	0.999925	-5.2841
ASPA	-0.519512	2.60459	-1.53827	0.158944	0.999925	-4.55406
ASPDH	-0.108536	5.30548	-0.218247	0.832187	0.999925	-5.49469
ASPG	-0.462261	5.56497	-1.2134	0.256376	0.999925	-4.88698
ASPH	0.115449	9.66092	0.310993	0.763008	0.999925	-5.47191
ASPHD1	-0.804402	4.65463	-2.5303	0.0326339	0.999925	-3.3701
ASPHD2	0.397835	4.64778	1.21751	0.254887	0.999925	-4.88308
ASPM	-0.276173	7.97765	-0.806973	0.440837	0.999925	-5.22426
ASPN	0.707124	2.33655	1.92315	0.0871802	0.999925	-4.11262
ASPSCR1	-0.0994639	6.31595	-0.202288	0.844267	0.999925	-5.49782
ASRGL1	0.575476	5.83615	1.81308	0.103806	0.999925	-4.24263
ASS1	0.24076	10.1618	0.758155	0.468072	0.999925	-5.25737
ASTE1	0.00411032	5.02972	0.00766455	0.994055	0.999925	-5.51691
ASTL	0.174557	8.25157	0.508362	0.623633	0.999925	-5.39788
ASTN1	-0.0542689	2.95474	-0.16875	0.869788	0.999925	-5.50362
ASTN2	-0.128131	5.52837	-0.403316	0.696289	0.999925	-5.44153
ASXL1	-0.0277344	7.79977	-0.0806008	0.937553	0.999925	-5.51389
ASXL2	0.0835916	8.36372	0.242121	0.814205	0.999925	-5.48958
ASXL3	-0.28239	2.58301	-0.839225	0.42344	0.999925	-5.20144
ASZ1	-0.177763	2.47096	-0.55948	0.589715	0.999925	-5.37323
ATAD1	-0.114566	7.99417	-0.272961	0.791148	0.999925	-5.4822
ATAD2	0.0555127	8.98187	0.162115	0.874858	0.999925	-5.50464
ATAD2B	-0.390745	5.87897	-0.742829	0.476846	0.999925	-5.2674
ATAD3A	-0.204118	8.03378	-0.64284	0.53663	0.999925	-5.32842
ATAD3B	0.223179	6.68543	0.554421	0.593027	0.999925	-5.37577
ATAD3C	0.0842238	3.52802	0.243066	0.813496	0.999925	-5.48936
ATAD5	-0.291492	7.71612	-0.848165	0.418702	0.999925	-5.19498
ATAT1	-0.380693	5.14114	-1.0898	0.304596	0.999925	-5.00023
ATCAY	-0.0857516	3.84896	-0.236294	0.818585	0.999925	-5.49087
ATE1	-0.463015	6.76166	-1.07052	0.312722	0.999925	-5.01712
ATF1	-0.414316	8.42756	-1.23216	0.249632	0.999925	-4.86908
ATF2	-0.352927	8.64958	-1.03422	0.328475	0.999925	-5.0483
ATF3	0.797978	4.47672	2.52929	0.0326874	0.999925	-3.37134
ATF4	-0.13958	9.52091	-0.44062	0.670058	0.999925	-5.42712
ATF6	-0.224595	8.68456	-0.62918	0.545133	0.999925	-5.33615
ATF6B	-0.134667	10.033	-0.416	0.68732	0.999925	-5.43677
ATF7IP	-0.121006	7.45736	-0.273396	0.790824	0.999925	-5.48209
ATF7IP2	0.0171065	5.265	0.0404646	0.968621	0.999925	-5.51617
ATG10	-0.0303784	4.05873	-0.0767539	0.940527	0.999925	-5.51417
ATG101	0.136919	6.79041	0.432846	0.675487	0.999925	-5.43023
ATG12	-0.0358947	7.50793	-0.0950129	0.926422	0.999925	-5.51271
ATG13	-0.494286	8.3687	-1.05043	0.321365	0.999925	-5.03447
ATG14	-0.430057	6.00863	-0.821998	0.432673	0.999925	-5.21372
ATG16L1	0.17056	5.84622	0.539614	0.602778	0.999925	-5.38307
ATG16L2	0.620978	6.17866	1.63888	0.136247	0.999925	-4.44261
ATG2A	0.236095	7.48445	0.746349	0.474821	0.999925	-5.26511
ATG2B	0.204509	5.65602	0.637275	0.540085	0.999925	-5.33159
ATG3	-0.0494992	9.08157	-0.142865	0.889598	0.999925	-5.50738
ATG4A	-0.535506	6.00385	-1.21523	0.255712	0.999925	-4.88524
ATG4B	0.0452388	6.60242	0.139896	0.891875	0.999925	-5.50778
ATG4C	-0.0412833	5.45226	-0.0830204	0.935683	0.999925	-5.51371
ATG4D	-0.0291445	8.01039	-0.0912329	0.92934	0.999925	-5.51304
ATG5	-0.0276096	7.18131	-0.0667059	0.948299	0.999925	-5.51485
ATG7	0.306621	8.21208	0.909039	0.387424	0.999925	-5.14952
ATG9A	-0.179915	7.98542	-0.474161	0.646869	0.999925	-5.41314
ATG9B	-0.0676648	3.47559	-0.181454	0.8601	0.999925	-5.50154
ATIC	-0.274358	9.22315	-0.858624	0.413206	0.999925	-5.18735
ATL1	0.223567	4.36735	0.682058	0.512662	0.999925	-5.30541
ATL2	-0.516919	8.1691	-1.24859	0.243844	0.999925	-4.85325
ATL3	-0.45168	8.19761	-0.915734	0.384088	0.999925	-5.14437
ATM	-0.135031	8.13936	-0.292991	0.776285	0.999925	-5.47694
ATMIN	-0.151228	8.22336	-0.454912	0.66013	0.999925	-5.42128
ATN1	-0.007944	6.43472	-0.0167238	0.987028	0.999925	-5.5168
ATOH1	-0.0392245	4.85257	-0.119976	0.907182	0.999925	-5.5102
ATOH7	0.195	4.46182	0.497484	0.630977	0.999925	-5.40284
ATOH8	0.129269	4.58768	0.409945	0.691595	0.999925	-5.43906
ATOX1	-0.156775	7.2039	-0.364148	0.724298	0.999925	-5.45535
ATP10A	-0.0562244	5.72267	-0.17372	0.865996	0.999925	-5.50282
ATP10B	0.232455	3.94803	0.702975	0.50015	0.999925	-5.29265
ATP10D	0.00339089	5.23023	0.0100207	0.992227	0.999925	-5.51689
ATP11A	-0.021578	6.97015	-0.065921	0.948906	0.999925	-5.5149
ATP11AUN	0.753979	3.81241	1.51445	0.164789	0.999925	-4.57994
ATP11B	-0.17722	6.90906	-0.558953	0.59006	0.999925	-5.3735
ATP11C	-0.607061	6.49999	-1.6946	0.124978	0.999925	-4.37953
ATP12A	0.186938	3.22638	0.356922	0.729515	0.999925	-5.45775
ATP13A1	0.0589492	9.71464	0.177813	0.862875	0.999925	-5.50215
ATP13A2	-0.242476	6.54688	-0.770431	0.461122	0.999925	-5.24921
ATP13A3	0.0126805	9.22438	0.0330503	0.974368	0.999925	-5.51642
ATP13A4	0.468031	3.21396	1.08785	0.30541	0.999925	-5.00195
ATP13A5	-0.192814	3.58879	-0.401723	0.697419	0.999925	-5.44212
ATP13A5.1	0.1813	3.24684	0.479402	0.643281	0.999925	-5.41086
ATP1A1	-0.212771	8.71186	-0.557191	0.591212	0.999925	-5.37438
ATP1A2	0.0700327	5.16678	0.17288	0.866637	0.999925	-5.50296
ATP1A3	-0.380383	5.92624	-1.04498	0.323742	0.999925	-5.03914
ATP1A4	0.244699	6.61849	0.593442	0.567745	0.999925	-5.35566
ATP1B1	1.2375	4.52803	3.85015	0.00403311	0.999925	-1.8294
ATP1B2	-0.320724	3.68686	-0.83812	0.424028	0.999925	-5.20223
ATP1B3	-0.274086	6.93212	-0.634971	0.541519	0.999925	-5.33289
ATP1B4	0.0324013	3.34869	0.0811776	0.937107	0.999925	-5.51385
ATP23	-0.160185	8.81309	-0.490463	0.635741	0.999925	-5.40599
ATP2A1	-0.340387	5.74845	-0.898635	0.392648	0.999925	-5.15747
ATP2A2	-0.277846	9.36575	-0.702362	0.500514	0.999925	-5.29303
ATP2A3	-0.0627191	8.99103	-0.148287	0.885441	0.999925	-5.50665
ATP2B1	-0.221823	6.7466	-0.55778	0.590827	0.999925	-5.37409
ATP2B2	0.328306	5.86258	0.984251	0.351142	0.999925	-5.08991
ATP2B3	0.123626	6.39521	0.296299	0.773839	0.999925	-5.47604
ATP2B4	-0.109923	8.99081	-0.313951	0.760835	0.999925	-5.47106
ATP2C1	-0.0863796	7.54603	-0.209469	0.838826	0.999925	-5.49644
ATP2C2	0.068678	4.95026	0.21073	0.837872	0.999925	-5.49619
ATP4A	0.444878	6.34106	1.26009	0.23986	0.999925	-4.84209
ATP4B	0.15566	5.13748	0.457724	0.658185	0.999925	-5.42011
ATP5A1	-0.217798	9.88067	-0.589904	0.570012	0.999925	-5.35753
ATP5B	-0.247175	11.7591	-0.671841	0.518842	0.999925	-5.31153
ATP5C1	-0.313344	9.85714	-0.913843	0.385028	0.999925	-5.14583
ATP5D	-0.876539	9.62202	-2.4746	0.035733	0.999925	-3.43886
ATP5EP2	0.218008	6.87972	0.593564	0.567668	0.999925	-5.3556
ATP5F1	-0.0558165	10.4461	-0.166848	0.871241	0.999925	-5.50392
ATP5G1	-0.139951	10.8779	-0.396999	0.700775	0.999925	-5.44385
ATP5G2	0.0396224	10.8646	0.113792	0.911943	0.999925	-5.51087
ATP5G3	-0.239703	9.37839	-0.723018	0.488342	0.999925	-5.2801
ATP5H	0.0790185	9.06543	0.214016	0.835385	0.999925	-5.49554
ATP5I	0.116569	8.31567	0.348731	0.735446	0.999925	-5.46041
ATP5J	-0.277661	11.6588	-0.798648	0.445405	0.999925	-5.23003
ATP5J2	-0.29117	11.2918	-0.910588	0.38665	0.999925	-5.14833
ATP5J2.1	0.47202	6.4676	1.3919	0.197949	0.999925	-4.7097
ATP5L	0.101909	10.0941	0.305036	0.767393	0.999925	-5.47361
ATP5L2	-0.254568	4.10418	-0.782636	0.454279	0.999925	-5.24099
ATP5O	0.118742	11.1563	0.348341	0.735729	0.999925	-5.46054
ATP5S	-0.266066	6.57837	-0.635922	0.540927	0.999925	-5.33236
ATP5SL	-0.384994	9.76099	-1.19477	0.263223	0.999925	-4.90458
ATP6AP1	0.246948	7.46001	0.622707	0.54919	0.999925	-5.33976
ATP6AP1L	0.616412	4.71444	1.73568	0.117223	0.999925	-4.33247
ATP6AP2	0.159698	9.5617	0.465979	0.65249	0.999925	-5.41664
ATP6V0A2	-0.461261	8.28411	-1.38688	0.199423	0.999925	-4.71489
ATP6V0A4	-0.676322	3.43616	-1.91245	0.0886783	0.999925	-4.12536
ATP6V0B	-0.177542	8.81269	-0.463583	0.65414	0.999925	-5.41765
ATP6V0C	-0.140393	10.2806	-0.388667	0.706711	0.999925	-5.44686
ATP6V0D1	0.117282	9.75166	0.372334	0.718407	0.999925	-5.45257
ATP6V0D2	0.512465	5.01109	1.53855	0.158877	0.999925	-4.55376
ATP6V0E1	-0.229878	10.8941	-0.670385	0.519727	0.999925	-5.31239
ATP6V0E2	0.382148	6.55856	1.07234	0.311946	0.999925	-5.01553
ATP6V1A	-0.0949299	7.77902	-0.241991	0.814303	0.999925	-5.48961
ATP6V1B1	-0.535714	4.76246	-1.35298	0.209623	0.999925	-4.74962
ATP6V1B2	0.130956	9.88595	0.351135	0.733704	0.999925	-5.45964
ATP6V1C1	-0.175321	8.40304	-0.401952	0.697257	0.999925	-5.44204
ATP6V1C2	0.375996	6.66778	1.08821	0.305256	0.999925	-5.00163
ATP6V1D	-0.168847	6.28259	-0.467013	0.651778	0.999925	-5.4162
ATP6V1E1	-0.140554	8.56271	-0.416312	0.687099	0.999925	-5.43665
ATP6V1E2	-0.324418	4.05732	-0.692822	0.5062	0.999925	-5.29889
ATP6V1F	0.126083	9.05103	0.40096	0.697961	0.999925	-5.4424
ATP6V1G1	0.104011	8.72791	0.329893	0.749158	0.999925	-5.46631
ATP6V1G2	-0.081885	9.65281	-0.260757	0.800248	0.999925	-5.48522
ATP6V1G3	-0.312397	4.3013	-0.846891	0.419375	0.999925	-5.1959
ATP6V1H	0.374425	7.83775	1.01164	0.338578	0.999925	-5.0673
ATP7A	-0.268193	3.85904	-0.699543	0.50219	0.999925	-5.29477
ATP7B	-0.133162	3.21771	-0.366395	0.72268	0.999925	-5.45459
ATP8A1	-4.58061e-05	2.93976	-0.000122561	0.999905	0.999959	-5.51693
ATP8A2	0.261811	3.55098	0.738284	0.479467	0.999925	-5.27034
ATP8B1	0.430017	3.48362	1.34636	0.211664	0.999925	-4.75634
ATP8B2	0.0715175	4.7966	0.224433	0.827518	0.999925	-5.49341
ATP8B3	-0.324196	7.72964	-1.02098	0.334372	0.999925	-5.05948
ATP8B4	0.139648	6.91463	0.303986	0.768167	0.999925	-5.4739
ATP9A	-0.00586163	3.94844	-0.0182014	0.985882	0.999925	-5.51678
ATP9B	0.00385485	6.71137	0.00645958	0.994989	0.999925	-5.51691
ATPAF1	-0.169811	6.07645	-0.516067	0.618457	0.999925	-5.3943
ATPAF2	-0.291391	7.39631	-0.691763	0.506833	0.999925	-5.29954
ATPIF1	0.0385559	9.42962	0.111991	0.91333	0.999925	-5.51106
ATR	-0.173296	4.58065	-0.422838	0.682506	0.999925	-5.43414
ATRAID	-0.188146	8.92206	-0.557443	0.591048	0.999925	-5.37426
ATRN	0.166278	8.27655	0.491685	0.634911	0.999925	-5.40544
ATRNL1	0.0986856	2.19793	0.293995	0.775542	0.999925	-5.47667
ATRX	-0.163746	4.62822	-0.301931	0.769682	0.999925	-5.47448
ATXN1	-0.488385	7.28384	-1.15525	0.278236	0.999925	-4.94131
ATXN10	-0.11772	9.44286	-0.348243	0.735801	0.999925	-5.46057
ATXN1L	0.155754	6.79473	0.470862	0.649132	0.999925	-5.41455
ATXN2	-0.499647	8.36063	-1.35746	0.20825	0.999925	-4.74506
ATXN2L	-0.425481	10.7294	-1.0185	0.335482	0.999925	-5.06156
ATXN3	-0.134483	5.63087	-0.329985	0.749091	0.999925	-5.46628
ATXN3L	0.164396	2.42914	0.465266	0.652981	0.999925	-5.41694
ATXN7	-0.130019	7.76914	-0.374625	0.716762	0.999925	-5.45179
ATXN7L1	-0.34291	6.69703	-1.05274	0.320362	0.999925	-5.03249
ATXN7L2	0.123928	5.52503	0.326007	0.751998	0.999925	-5.46749
ATXN7L3	-0.0733888	6.15931	-0.215607	0.834183	0.999925	-5.49522
ATXN7L3B	-0.199799	6.69144	-0.496692	0.631514	0.999925	-5.4032
AUH	-0.0845968	6.61547	-0.25688	0.803146	0.999925	-5.48615
AUNIP	-0.307508	6.33048	-0.917877	0.383025	0.999925	-5.14271
AUP1	-0.232034	9.93629	-0.73789	0.479695	0.999925	-5.2706
AURKA	-0.329154	8.62673	-0.764238	0.46462	0.999925	-5.25334
AURKAIP1	-0.0461628	8.21584	-0.139338	0.892304	0.999925	-5.50785
AURKB	0.162623	7.85687	0.513817	0.619966	0.999925	-5.39535
AURKC	0.209847	4.43578	0.520813	0.61528	0.999925	-5.39208
AUTS2	0.00153196	3.65774	0.00395636	0.996931	0.999925	-5.51693
AVEN	-0.143275	7.11988	-0.352218	0.732919	0.999925	-5.45929
AVIL	0.531301	5.03972	1.61059	0.142314	0.999925	-4.47428
AVL9	-0.160684	6.85734	-0.423904	0.681757	0.999925	-5.43373
AVP	0.229402	6.76611	0.589116	0.570518	0.999925	-5.35795
AVPI1	0.389332	5.34124	1.12047	0.292007	0.999925	-4.97292
AVPR1A	-0.503344	5.12395	-1.49791	0.168961	0.999925	-4.5978
AVPR1B	0.145251	4.02831	0.457948	0.65803	0.999925	-5.42002
AVPR2	-0.177247	5.73189	-0.48725	0.637926	0.999925	-5.40741
AWAT1	0.172037	3.32207	0.365778	0.723124	0.999925	-5.4548
AWAT2	-0.0181729	4.10776	-0.0437383	0.966084	0.999925	-5.51604
AXDND1	0.467163	4.22296	1.48036	0.173485	0.999925	-4.61663
AXIN1	0.158979	7.26649	0.458371	0.657737	0.999925	-5.41984
AXIN2	0.39484	3.17146	1.0742	0.311157	0.999925	-5.01391
AXL	0.342206	6.55803	1.04906	0.321961	0.999925	-5.03565
AZGP1	0.124351	5.41212	0.31484	0.760182	0.999925	-5.4708
AZI2	0.389728	5.52744	0.789113	0.450675	0.999925	-5.23658
AZIN1	-0.273431	10.2895	-0.706631	0.497983	0.999925	-5.29039
AZIN2	-0.0482265	3.48398	-0.15346	0.881479	0.999925	-5.50592
AZU1	-0.229936	11.6826	-0.726935	0.486055	0.999925	-5.27762
B2M	0.257776	11.0503	0.799841	0.444748	0.999925	-5.22921
B3GALNT1	-0.173178	3.14401	-0.521657	0.614716	0.999925	-5.39168
B3GALNT2	-0.158437	8.18234	-0.483755	0.640308	0.999925	-5.40896
B3GALT1	0.0218917	2.27139	0.0642273	0.950217	0.999925	-5.515
B3GALT2	0.101676	2.95543	0.295301	0.774577	0.999925	-5.47631
B3GALT4	0.012061	3.94726	0.0335314	0.973995	0.999925	-5.51641
B3GALT5	0.221904	3.9397	0.644289	0.535733	0.999925	-5.3276
B3GALT6	0.0805476	6.13133	0.23769	0.817535	0.999925	-5.49056
B3GAT1	-0.0453563	5.41108	-0.0766126	0.940636	0.999925	-5.51418
B3GAT2	0.262522	3.9622	0.591641	0.568899	0.999925	-5.35662
B3GAT3	0.135254	7.18064	0.424425	0.68139	0.999925	-5.43353
B3GLCT	-0.489676	4.87109	-1.0287	0.330923	0.999925	-5.05298
B3GNT2	-0.17134	7.0081	-0.455807	0.65951	0.999925	-5.42091
B3GNT3	-0.020654	6.78809	-0.0606922	0.952953	0.999925	-5.51521
B3GNT4	0.091877	4.622	0.265302	0.796855	0.999925	-5.48411
B3GNT5	0.367422	6.67951	0.976229	0.354888	0.999925	-5.09645
B3GNT6	0.241258	6.35652	0.664877	0.523081	0.999925	-5.31564
B3GNT7	-0.178557	5.44105	-0.543412	0.600269	0.999925	-5.38122
B3GNT8	0.181395	7.04259	0.557557	0.590973	0.999925	-5.3742
B3GNT9	0.126342	5.07311	0.29328	0.776071	0.999925	-5.47687
B3GNTL1	-0.338345	5.82441	-1.0285	0.331012	0.999925	-5.05315
B4GALNT1	0.47635	5.46866	1.01463	0.337225	0.999925	-5.0648
B4GALNT2	-0.186692	3.60595	-0.500356	0.629034	0.999925	-5.40154
B4GALNT3	-0.560728	3.51667	-1.62643	0.138887	0.999925	-4.45658
B4GALNT4	0.203756	6.58173	0.555964	0.592016	0.999925	-5.375
B4GALT1	0.256408	7.03571	0.655036	0.529106	0.999925	-5.3214
B4GALT2	-0.33974	7.89173	-1.02933	0.330642	0.999925	-5.05244
B4GALT3	-0.0494899	6.51624	-0.149427	0.884568	0.999925	-5.50649
B4GALT4	0.259002	4.84919	0.725437	0.486929	0.999925	-5.27857
B4GALT5	-0.147911	8.81653	-0.463427	0.654248	0.999925	-5.41772
B4GALT6	0.193062	2.99764	0.500245	0.629109	0.999925	-5.40159
B4GALT7	-0.177809	7.3921	-0.556342	0.591769	0.999925	-5.37481
B4GAT1	-0.0750444	4.20845	-0.181073	0.86039	0.999925	-5.50161
B9D1	-0.540273	4.81379	-1.62533	0.139122	0.999925	-4.45781
B9D2	-0.19481	6.78677	-0.616565	0.553055	0.999925	-5.34316
BAALC	0.0791465	3.40006	0.174011	0.865774	0.999925	-5.50278
BAALC.1	0.569904	3.86388	1.46973	0.176279	0.999925	-4.62798
BAAT	0.258317	2.9287	0.818395	0.434621	0.999925	-5.21626
BABAM1	0.17347	8.54425	0.546324	0.598349	0.999925	-5.37978
BACE1	-0.0808429	5.08468	-0.206815	0.840836	0.999925	-5.49695
BACE2	0.362128	2.67679	1.09162	0.303834	0.999925	-4.99862
BACH1	-0.090301	7.3898	-0.238212	0.817143	0.999925	-5.49045
BACH2	-0.287473	3.56337	-0.828317	0.42927	0.999925	-5.20924
BAD	-0.439497	5.64261	-1.3978	0.196231	0.999925	-4.7036
BAG1	-0.50623	6.36626	-1.19859	0.261808	0.999925	-4.90099
BAG2	-0.252147	9.13785	-0.744995	0.475599	0.999925	-5.26599
BAG3	0.407297	7.65953	1.2817	0.232518	0.999925	-4.82094
BAG4	-0.252495	8.78894	-0.728885	0.484919	0.999925	-5.27637
BAG5	-0.369822	7.14039	-0.853004	0.416153	0.999925	-5.19146
BAG6	-0.278178	10.3487	-0.772996	0.459678	0.999925	-5.24749
BAGE5	0.0612089	5.9221	0.164241	0.873233	0.999925	-5.50432
BAHCC1	-0.188986	7.0842	-0.517415	0.617554	0.999925	-5.39367
BAHD1	-0.00952401	7.85651	-0.0208735	0.98381	0.999925	-5.51673
BAIAP2	0.403344	5.98257	1.24641	0.244606	0.999925	-4.85536
BAIAP2L1	-0.354507	3.99075	-1.05215	0.32062	0.999925	-5.033
BAIAP2L2	0.461242	5.89129	1.30054	0.22627	0.999925	-4.80232
BAIAP3	-0.27962	5.78185	-0.64447	0.535622	0.999925	-5.32749
BAK1	0.191586	7.86447	0.599732	0.563727	0.999925	-5.3523
BAMBI	0.610554	5.14614	1.60454	0.143643	0.999925	-4.48102
BANF1	-0.945186	9.86659	-2.92501	0.0171992	0.999925	-2.88705
BANF2	-0.0842401	2.80479	-0.2635	0.7982	0.999925	-5.48455
BANK1	-0.0935314	2.93445	-0.265648	0.796597	0.999925	-5.48403
BANP	0.915377	8.68115	2.84316	0.0196305	0.999925	-2.98628
BAP1	-0.0443905	6.49287	-0.129407	0.89993	0.999925	-5.5091
BARD1	-0.596421	6.45193	-1.61253	0.141889	0.999925	-4.47211
BARHL1	0.183016	5.24396	0.581571	0.575372	0.999925	-5.36191
BARHL2	0.102047	5.07043	0.236456	0.818462	0.999925	-5.49084
BARX1	-0.0152884	6.48828	-0.0455827	0.964655	0.999925	-5.51596
BARX2	0.0877964	3.25125	0.238796	0.816703	0.999925	-5.49032
BASP1	0.859495	7.61878	2.54309	0.0319608	0.999925	-3.35431
BATF	-0.0499507	7.53696	-0.155895	0.879615	0.999925	-5.50557
BATF2	-0.129155	5.57957	-0.352905	0.732422	0.999925	-5.45906
BATF3	-0.239118	5.86077	-0.728803	0.484967	0.999925	-5.27643
BAX	-0.0827763	9.55209	-0.262687	0.798807	0.999925	-5.48475
BAZ1A	-0.372022	8.16411	-1.12312	0.290938	0.999925	-4.97054
BAZ1B	-0.257379	8.61246	-0.766134	0.463547	0.999925	-5.25208
BAZ2A	-0.0740685	7.7969	-0.229386	0.823785	0.999925	-5.49237
BAZ2B	-0.249287	8.25539	-0.702345	0.500524	0.999925	-5.29304
BAZ2B.1	-0.303264	4.09033	-0.965179	0.360096	0.999925	-5.10538
BBIP1	0.240578	5.86501	0.548938	0.596628	0.999925	-5.37849
BBOF1	-0.205059	2.89696	-0.626141	0.547035	0.999925	-5.33785
BBOX1	0.472133	2.61125	1.40116	0.195255	0.999925	-4.70011
BBS1	0.0518017	5.58287	0.128879	0.900335	0.999925	-5.50916
BBS10	-0.344548	5.42425	-0.805191	0.441812	0.999925	-5.2255
BBS12	0.214626	4.79653	0.514623	0.619425	0.999925	-5.39498
BBS2	0.331649	5.10433	0.849295	0.418106	0.999925	-5.19416
BBS4	-0.330046	3.54113	-0.650931	0.531632	0.999925	-5.32378
BBS5	0.837086	4.20791	2.4974	0.0344301	0.999925	-3.4107
BBS7	-0.394394	6.16573	-1.06358	0.315687	0.999925	-5.02314
BBS9	-0.264773	4.54928	-0.559319	0.589821	0.999925	-5.37331
BBX	-0.708754	5.10073	-1.59102	0.146653	0.999925	-4.49604
BCAM	0.450501	5.44822	1.2424	0.246011	0.999925	-4.85923
BCAN	0.217798	4.33515	0.524204	0.613015	0.999925	-5.39047
BCAP29	-0.227576	7.01354	-0.43031	0.677263	0.999925	-5.43123
BCAP31	-0.140604	9.42075	-0.41337	0.689176	0.999925	-5.43777
BCAR1	-0.290127	3.46973	-0.883894	0.400136	0.999925	-5.16861
BCAR3	-0.47815	4.50374	-1.38062	0.201274	0.999925	-4.72134
BCAS1	0.470075	3.42868	1.4303	0.186985	0.999925	-4.66969
BCAS2	-0.0219924	7.75844	-0.0582282	0.954861	0.999925	-5.51535
BCAS3	0.238223	3.7497	0.751749	0.471727	0.999925	-5.26159
BCAS4	0.0580796	5.73255	0.163649	0.873685	0.999925	-5.50441
BCAT1	-0.496392	8.74451	-1.29034	0.229637	0.999925	-4.81243
BCAT2	-0.59939	8.13657	-1.87767	0.0937203	0.999925	-4.16663
BCCIP	-0.397094	7.86024	-1.09663	0.301755	0.999925	-4.9942
BCDIN3D	-0.0640656	5.47707	-0.193298	0.85109	0.999925	-5.49947
BCHE	-0.0258072	2.3773	-0.075327	0.94163	0.999925	-5.51428
BCKDHA	-0.300754	9.49773	-0.876464	0.403949	0.999925	-5.17416
BCKDHB	-0.723029	7.18723	-1.80354	0.105379	0.999925	-4.25378
BCKDK	0.15459	7.82424	0.463746	0.654028	0.999925	-5.41758
BCL10	-0.036474	6.92448	-0.102756	0.920448	0.999925	-5.51199
BCL11A	-0.383876	9.16516	-1.20031	0.261173	0.999925	-4.89937
BCL11B	-0.00600484	5.42887	-0.0188333	0.985392	0.999925	-5.51677
BCL2	-0.140487	8.46599	-0.354504	0.731264	0.999925	-5.45854
BCL2A1	0.651328	6.34868	1.49476	0.169765	0.999925	-4.60119
BCL2L1	-0.222172	6.21582	-0.691014	0.507282	0.999925	-5.29999
BCL2L10	0.0374729	4.41245	0.110287	0.914643	0.999925	-5.51124
BCL2L11	-0.278749	7.96613	-0.858986	0.413017	0.999925	-5.18708
BCL2L12	-0.233512	7.41532	-0.699887	0.501985	0.999925	-5.29456
BCL2L13	-0.300822	7.28917	-0.599654	0.563777	0.999925	-5.35234
BCL2L14	-0.174936	3.96018	-0.516904	0.617896	0.999925	-5.39391
BCL2L15	0.288485	2.67981	0.896142	0.393908	0.999925	-5.15936
BCL2L2	0.375026	7.42052	1.01797	0.335723	0.999925	-5.06201
BCL2L2.1	0.142923	7.06473	0.372647	0.718182	0.999925	-5.45247
BCL6	-0.170916	7.7445	-0.401262	0.697746	0.999925	-5.44229
BCL6B	0.179137	4.71863	0.497347	0.63107	0.999925	-5.4029
BCL7A	-0.297671	6.79423	-0.794036	0.447949	0.999925	-5.23321
BCL7B	0.0470054	7.92703	0.141295	0.890802	0.999925	-5.50759
BCL7C	-0.250626	6.5155	-0.755065	0.469833	0.999925	-5.25941
BCL9	-0.441094	5.70676	-1.30314	0.225421	0.999925	-4.79974
BCL9L	0.379251	7.38407	1.12569	0.289907	0.999925	-4.96822
BCLAF1	-0.20748	9.40829	-0.550715	0.59546	0.999925	-5.37761
BCO1	-0.0558593	4.07087	-0.153926	0.881122	0.999925	-5.50585
BCO2	0.283662	3.0046	0.873892	0.405274	0.999925	-5.17608
BCOR	-0.00969635	8.34343	-0.0303516	0.97646	0.999925	-5.5165
BCORL1	0.676187	6.1179	1.82702	0.101547	0.999925	-4.22631
BCR	-0.316564	5.48023	-0.980044	0.353103	0.999925	-5.09335
BCS1L	-0.381544	8.17661	-1.13792	0.28503	0.999925	-4.95714
BDH1	-0.361081	7.94192	-0.999191	0.344246	0.999925	-5.07764
BDH2	-0.0955433	5.77835	-0.264436	0.797501	0.999925	-5.48433
BDKRB1	-0.170265	4.41701	-0.45931	0.657088	0.999925	-5.41945
BDKRB2	0.193182	2.9085	0.574655	0.579842	0.999925	-5.3655
BDNF	-0.0890819	2.8301	-0.250391	0.808003	0.999925	-5.48768
BDP1	-0.0167381	6.85794	-0.0370886	0.971238	0.999925	-5.51629
BEAN1	-0.207199	6.5351	-0.622424	0.549367	0.999925	-5.33992
BEAN1.1	-0.00130319	3.05031	-0.00357082	0.99723	0.999925	-5.51693
BECN1	-0.0696533	8.32778	-0.213189	0.836011	0.999925	-5.49571
BECN2	-0.759458	3.37351	-1.84306	0.0990038	0.999925	-4.20746
BEGAIN	-0.344153	5.48658	-1.0719	0.312134	0.999925	-5.01592
BEND2	0.134299	2.64038	0.378779	0.713782	0.999925	-5.45035
BEND3	-0.600919	4.69896	-1.86319	0.0958974	0.999925	-4.18374
BEND4	-0.217941	2.93603	-0.672872	0.518216	0.999925	-5.31091
BEND5	-0.39568	6.18252	-1.19775	0.262118	0.999925	-4.90178
BEND6	-0.181032	4.54657	-0.551008	0.595267	0.999925	-5.37747
BEND7	0.331424	3.38766	0.997523	0.345011	0.999925	-5.07902
BEST1	-0.118039	5.35168	-0.371086	0.719304	0.999925	-5.453
BEST2	0.110954	4.92223	0.351785	0.733233	0.999925	-5.45943
BEST3	-0.0258237	2.667	-0.0767691	0.940515	0.999925	-5.51417
BEST4	-0.151269	2.99085	-0.481157	0.642082	0.999925	-5.4101
BET1	0.0404711	5.61836	0.0667329	0.948278	0.999925	-5.51485
BET1L	-0.559421	6.69137	-1.55306	0.155407	0.999925	-4.53788
BEX1	0.227233	6.90633	0.605658	0.559957	0.999925	-5.34911
BEX2	0.572337	5.27603	1.086	0.306182	0.999925	-5.00357
BEX3	0.111337	3.81822	0.339096	0.742448	0.999925	-5.46347
BEX4	-0.119129	4.00746	-0.302775	0.769059	0.999925	-5.47424
BEX5	0.0956368	3.61089	0.264499	0.797454	0.999925	-5.48431
BFAR	-0.299914	8.32317	-0.749757	0.472867	0.999925	-5.26289
BFSP1	0.139291	3.418	0.369964	0.720111	0.999925	-5.45338
BFSP2	-0.197973	5.34027	-0.520423	0.615541	0.999925	-5.39226
BGN	0.348049	3.60433	0.835584	0.42538	0.999925	-5.20405
BHLHA15	0.278965	9.32983	0.58486	0.573253	0.999925	-5.36019
BHLHA9	0.326154	5.67034	0.901744	0.391082	0.999925	-5.1551
BHLHB9	0.333648	6.18267	0.788508	0.451011	0.999925	-5.23699
BHLHE22	0.544019	4.50381	1.58115	0.148886	0.999925	-4.50697
BHLHE23	0.270293	5.74334	0.823971	0.431608	0.999925	-5.21232
BHLHE40	0.122556	8.83344	0.353312	0.732127	0.999925	-5.45893
BHLHE41	0.58682	3.33258	1.83909	0.0996278	0.999925	-4.21213
BHMG1	0.50674	4.27032	1.24997	0.243362	0.999925	-4.85191
BHMT	-0.682732	3.73848	-2.15547	0.0600202	0.999925	-3.83179
BHMT2	0.228234	6.3691	0.643955	0.53594	0.999925	-5.32779
BICC1	-0.174347	3.13731	-0.53858	0.603462	0.999925	-5.38357
BICD1	-0.0327203	5.38211	-0.0978781	0.924211	0.999925	-5.51245
BICD2	0.114021	6.37961	0.351523	0.733423	0.999925	-5.45951
BICDL1	0.42508	4.29993	0.981083	0.352618	0.999925	-5.0925
BICDL2	0.0863849	5.48968	0.220335	0.830611	0.999925	-5.49426
BICRA	0.398527	7.02012	0.940553	0.371904	0.999925	-5.125
BICRAL	-0.197802	6.79512	-0.613847	0.55477	0.999925	-5.34465
BID	-0.0511808	9.18628	-0.156903	0.878844	0.999925	-5.50542
BIK	-0.511323	7.39511	-1.55478	0.155002	0.999925	-4.53601
BIN1	0.45981	5.54991	0.983179	0.351642	0.999925	-5.09079
BIN2	0.105733	9.01902	0.322827	0.754325	0.999925	-5.46844
BIN3	-0.0320059	7.83977	-0.0887885	0.931227	0.999925	-5.51324
BIN3.1	0.226341	4.13943	0.698248	0.502961	0.999925	-5.29557
BIRC2	-0.418134	6.20635	-0.894928	0.394522	0.999925	-5.16029
BIRC3	0.250028	3.95607	0.75229	0.471417	0.999925	-5.26123
BIRC5	-0.0671446	7.5486	-0.208696	0.839412	0.999925	-5.49659
BIRC6	0.389736	7.60909	1.17512	0.270606	0.999925	-4.92296
BIRC7	0.218278	5.50356	0.461859	0.655329	0.999925	-5.41838
BIRC8	0.389734	2.89624	0.935601	0.374313	0.999925	-5.1289
BIVM	-0.177023	5.89299	-0.412692	0.689654	0.999925	-5.43803
BIVM.1	-0.278976	6.43503	-0.629379	0.545009	0.999925	-5.33604
BLACAT1	-0.602343	4.70132	-1.58972	0.146946	0.999925	-4.49748
BLACE	0.0497785	4.60452	0.152848	0.881948	0.999925	-5.50601
BLCAP	-0.221028	7.57228	-0.664885	0.523076	0.999925	-5.31564
BLK	0.131706	5.10525	0.348249	0.735796	0.999925	-5.46057
BLM	-0.321976	7.54647	-0.888663	0.397703	0.999925	-5.16502
BLMH	0.0640583	7.94438	0.187538	0.85547	0.999925	-5.5005
BLNK	-0.295642	4.77274	-0.880579	0.401834	0.999925	-5.17109
BLOC1S1	0.0102124	10.354	0.0257363	0.980039	0.999925	-5.51662
BLOC1S1.1	-0.120773	7.2897	-0.346681	0.736934	0.999925	-5.46107
BLOC1S2	0.2106	7.33502	0.600394	0.563306	0.999925	-5.35195
BLOC1S3	-0.125284	8.0545	-0.330245	0.748901	0.999925	-5.4662
BLOC1S4	-0.10137	6.46711	-0.322462	0.754593	0.999925	-5.46855
BLOC1S5	0.0929327	6.78155	0.251425	0.807228	0.999925	-5.48744
BLOC1S5.1	-0.12238	8.81481	-0.34886	0.735353	0.999925	-5.46037
BLOC1S6	-0.503301	8.43046	-0.862707	0.411075	0.999925	-5.18435
BLVRA	0.517922	5.61886	1.6365	0.136747	0.999925	-4.44528
BLVRB	0.483447	8.26097	1.51972	0.16348	0.999925	-4.57423
BLZF1	-0.543864	6.60576	-1.34444	0.212261	0.999925	-4.75829
BMF	0.48712	6.92759	1.45852	0.179267	0.999925	-4.6399
BMP1	-0.118865	7.10681	-0.365542	0.723294	0.999925	-5.45488
BMP10	0.0409805	3.24729	0.124301	0.903855	0.999925	-5.5097
BMP15	-0.155476	3.61511	-0.463491	0.654204	0.999925	-5.41769
BMP2	0.702857	5.60894	2.18535	0.0571861	0.999925	-3.79522
BMP2K	-0.355549	9.18377	-1.05314	0.320188	0.999925	-5.03214
BMP3	0.0764362	3.87286	0.234267	0.820109	0.999925	-5.49132
BMP4	0.0567148	5.52162	0.156869	0.878869	0.999925	-5.50542
BMP5	-0.375124	3.34194	-1.01101	0.338861	0.999925	-5.06782
BMP6	-0.0818983	3.46933	-0.199521	0.846366	0.999925	-5.49833
BMP7	-0.126787	5.28872	-0.18505	0.857362	0.999925	-5.50093
BMP8A	-0.431158	6.93938	-1.30448	0.224982	0.999925	-4.7984
BMP8B	-0.452274	6.58302	-1.38484	0.200023	0.999925	-4.71699
BMPER	0.17125	5.10443	0.366211	0.722812	0.999925	-5.45465
BMPR1A	0.0758127	3.34819	0.225946	0.826377	0.999925	-5.4931
BMPR1B	-0.17347	3.76702	-0.471072	0.648988	0.999925	-5.41446
BMPR2	0.098979	5.95356	0.262596	0.798874	0.999925	-5.48478
BMS1	-0.304006	7.5165	-0.715019	0.493033	0.999925	-5.28515
BMS1P20	0.215093	6.29183	0.521098	0.615089	0.999925	-5.39194
BMT2	-0.171364	6.26844	-0.448323	0.664699	0.999925	-5.424
BMX	0.296493	3.8027	0.827476	0.429722	0.999925	-5.20984
BNC1	-0.163555	2.74331	-0.471178	0.648916	0.999925	-5.41442
BNC2	0.303044	3.1448	0.920412	0.38177	0.999925	-5.14075
BNIP1	-0.293874	6.87405	-0.885585	0.399272	0.999925	-5.16734
BNIP2	-0.0361646	6.96593	-0.0969363	0.924937	0.999925	-5.51253
BNIP3	0.0437667	8.1956	0.125635	0.902829	0.999925	-5.50955
BNIP3L	0.113893	9.59008	0.349084	0.73519	0.999925	-5.4603
BNIPL	-0.513271	4.01276	-1.52167	0.162998	0.999925	-4.57212
BOC	0.473258	4.02317	1.12574	0.289888	0.999925	-4.96818
BOD1	-0.0222104	7.12822	-0.063819	0.950533	0.999925	-5.51503
BOD1L1	0.0261496	6.87551	0.0819795	0.936488	0.999925	-5.51379
BOD1L2	-0.334831	2.7763	-1.0642	0.315422	0.999925	-5.0226
BOK	0.141379	5.49445	0.333894	0.746238	0.999925	-5.46509
BOLA1	0.16395	6.90916	0.486841	0.638205	0.999925	-5.4076
BOLA3	-0.219189	8.8162	-0.686499	0.509989	0.999925	-5.30273
BOLL	-0.0522898	2.76011	-0.164476	0.873053	0.999925	-5.50428
BORA	-0.472615	6.88209	-1.08263	0.307597	0.999925	-5.00654
BORCS5	-0.0808715	5.7693	-0.232526	0.82142	0.999925	-5.49169
BORCS6	0.405858	5.27207	1.28919	0.230018	0.999925	-4.81356
BORCS7	-0.248145	5.66155	-0.531586	0.6081	0.999925	-5.38695
BORCS7.1	-0.384566	2.9722	-1.07961	0.308869	0.999925	-5.00918
BPGM	-0.20039	6.41372	-0.554373	0.593059	0.999925	-5.37579
BPHL	0.516642	3.45737	1.27668	0.234206	0.999925	-4.82587
BPI	0.251105	7.21151	0.735584	0.48103	0.999925	-5.27208
BPIFA1	-0.0936656	2.9698	-0.297273	0.77312	0.999925	-5.47577
BPIFA2	-0.0535483	2.88944	-0.164084	0.873353	0.999925	-5.50434
BPIFA3	-0.326826	3.32648	-0.965473	0.359956	0.999925	-5.10514
BPIFB1	-0.120671	3.35363	-0.381899	0.711548	0.999925	-5.44926
BPIFB2	0.0637925	4.03764	0.19608	0.848978	0.999925	-5.49897
BPIFB3	-0.231183	4.06054	-0.71584	0.492551	0.999925	-5.28463
BPIFB4	0.0315242	2.95487	0.0906484	0.929791	0.999925	-5.51309
BPIFB6	0.276691	4.38744	0.646145	0.534586	0.999925	-5.32653
BPIFC	0.163366	3.45977	0.483901	0.640209	0.999925	-5.40889
BPNT1	-0.034161	7.91859	-0.0852559	0.933956	0.999925	-5.51353
BPTF	-0.0557468	8.84071	-0.158804	0.877389	0.999925	-5.50514
BRAF	0.320363	6.94041	0.950752	0.36698	0.999925	-5.11692
BRAP	-0.134926	7.24394	-0.320824	0.755793	0.999925	-5.46904
BRAT1	-0.144115	6.59724	-0.396673	0.701007	0.999925	-5.44397
BRCA1	-0.257749	6.51074	-0.640722	0.537944	0.999925	-5.32963
BRCA2	-0.139821	7.66333	-0.325946	0.752043	0.999925	-5.46751
BRCC3	-0.325879	7.96042	-0.822751	0.432266	0.999925	-5.21319
BRD1	0.278883	7.05646	0.820927	0.433251	0.999925	-5.21448
BRD2	-0.00530486	9.29833	-0.0162014	0.987433	0.999925	-5.51681
BRD3	0.261604	8.03703	0.651705	0.531155	0.999925	-5.32333
BRD4	-0.0544966	9.75565	-0.150817	0.883503	0.999925	-5.50629
BRD7	-0.0195428	8.03977	-0.061646	0.952215	0.999925	-5.51515
BRD8	-0.306139	8.31499	-0.788923	0.45078	0.999925	-5.23671
BRD9	-0.0260233	7.38825	-0.0827161	0.935919	0.999925	-5.51373
BRDT	0.562942	7.22832	1.71797	0.12051	0.999925	-4.35281
BRE	-0.0972683	9.10475	-0.281274	0.784968	0.999925	-5.48006
BRF1	-0.00950904	6.21194	-0.028945	0.977551	0.999925	-5.51654
BRF2	-0.160454	7.24042	-0.452382	0.661882	0.999925	-5.42233
BRI3	0.27892	7.61533	0.719146	0.490609	0.999925	-5.28255
BRI3BP	0.0122155	8.35728	0.0375561	0.970875	0.999925	-5.51627
BRICD5	0.328971	6.19654	0.99454	0.346382	0.999925	-5.08147
BRINP1	0.61939	4.03036	1.92158	0.087398	0.999925	-4.11449
BRINP2	0.161314	4.52647	0.431047	0.676746	0.999925	-5.43094
BRINP3	0.31278	2.55637	0.990158	0.348403	0.999925	-5.08508
BRIP1	-0.33476	6.04381	-0.706455	0.498087	0.999925	-5.29049
BRIX1	-0.393301	8.40536	-1.03209	0.329417	0.999925	-5.05011
BRK1	0.252547	8.32765	0.796799	0.446423	0.999925	-5.23131
BRMS1	-0.00996708	6.3874	-0.029364	0.977226	0.999925	-5.51653
BRMS1L	0.292943	5.12424	0.860926	0.412003	0.999925	-5.18566
BROX	-0.099014	8.68561	-0.228241	0.824647	0.999925	-5.49261
BRPF1	-0.451649	6.16222	-1.16983	0.272617	0.999925	-4.92786
BRPF3	0.0957772	6.60195	0.276277	0.788681	0.999925	-5.48135
BRS3	-0.257297	3.13379	-0.756918	0.468777	0.999925	-5.25819
BRSK1	0.120715	5.42949	0.310121	0.76365	0.999925	-5.47216
BRSK2	-0.319136	4.70134	-0.916272	0.383821	0.999925	-5.14395
BRWD1	0.190756	7.24564	0.406561	0.69399	0.999925	-5.44033
BRWD3	0.021526	5.6232	0.0629834	0.95118	0.999925	-5.51508
BSCL2	-0.331175	6.75434	-0.95711	0.363934	0.999925	-5.11185
BSDC1	0.52907	5.98177	1.53307	0.160205	0.999925	-4.55973
BSG	-0.196568	11.252	-0.619278	0.551345	0.999925	-5.34166
BSN	-0.251486	5.36662	-0.726313	0.486418	0.999925	-5.27801
BSND	-0.200962	4.90262	-0.62367	0.548585	0.999925	-5.33923
BSPH1	0.300051	2.58232	0.905095	0.389398	0.999925	-5.15254
BSPRY	-0.050021	5.16269	-0.154143	0.880956	0.999925	-5.50582
BST1	0.118513	7.2051	0.318798	0.757277	0.999925	-5.46964
BST2	-0.0064256	7.27231	-0.0195656	0.984824	0.999925	-5.51675
BSX	0.00186227	5.42742	0.00565776	0.995611	0.999925	-5.51692
BTAF1	-0.130544	8.13169	-0.33453	0.745774	0.999925	-5.46489
BTBD1	-0.315731	8.85696	-0.779073	0.45627	0.999925	-5.2434
BTBD10	0.0779686	5.95343	0.19196	0.852107	0.999925	-5.49971
BTBD11	0.156424	5.21801	0.318926	0.757184	0.999925	-5.4696
BTBD16	0.412042	4.29128	1.08093	0.308311	0.999925	-5.00802
BTBD17	0.0315291	4.20237	0.0886702	0.931319	0.999925	-5.51325
BTBD18	0.325319	2.59257	0.962652	0.361295	0.999925	-5.10741
BTBD19	0.233635	5.18068	0.740578	0.478143	0.999925	-5.26886
BTBD2	-0.15165	8.88095	-0.420992	0.683804	0.999925	-5.43486
BTBD3	-0.676777	7.11698	-2.00896	0.0760018	0.999925	-4.00975
BTBD6	0.205076	6.72599	0.532166	0.607714	0.999925	-5.38667
BTBD7	-0.412582	7.53933	-1.13026	0.288077	0.999925	-4.96409
BTBD8	-0.0461245	3.78898	-0.146438	0.886858	0.999925	-5.5069
BTBD9	0.367514	6.35877	0.967523	0.358986	0.999925	-5.10349
BTC	-0.0650058	4.06374	-0.185892	0.856722	0.999925	-5.50078
BTD	-0.316151	6.61352	-0.915425	0.384242	0.999925	-5.14461
BTF3	-0.134168	11.6097	-0.418918	0.685264	0.999925	-5.43566
BTF3L4	-0.401605	9.13848	-1.10338	0.29897	0.999925	-4.98821
BTG2	0.201091	7.46491	0.616052	0.553378	0.999925	-5.34344
BTG3	-0.532	4.89994	-1.41612	0.190971	0.999925	-4.68453
BTG4	-0.211394	2.67266	-0.648264	0.533276	0.999925	-5.32531
BTK	-0.350915	8.75609	-0.972694	0.356548	0.999925	-5.09931
BTLA	-0.0538664	2.71469	-0.14251	0.88987	0.999925	-5.50743
BTN1A1	0.00737101	4.07557	0.0174933	0.986431	0.999925	-5.51679
BTN2A1	0.0236555	5.74944	0.0603483	0.95322	0.999925	-5.51523
BTN2A2	-0.0351814	6.93479	-0.0981722	0.923984	0.999925	-5.51242
BTN2A3P	0.383931	5.50549	1.19648	0.262587	0.999925	-4.90297
BTN3A1	-0.141777	6.25199	-0.449238	0.664063	0.999925	-5.42362
BTN3A2	-0.236782	7.44959	-0.63159	0.543627	0.999925	-5.3348
BTN3A3	-0.0540872	6.51579	-0.133789	0.896564	0.999925	-5.50856
BTNL10	-0.152534	4.27944	-0.415954	0.687352	0.999925	-5.43679
BTNL2	-0.0296625	4.57107	-0.0861541	0.933262	0.999925	-5.51346
BTNL3	0.0219618	5.00804	0.0627555	0.951356	0.999925	-5.51509
BTNL8	0.310554	6.26283	0.83713	0.424555	0.999925	-5.20294
BTNL9	0.176558	7.5168	0.52866	0.610046	0.999925	-5.38835
BTRC	-0.350458	5.76482	-0.985302	0.350654	0.999925	-5.08906
BUB1	-0.248801	8.14331	-0.512408	0.620912	0.999925	-5.39601
BUB1B	-0.33415	8.4245	-0.826524	0.430234	0.999925	-5.21051
BUB3	-0.479235	10.2192	-1.32119	0.219587	0.999925	-4.78172
BUD13	-0.212957	5.58838	-0.635443	0.541225	0.999925	-5.33263
BUD23	-0.0172958	7.69653	-0.052146	0.959571	0.999925	-5.51566
BUD31	0.00942131	6.82274	0.0231778	0.982023	0.999925	-5.51668
BVES	-0.406252	3.49092	-1.25401	0.241961	0.999925	-4.848
BVES.1	0.0302244	2.26301	0.0939731	0.927224	0.999925	-5.5128
BYSL	-0.193791	7.78738	-0.582339	0.574877	0.999925	-5.36151
BZW1	-0.196379	9.18043	-0.491329	0.635152	0.999925	-5.4056
BZW2	-0.374482	8.67457	-1.0174	0.335976	0.999925	-5.06248
C10orf10	-0.145415	6.70933	-0.408554	0.692579	0.999925	-5.43958
C10orf105	0.0287733	4.85916	0.0848937	0.934236	0.999925	-5.51356
C10orf107	-0.329868	2.46643	-0.907926	0.38798	0.999925	-5.15038
C10orf11	0.150538	7.57481	0.462389	0.654963	0.999925	-5.41816
C10orf111	0.176882	3.10256	0.529861	0.609246	0.999925	-5.38778
C10orf113	0.00957819	5.5929	0.0302002	0.976578	0.999925	-5.51651
C10orf120	0.137168	3.39769	0.408348	0.692725	0.999925	-5.43966
C10orf126	-0.264928	2.9216	-0.83419	0.426124	0.999925	-5.20505
C10orf128	0.394438	5.04822	1.01397	0.337526	0.999925	-5.06536
C10orf142	-0.117661	7.44163	-0.30663	0.766219	0.999925	-5.47316
C10orf25	0.150153	4.99779	0.364442	0.724087	0.999925	-5.45525
C10orf35	0.115193	6.60799	0.293084	0.776216	0.999925	-5.47692
C10orf53	-0.452125	3.29329	-1.33902	0.213949	0.999925	-4.76377
C10orf55	0.0807684	4.72393	0.221433	0.829781	0.999925	-5.49404
C10orf62	0.49908	3.59689	1.2775	0.23393	0.999925	-4.82507
C10orf67	0.0591808	2.31916	0.183492	0.858548	0.999925	-5.5012
C10orf71	0.399469	3.57494	1.2284	0.250973	0.999925	-4.87269
C10orf76	-0.242283	7.499	-0.63431	0.541931	0.999925	-5.33327
C10orf82	0.00930615	3.26785	0.0276131	0.978584	0.999925	-5.51658
C10orf88	-0.640403	5.34067	-1.59312	0.14618	0.999925	-4.4937
C10orf90	0.224277	2.93406	0.667663	0.521383	0.999925	-5.314
C10orf91	-0.150322	4.78719	-0.401138	0.697834	0.999925	-5.44234
C10orf95	0.344668	6.31044	0.815195	0.436356	0.999925	-5.21851
C10orf99	-0.548878	3.70213	-1.55583	0.154755	0.999925	-4.53485
C11orf1	-0.0359393	7.92669	-0.0823747	0.936182	0.999925	-5.51376
C11orf16	0.267597	5.29412	0.531665	0.608048	0.999925	-5.38692
C11orf21	-0.0723114	5.17683	-0.225204	0.826937	0.999925	-5.49325
C11orf24	-0.153093	7.4928	-0.483229	0.640667	0.999925	-5.40919
C11orf40	0.119329	3.01087	0.337632	0.743513	0.999925	-5.46393
C11orf42	0.233582	4.14937	0.740584	0.47814	0.999925	-5.26886
C11orf44	0.292955	5.62682	0.809507	0.439453	0.999925	-5.22249
C11orf45	0.0234981	5.22901	0.0554385	0.957021	0.999925	-5.51549
C11orf49	-0.567791	6.65341	-1.47254	0.175536	0.999925	-4.62498
C11orf53	-0.0310421	4.45104	-0.085911	0.93345	0.999925	-5.51348
C11orf54	-0.519967	6.3731	-0.890687	0.396673	0.999925	-5.16349
C11orf57	0.00543261	8.12023	0.0157547	0.98778	0.999925	-5.51682
C11orf58	-0.136746	9.74163	-0.358705	0.728227	0.999925	-5.45716
C11orf63	0.297327	4.64011	0.926991	0.378527	0.999925	-5.13563
C11orf65	-0.273242	3.77478	-0.834268	0.426083	0.999925	-5.20499
C11orf68	-0.32565	6.46195	-0.914565	0.384669	0.999925	-5.14527
C11orf70	0.260477	2.57024	0.656164	0.528414	0.999925	-5.32074
C11orf71	-0.0339717	6.09533	-0.106951	0.917214	0.999925	-5.51158
C11orf72	0.369736	3.09231	0.988215	0.349303	0.999925	-5.08667
C11orf74	-0.310935	6.52503	-0.768734	0.462079	0.999925	-5.25035
C11orf84	0.497082	6.32933	1.41773	0.190516	0.999925	-4.68286
C11orf86	0.370991	5.58015	1.17093	0.272199	0.999925	-4.92684
C11orf87	0.159796	3.45464	0.484888	0.639536	0.999925	-5.40846
C11orf88	0.257825	2.48001	0.722411	0.488697	0.999925	-5.28049
C11orf91	-0.230891	3.33638	-0.670836	0.519453	0.999925	-5.31212
C11orf94	-0.452857	5.14121	-1.27959	0.233225	0.999925	-4.82301
C11orf95	-0.0412097	10.8137	-0.0977853	0.924282	0.999925	-5.51246
C11orf96	-0.130626	5.80233	-0.342465	0.739997	0.999925	-5.46241
C11orf97	-0.05419	2.89111	-0.16218	0.874808	0.999925	-5.50463
C12orf10	0.0529594	6.87946	0.16327	0.873974	0.999925	-5.50447
C12orf29	-0.34919	6.67529	-0.951112	0.366807	0.999925	-5.11664
C12orf4	-0.367065	6.4016	-0.738157	0.479541	0.999925	-5.27042
C12orf40	0.126741	2.52272	0.396163	0.70137	0.999925	-5.44416
C12orf42	-0.00876675	3.80735	-0.0260433	0.979801	0.999925	-5.51662
C12orf43	-0.428477	6.33803	-1.31279	0.222286	0.999925	-4.79012
C12orf45	-0.138185	6.89968	-0.373923	0.717265	0.999925	-5.45203
C12orf49	-0.126999	6.75969	-0.391649	0.704584	0.999925	-5.44579
C12orf50	-0.192468	3.51966	-0.599245	0.564038	0.999925	-5.35256
C12orf54	-0.328588	3.68681	-0.889526	0.397263	0.999925	-5.16437
C12orf56	-0.00304818	2.61762	-0.00939697	0.992711	0.999925	-5.51689
C12orf60	0.886308	4.42496	2.79803	0.0211187	0.999925	-3.04125
C12orf65	-0.532831	7.85703	-1.13476	0.286286	0.999925	-4.96002
C12orf66	-0.0731846	6.12982	-0.207754	0.840125	0.999925	-5.49677
C12orf71	0.341998	4.36274	1.0612	0.316709	0.999925	-5.0252
C12orf73	-0.0903591	5.90211	-0.285521	0.781817	0.999925	-5.47895
C12orf74	-0.0421555	3.67251	-0.113041	0.912521	0.999925	-5.51095
C12orf75	0.460086	4.06574	1.46166	0.178424	0.999925	-4.63656
C12orf76	-0.0753548	4.87647	-0.208439	0.839606	0.999925	-5.49664
C12orf77	-0.22991	3.05237	-0.711123	0.495329	0.999925	-5.28759
C12orf80	-0.230259	3.73407	-0.586748	0.572039	0.999925	-5.3592
C14orf1	-0.283245	9.48031	-0.825634	0.430713	0.999925	-5.21114
C14orf105	0.0909844	2.42577	0.255334	0.804302	0.999925	-5.48652
C14orf119	-0.524241	7.33722	-1.51493	0.16467	0.999925	-4.57943
C14orf132	0.485046	4.05867	1.07509	0.31078	0.999925	-5.01313
C14orf159	0.039152	6.00353	0.116038	0.910214	0.999925	-5.51063
C14orf166	-0.282824	10.0153	-0.745824	0.475123	0.999925	-5.26545
C14orf177	0.274244	6.00281	0.628973	0.545263	0.999925	-5.33627
C14orf178	-0.267419	3.40541	-0.650434	0.531938	0.999925	-5.32406
C14orf180	0.0041708	6.58191	0.00983112	0.992374	0.999925	-5.51689
C14orf2	-0.207297	9.91037	-0.606149	0.559645	0.999925	-5.34884
C14orf28	0.106232	4.14724	0.170779	0.868239	0.999925	-5.5033
C14orf37	0.260293	2.95308	0.687874	0.509164	0.999925	-5.3019
C14orf39	0.306066	2.40957	0.962772	0.361238	0.999925	-5.10731
C14orf79	0.155057	3.83792	0.493749	0.633509	0.999925	-5.40452
C14orf80	0.0654943	6.28969	0.203777	0.843138	0.999925	-5.49753
C14orf93	-0.311849	7.01284	-0.955392	0.364755	0.999925	-5.11322
C15orf32	-0.265636	3.62314	-0.810464	0.438931	0.999925	-5.22183
C15orf38	-0.150331	6.63999	-0.340999	0.741063	0.999925	-5.46287
C15orf39	0.00411044	7.57435	0.00954313	0.992598	0.999925	-5.51689
C15orf40	-0.391609	5.7391	-1.21729	0.254966	0.999925	-4.88328
C15orf41	-0.44267	6.99022	-1.1292	0.288502	0.999925	-4.96505
C15orf52	0.238786	6.79231	0.575952	0.579002	0.999925	-5.36483
C15orf53	-0.0566688	4.44404	-0.157488	0.878396	0.999925	-5.50533
C15orf54	0.144471	4.0221	0.353649	0.731883	0.999925	-5.45882
C15orf56	-0.0857923	6.21017	-0.199263	0.846562	0.999925	-5.49838
C15orf59	-0.26575	3.28052	-0.78251	0.454349	0.999925	-5.24107
C15orf61	-0.495471	3.75257	-1.28357	0.231893	0.999925	-4.81911
C15orf62	-0.0764678	5.18488	-0.241442	0.814715	0.999925	-5.48973
C15orf65	0.206237	2.4021	0.552521	0.594274	0.999925	-5.37672
C16orf45	0.326279	3.94439	0.948364	0.368128	0.999925	-5.11882
C16orf46	-0.248056	3.44036	-0.614907	0.554101	0.999925	-5.34407
C16orf47	0.0238254	4.03559	0.0744259	0.942327	0.999925	-5.51434
C16orf52	0.151561	6.36153	0.450936	0.662885	0.999925	-5.42292
C16orf54	-0.116738	8.5214	-0.369367	0.72054	0.999925	-5.45359
C16orf58	-0.317449	8.00346	-1.01005	0.339298	0.999925	-5.06863
C16orf59	0.117807	5.52339	0.30126	0.770177	0.999925	-5.47467
C16orf62	0.189101	8.17174	0.44858	0.66452	0.999925	-5.42389
C16orf70	-0.0578306	7.54384	-0.106253	0.917752	0.999925	-5.51165
C16orf71	0.160342	4.39634	0.396515	0.70112	0.999925	-5.44403
C16orf72	0.208839	8.15418	0.661533	0.525124	0.999925	-5.31761
C16orf74	-0.233349	6.38959	-0.724016	0.487758	0.999925	-5.27947
C16orf78	0.412034	3.53106	1.03724	0.327141	0.999925	-5.04574
C16orf82	0.221776	3.57195	0.635661	0.541089	0.999925	-5.3325
C16orf86	0.161792	6.41402	0.476994	0.644928	0.999925	-5.41191
C16orf87	-0.0672372	5.53418	-0.17389	0.865866	0.999925	-5.5028
C16orf89	-0.115518	3.99277	-0.336937	0.744019	0.999925	-5.46414
C16orf90	0.269133	5.28659	0.655492	0.528826	0.999925	-5.32113
C16orf91	0.181825	6.91171	0.499574	0.629563	0.999925	-5.40189
C16orf92	-0.128624	4.83956	-0.398744	0.699535	0.999925	-5.44322
C16orf95	0.145169	6.24395	0.341547	0.740664	0.999925	-5.4627
C16orf96	0.0964905	2.8236	0.28108	0.785112	0.999925	-5.48011
C16orf97	-0.058301	3.60401	-0.162329	0.874694	0.999925	-5.50461
C17orf100	0.312326	4.32542	0.884252	0.399953	0.999925	-5.16834
C17orf102	-0.191931	3.57093	-0.604892	0.560443	0.999925	-5.34952
C17orf105	0.361397	3.26039	1.07124	0.312415	0.999925	-5.01649
C17orf107	0.240651	5.49112	0.759532	0.46729	0.999925	-5.25646
C17orf112	0.609433	2.75505	1.7958	0.106671	0.999925	-4.26281
C17orf47	-0.227243	4.02897	-0.589599	0.570208	0.999925	-5.3577
C17orf50	0.166859	6.69833	0.421364	0.683542	0.999925	-5.43471
C17orf51	-0.0857005	4.17534	-0.258203	0.802157	0.999925	-5.48584
C17orf53	0.113837	6.17613	0.359706	0.727503	0.999925	-5.45683
C17orf58	-0.420396	6.14085	-1.31321	0.222148	0.999925	-4.7897
C17orf62	-0.151436	9.12319	-0.431808	0.676214	0.999925	-5.43064
C17orf64	0.642283	3.7405	1.96162	0.0819879	0.999925	-4.06665
C17orf67	-0.275431	5.20999	-0.82861	0.429113	0.999925	-5.20903
C17orf74	0.241167	2.84016	0.749488	0.473021	0.999925	-5.26306
C17orf75	0.0832554	5.22858	0.223107	0.828518	0.999925	-5.49369
C17orf77	0.0491651	4.19626	0.153092	0.88176	0.999925	-5.50597
C17orf78	-0.267641	3.31799	-0.583912	0.573864	0.999925	-5.36069
C17orf80	-0.150981	6.64184	-0.406916	0.693739	0.999925	-5.4402
C17orf82	0.0534844	5.30136	0.164486	0.873045	0.999925	-5.50428
C17orf97	-0.181711	6.82806	-0.553135	0.593871	0.999925	-5.37641
C17orf98	-0.168085	4.65977	-0.493256	0.633844	0.999925	-5.40474
C17orf99	-0.324323	4.37667	-0.792329	0.448893	0.999925	-5.23438
C18orf21	0.332644	6.47275	0.954271	0.365292	0.999925	-5.11412
C18orf25	0.0159167	7.51283	0.0461915	0.964184	0.999925	-5.51593
C18orf32	0.308979	6.29288	0.770931	0.46084	0.999925	-5.24888
C18orf54	-0.165177	4.2947	-0.462977	0.654558	0.999925	-5.41791
C18orf63	-0.0536188	2.25353	-0.163183	0.874041	0.999925	-5.50448
C18orf65	-0.213811	3.98358	-0.559885	0.589451	0.999925	-5.37303
C18orf8	0.0382258	6.74873	0.1124	0.913015	0.999925	-5.51102
C19orf12	-0.320911	7.1066	-1.00121	0.343322	0.999925	-5.07597
C19orf18	0.230142	3.94893	0.614515	0.554348	0.999925	-5.34428
C19orf24	-0.0466794	8.28647	-0.140395	0.891492	0.999925	-5.50771
C19orf25	0.187666	8.99083	0.555721	0.592175	0.999925	-5.37512
C19orf33	0.301633	6.32077	0.834568	0.425922	0.999925	-5.20478
C19orf35	0.213053	6.27287	0.517904	0.617226	0.999925	-5.39344
C19orf38	1.14963	6.63648	3.6601	0.00538915	0.999925	-2.03525
C19orf43	-0.104747	8.94806	-0.331814	0.747755	0.999925	-5.46572
C19orf44	-0.495242	6.11326	-1.52211	0.162889	0.999925	-4.57164
C19orf47	-0.121837	7.57463	-0.386061	0.708571	0.999925	-5.44779
C19orf53	-0.0895748	10.3684	-0.284954	0.782238	0.999925	-5.4791
C19orf54	-0.48477	7.12089	-1.49287	0.170248	0.999925	-4.60321
C19orf57	-0.176429	5.12941	-0.556598	0.591601	0.999925	-5.37468
C19orf60	-0.365237	6.46939	-1.07999	0.308709	0.999925	-5.00885
C19orf66	0.0614841	4.80457	0.193851	0.85067	0.999925	-5.49937
C19orf67	-0.325763	6.01823	-0.974111	0.355882	0.999925	-5.09817
C19orf68	0.374838	4.38009	1.15199	0.279504	0.999925	-4.9443
C19orf70	0.0572303	7.84653	0.17902	0.861955	0.999925	-5.50195
C19orf71	-0.0796952	6.2956	-0.148644	0.885167	0.999925	-5.5066
C19orf73	0.720583	5.21764	1.63112	0.137887	0.999925	-4.45132
C19orf81	0.504214	4.52118	1.34158	0.21315	0.999925	-4.76118
C19orf84	-0.091098	8.6549	-0.210639	0.83794	0.999925	-5.49621
C1D	-0.249707	7.23965	-0.710189	0.495879	0.999925	-5.28817
C1GALT1	-0.199639	5.92834	-0.483147	0.640723	0.999925	-5.40922
C1GALT1C1	0.00669963	6.04791	0.0162762	0.987375	0.999925	-5.51681
C1GALT1C1L	0.0462928	2.3043	0.138098	0.893255	0.999925	-5.50801
C1orf100	-0.236025	3.20705	-0.748311	0.473695	0.999925	-5.26383
C1orf105	0.157368	2.63637	0.461234	0.655761	0.999925	-5.41864
C1orf106	-0.0536248	5.59735	-0.162836	0.874306	0.999925	-5.50453
C1orf109	0.19917	7.60048	0.579514	0.5767	0.999925	-5.36298
C1orf112	-0.97848	5.0403	-1.57426	0.150463	0.999925	-4.51458
C1orf115	0.207984	5.05828	0.544969	0.599242	0.999925	-5.38045
C1orf116	-0.0413421	4.56124	-0.122227	0.905451	0.999925	-5.50994
C1orf122	0.222392	6.3619	0.631142	0.543907	0.999925	-5.33505
C1orf123	-0.390956	9.554	-0.976251	0.354878	0.999925	-5.09643
C1orf127	0.4315	5.48728	0.840616	0.4227	0.999925	-5.20043
C1orf131	0.704463	6.34802	1.42229	0.189228	0.999925	-4.67809
C1orf137	-0.259871	2.51649	-0.755893	0.469361	0.999925	-5.25886
C1orf141	-0.141368	2.77444	-0.411346	0.690605	0.999925	-5.43854
C1orf145	0.39459	4.64865	1.17721	0.26981	0.999925	-4.921
C1orf146	-0.280218	2.34041	-0.823363	0.431936	0.999925	-5.21275
C1orf158	-0.303548	2.87417	-0.932862	0.375649	0.999925	-5.13104
C1orf159	0.155544	6.07131	0.468295	0.650896	0.999925	-5.41565
C1orf162	0.49519	8.37404	1.55227	0.155595	0.999925	-4.53875
C1orf167	0.188803	5.13302	0.527681	0.610698	0.999925	-5.38882
C1orf168	0.156488	3.01928	0.477069	0.644877	0.999925	-5.41188
C1orf174	0.0835694	6.51984	0.238806	0.816696	0.999925	-5.49032
C1orf185	0.758615	2.88095	2.03263	0.0731676	0.999925	-3.98117
C1orf186	-0.0184164	5.53704	-0.0498311	0.961364	0.999925	-5.51577
C1orf189	0.378082	3.68107	0.965295	0.360041	0.999925	-5.10529
C1orf194	-0.0559542	4.44738	-0.133749	0.896594	0.999925	-5.50856
C1orf195	0.407231	3.01543	1.26845	0.236996	0.999925	-4.83393
C1orf198	-0.0225666	4.03469	-0.0651351	0.949514	0.999925	-5.51495
C1orf204	-0.0532714	4.21634	-0.146588	0.886743	0.999925	-5.50688
C1orf21	0.288264	2.91201	0.739929	0.478518	0.999925	-5.26928
C1orf210	0.122103	5.68712	0.374856	0.716595	0.999925	-5.45171
C1orf216	0.0240926	5.37389	0.0650444	0.949585	0.999925	-5.51495
C1orf220	0.0303683	6.40993	0.0804625	0.93766	0.999925	-5.5139
C1orf226	0.0387907	5.29324	0.112335	0.913066	0.999925	-5.51103
C1orf228	-0.396164	5.37045	-0.982653	0.351886	0.999925	-5.09122
C1orf229	0.061301	5.59713	0.192501	0.851696	0.999925	-5.49962
C1orf27	-0.247431	6.47405	-0.524577	0.612766	0.999925	-5.3903
C1orf35	0.0856522	7.96752	0.216635	0.833406	0.999925	-5.49502
C1orf43	-0.0774365	9.37926	-0.230578	0.822886	0.999925	-5.49211
C1orf50	-0.00551535	5.78438	-0.0153374	0.988103	0.999925	-5.51682
C1orf52	-0.0246733	6.89204	-0.0734666	0.943069	0.999925	-5.51441
C1orf53	0.298385	3.59103	0.923794	0.3801	0.999925	-5.13812
C1orf54	0.0437092	5.25634	0.128335	0.900754	0.999925	-5.50923
C1orf56	0.00546111	5.28781	0.0160294	0.987567	0.999925	-5.51681
C1orf61	0.108189	4.10893	0.335694	0.744925	0.999925	-5.46453
C1orf64	0.435192	5.57302	1.26667	0.237602	0.999925	-4.83567
C1orf68	-0.0404922	4.93938	-0.106097	0.917872	0.999925	-5.51166
C1orf74	0.155108	4.51644	0.462477	0.654903	0.999925	-5.41812
C1orf87	-0.064469	3.57837	-0.197755	0.847706	0.999925	-5.49866
C1orf94	0.634964	4.00615	1.75611	0.113532	0.999925	-4.30889
C1QA	-0.0100992	5.22502	-0.0292767	0.977294	0.999925	-5.51653
C1QB	0.297395	4.86303	0.915543	0.384183	0.999925	-5.14451
C1QBP	-0.254954	10.5943	-0.783881	0.453585	0.999925	-5.24014
C1QC	1.55337	6.16746	3.83754	0.00411083	0.999925	-1.84286
C1QL1	0.124812	6.87168	0.299856	0.771213	0.999925	-5.47506
C1QL2	0.337164	3.66136	0.971228	0.357238	0.999925	-5.1005
C1QL3	0.0851677	4.92553	0.229423	0.823756	0.999925	-5.49236
C1QL4	0.166961	5.75714	0.522861	0.613911	0.999925	-5.39111
C1QTNF1	0.191351	6.21253	0.544984	0.599232	0.999925	-5.38044
C1QTNF12	-0.199949	4.61979	-0.576867	0.57841	0.999925	-5.36436
C1QTNF2	0.0360814	5.07334	0.0866241	0.932899	0.999925	-5.51342
C1QTNF3	0.398198	3.90375	0.996235	0.345602	0.999925	-5.08008
C1QTNF3.1	0.260589	5.36505	0.670023	0.519947	0.999925	-5.3126
C1QTNF4	0.65862	5.15013	2.00451	0.0765455	0.999925	-4.0151
C1QTNF6	0.786511	5.31929	1.70219	0.12351	0.999925	-4.37086
C1QTNF7	0.132248	3.83016	0.402972	0.696533	0.999925	-5.44166
C1QTNF8	0.277992	5.69388	0.845752	0.419977	0.999925	-5.19673
C1QTNF9B	0.237072	6.97079	0.747496	0.474163	0.999925	-5.26437
C1R	0.367051	2.82956	1.11057	0.296026	0.999925	-4.9818
C1RL	0.123034	7.25107	0.372177	0.71852	0.999925	-5.45263
C1S	-0.0383557	3.0306	-0.106877	0.917271	0.999925	-5.51159
C2	0.263376	5.89576	0.7554	0.469642	0.999925	-5.25919
C20orf144	0.229821	6.42427	0.549307	0.596385	0.999925	-5.37831
C20orf166	0.46301	5.77466	1.0197	0.334945	0.999925	-5.06056
C20orf173	0.429218	4.29777	0.842152	0.421885	0.999925	-5.19933
C20orf194	0.342753	6.74792	0.895174	0.394397	0.999925	-5.1601
C20orf196	-0.255632	7.01386	-0.721864	0.489017	0.999925	-5.28083
C20orf197	1.04509	6.27201	3.30214	0.00941662	0.999925	-2.43999
C20orf202	0.353378	4.64949	1.01887	0.335318	0.999925	-5.06125
C20orf203	-0.242541	5.24199	-0.7121	0.494752	0.999925	-5.28698
C20orf24	-0.00797498	10.1014	-0.0250975	0.980534	0.999925	-5.51664
C20orf27	-0.0736766	8.95824	-0.233511	0.820678	0.999925	-5.49148
C20orf78	0.365191	4.46834	0.917653	0.383136	0.999925	-5.14288
C20orf85	-0.150948	5.13527	-0.408308	0.692753	0.999925	-5.43968
C20orf96	-0.0213518	6.63628	-0.0652063	0.949459	0.999925	-5.51494
C21orf140	0.225243	4.53346	0.711192	0.495288	0.999925	-5.28754
C21orf140.1	0.225243	4.53346	0.711192	0.495288	0.999925	-5.28754
C21orf2	0.226687	7.0451	0.63464	0.541725	0.999925	-5.33308
C21orf33	0.011468	8.22333	0.0363215	0.971832	0.999925	-5.51632
C21orf33.1	-0.273844	7.77	-0.835785	0.425272	0.999925	-5.2039
C21orf58	0.183421	5.33047	0.504674	0.626118	0.999925	-5.39957
C21orf59	-0.128276	7.3651	-0.399815	0.698774	0.999925	-5.44282
C21orf62	0.0944466	3.70283	0.261534	0.799667	0.999925	-5.48503
C22orf15	-0.508618	4.24548	-1.27833	0.23365	0.999925	-4.82425
C22orf23	-0.0846584	5.51786	-0.24961	0.808588	0.999925	-5.48786
C22orf24	-0.239684	3.5823	-0.684523	0.511178	0.999925	-5.30393
C22orf31	-0.00486053	3.83788	-0.0150738	0.988308	0.999925	-5.51683
C22orf34	0.114412	4.74877	0.27385	0.790486	0.999925	-5.48197
C22orf42	-0.0859212	3.65668	-0.253111	0.805966	0.999925	-5.48705
C22orf46	-0.102808	5.63817	-0.304689	0.767649	0.999925	-5.47371
C2CD2	-0.0300539	4.59557	-0.0753604	0.941605	0.999925	-5.51427
C2CD2L	0.385612	6.86199	1.169	0.272935	0.999925	-4.92863
C2CD3	-0.20784	6.52215	-0.637427	0.539991	0.999925	-5.3315
C2CD4A	-0.174875	5.34196	-0.463863	0.653948	0.999925	-5.41753
C2CD4B	0.237191	5.22763	0.564335	0.586547	0.999925	-5.37078
C2CD4C	0.376903	5.6348	0.932734	0.375712	0.999925	-5.13114
C2CD4D	-0.303531	4.93483	-0.710116	0.495923	0.999925	-5.28822
C2CD5	-0.675931	6.2757	-1.11309	0.294999	0.999925	-4.97955
C2CD6	0.134842	3.07732	0.38244	0.71116	0.999925	-5.44907
C2orf15	0.640404	3.06147	1.75978	0.112882	0.999925	-4.30465
C2orf16	-0.234693	3.08898	-0.672548	0.518413	0.999925	-5.31111
C2orf27A	0.0730658	3.38965	0.222815	0.828739	0.999925	-5.49375
C2orf27B	-0.0383301	5.36531	-0.113499	0.912169	0.999925	-5.5109
C2orf40	0.0616508	2.75804	0.180885	0.860534	0.999925	-5.50164
C2orf42	-0.230018	5.67097	-0.726582	0.486261	0.999925	-5.27784
C2orf48	0.367983	6.87141	1.08689	0.30581	0.999925	-5.00279
C2orf49	-0.0432398	7.02626	-0.135225	0.895461	0.999925	-5.50838
C2orf50	-0.337933	4.50762	-1.03229	0.329329	0.999925	-5.04994
C2orf54	-0.0843688	3.65158	-0.268087	0.794778	0.999925	-5.48342
C2orf66	0.202012	3.04718	0.586653	0.5721	0.999925	-5.35925
C2orf68	-0.159132	6.63267	-0.42739	0.679309	0.999925	-5.43237
C2orf69	-0.142456	6.45733	-0.448347	0.664682	0.999925	-5.42399
C2orf70	-0.25988	4.04237	-0.591134	0.569224	0.999925	-5.35688
C2orf71	-0.0999398	5.2041	-0.270666	0.792857	0.999925	-5.48278
C2orf72	0.0947015	5.32531	0.228587	0.824386	0.999925	-5.49254
C2orf73	0.238928	2.85129	0.719798	0.490227	0.999925	-5.28214
C2orf74	-0.179689	4.51906	-0.555487	0.592328	0.999925	-5.37524
C2orf76	-0.00584292	6.6314	-0.0184055	0.985724	0.999925	-5.51677
C2orf78	0.257255	2.61204	0.646486	0.534374	0.999925	-5.32634
C2orf80	-0.413399	2.26213	-1.20294	0.260203	0.999925	-4.89689
C2orf81	0.531499	5.18615	1.54953	0.156245	0.999925	-4.54175
C2orf82	0.080361	7.66807	0.220425	0.830543	0.999925	-5.49424
C2orf83	0.0986376	4.86553	0.305207	0.767267	0.999925	-5.47356
C2orf88	0.101096	3.51987	0.290268	0.7783	0.999925	-5.47768
C2orf91	-0.0374924	2.23268	-0.114417	0.911462	0.999925	-5.51081
C3	2.09421	9.59979	6.46278	0.000125656	0.130012	0.323322
C3AR1	-0.192614	6.03764	-0.4869	0.638165	0.999925	-5.40757
C3orf14	0.130497	2.4422	0.337839	0.743363	0.999925	-5.46386
[truncated: 16,626 more rows]

## Sheet: NOMO-1
Differentially expressed genes in Treated vs Control NOMO-1 cell line
	logFC	AveExpr	t	P.Value	adj.P.Val	B
GEN1	-0.0432628	6.31682	-0.0925647	0.928227	0.99622	-6.6142
AGO1	0.361961	7.77006	0.985414	0.349534	0.890036	-6.11661
AGO2	0.376013	8.63698	1.12662	0.288328	0.849797	-5.97209
AGO3	0.956835	6.88351	1.6132	0.140301	0.689075	-5.37349
AGO4	-0.060229	7.50055	-0.148672	0.885008	0.994053	-6.60684
A1CF	0.00167319	2.25608	0.00511691	0.996026	0.998752	-6.61885
A2M	1.97669	4.69995	4.74731	0.000976203	0.0472229	-0.509457
A2ML1	0.0537907	2.82866	0.162914	0.874096	0.9921	-6.60443
A3GALT2	0.328156	3.94617	0.804113	0.44154	0.92695	-6.27879
A4GALT	0.0195135	5.08127	0.0546481	0.957583	0.997227	-6.61723
A4GNT	0.00533371	3.3733	0.0141776	0.98899	0.998752	-6.61875
AAAS	-0.810667	8.7867	-2.10114	0.0642245	0.497967	-4.66189
AACS	-1.14554	7.03385	-3.3837	0.00778735	0.162774	-2.60189
AACSP1	-0.00509988	5.29451	-0.0116324	0.990966	0.998752	-6.61879
AADAC	-0.21369	3.19412	-0.435456	0.673232	0.976958	-6.51668
AADACL2	-0.11047	2.61536	-0.33165	0.747557	0.986441	-6.55933
AADACL3	0.198452	3.63864	0.568178	0.583464	0.965659	-6.44615
AADACL4	-0.0860474	3.02056	-0.260509	0.800187	0.989157	-6.58205
AADAT	-0.91988	3.14256	-2.24423	0.0507639	0.453079	-4.43989
AAED1	0.430115	6.79286	0.85908	0.412041	0.917845	-6.23255
AAGAB	-0.603187	7.25924	-1.52277	0.161298	0.721651	-5.49486
AAK1	0.127023	8.6955	0.379591	0.712831	0.982724	-6.54103
AAMDC	0.0745082	6.40036	0.225545	0.826468	0.990677	-6.59124
AAMP	-0.450867	6.3543	-1.34849	0.209641	0.778885	-5.71661
AANAT	-0.0198427	4.20068	-0.0543482	0.957815	0.997227	-6.61725
AAR2	-0.106566	8.62846	-0.327587	0.750529	0.987138	-6.56077
AARD	0.184577	5.71529	0.535633	0.604871	0.967423	-6.46507
AARS	-0.948737	8.38417	-2.56613	0.0297901	0.340003	-3.92759
AARS2	-0.313297	4.62859	-0.878202	0.402105	0.914764	-6.21585
AASDH	-0.430158	5.19827	-0.996793	0.344266	0.887468	-6.10553
AASDHPPT	-0.134025	7.06561	-0.264275	0.797372	0.989071	-6.58098
AASS	0.24319	2.98044	0.735648	0.480212	0.936709	-6.33266
AATF	-0.324097	8.83037	-0.878372	0.402017	0.914764	-6.2157
AATK	0.42241	6.44124	1.05763	0.317105	0.874486	-6.04458
ABAT	0.293472	5.30957	0.756575	0.468166	0.936509	-6.31665
ABCA1	1.86439	8.58582	5.23371	0.000495904	0.0309923	0.173327
ABCA10	-0.290407	2.91689	-0.872068	0.405274	0.915927	-6.22124
ABCA12	0.0423265	3.38169	0.130028	0.899333	0.994572	-6.60966
ABCA13	0.851031	3.85302	2.33757	0.0435109	0.418453	-4.2929
ABCA2	-0.280532	6.77453	-0.846948	0.418432	0.919644	-6.24298
ABCA3	0.101036	4.97755	0.30888	0.764268	0.987642	-6.56719
ABCA4	0.454328	4.82318	1.08073	0.307233	0.866823	-6.0207
ABCA5	0.546669	5.78325	0.883431	0.399418	0.914302	-6.21123
ABCA6	0.861621	4.45528	2.20192	0.0544299	0.466734	-4.506
ABCA7	0.611089	7.36512	1.88041	0.0919119	0.583729	-4.99402
ABCA8	-0.115581	4.323	-0.325631	0.751961	0.987625	-6.56146
ABCA9	0.549141	3.47504	1.47173	0.174334	0.736938	-5.56153
ABCB1	0.112445	4.08083	0.33029	0.748551	0.986824	-6.55982
ABCB10	-0.317012	6.70097	-0.917597	0.38217	0.905139	-6.18048
ABCB11	-0.546989	3.45812	-1.64843	0.132808	0.67377	-5.32516
ABCB4	0.541854	4.09976	1.62773	0.137165	0.68317	-5.35363
ABCB5	0.0603631	3.21863	0.178246	0.862379	0.990677	-6.60159
ABCB6	-0.00908463	4.35701	-0.0267872	0.979199	0.998752	-6.61847
ABCB7	-0.377154	7.55901	-0.934343	0.373913	0.900776	-6.16506
ABCB8	-0.013297	4.76244	-0.0396317	0.96923	0.997848	-6.61801
ABCB9	-0.506851	5.56686	-1.29804	0.225754	0.795996	-5.77751
ABCC1	0.659819	7.91914	2.00425	0.0752264	0.530889	-4.80942
ABCC10	0.0632062	7.23155	0.175895	0.864174	0.990677	-6.60204
ABCC11	0.146392	5.29951	0.441409	0.669072	0.975783	-6.5139
ABCC12	0.285112	5.48013	0.820481	0.43261	0.92695	-6.2653
ABCC2	-0.0123644	2.86408	-0.0355802	0.972374	0.998322	-6.61817
ABCC3	2.07193	5.39767	5.2462	0.00048757	0.0306743	0.190383
ABCC4	-0.241674	6.61991	-0.704195	0.498683	0.944835	-6.35599
ABCC5	0.583005	5.17391	1.42348	0.187492	0.754505	-5.62327
ABCC6	0.0667514	6.28337	0.167856	0.870315	0.991763	-6.60354
ABCC8	-0.173685	4.096	-0.482757	0.640507	0.973428	-6.49357
ABCC9	-0.114361	2.71659	-0.34193	0.740056	0.985071	-6.55561
ABCD1	0.208408	7.30132	0.592355	0.567832	0.964021	-6.43142
ABCD2	-0.5356	2.90827	-1.63352	0.135933	0.681275	-5.34568
ABCD3	0.330676	8.15979	0.698647	0.501987	0.945107	-6.36001
ABCD4	-0.258149	6.06451	-0.666174	0.521593	0.951624	-6.38296
ABCE1	-0.73143	9.08639	-1.70817	0.120924	0.647898	-5.24195
ABCF2	-0.444528	6.17051	-1.35601	0.207323	0.777523	-5.7074
ABCF3	-0.302149	6.10775	-0.860016	0.41155	0.917845	-6.23174
ABCG1	2.38026	4.68008	5.9111	0.000204162	0.0179354	1.06335
ABCG2	0.210952	2.61694	0.582281	0.574317	0.965576	-6.43762
ABCG4	-0.104684	3.2512	-0.275812	0.788765	0.989033	-6.57761
ABCG5	0.159051	3.63417	0.478297	0.643559	0.973435	-6.49585
ABCG8	0.427037	3.39824	1.14423	0.281319	0.844257	-5.95303
ABHD1	0.00932463	4.0869	0.0263633	0.979528	0.998752	-6.61848
ABHD10	-0.0752478	5.34041	-0.121602	0.905819	0.994898	-6.61082
ABHD11	-0.0133211	6.92257	-0.036065	0.971998	0.998208	-6.61815
ABHD12	0.102554	6.8305	0.304135	0.767767	0.988096	-6.56875
ABHD12B	0.29573	2.6008	0.866153	0.408346	0.917264	-6.22641
ABHD13	0.59476	7.39583	1.19118	0.2633	0.834245	-5.90115
ABHD14A	-0.651427	5.67287	-1.79289	0.105734	0.614577	-5.1214
ABHD14A.ACY1	0.0222514	7.43994	0.0643969	0.950027	0.997029	-6.6166
ABHD14B	-0.215695	7.21193	-0.646092	0.533945	0.955284	-6.39666
ABHD15	-0.945136	6.36271	-2.70809	0.0235419	0.298872	-3.69811
ABHD16A	-0.029127	7.7834	-0.0880814	0.931693	0.996545	-6.61464
ABHD16B	0.350884	6.48466	0.736208	0.479887	0.93664	-6.33224
ABHD17A	-0.487632	7.767	-1.48159	0.171746	0.731944	-5.54876
ABHD17B	-0.343993	5.93022	-0.606702	0.558667	0.96115	-6.42241
ABHD17C	-1.06485	6.01388	-3.06153	0.0131435	0.217393	-3.12354
ABHD18	-0.700384	6.58964	-1.52858	0.159868	0.71898	-5.48717
ABHD2	0.698446	10.0893	1.85995	0.0949839	0.591106	-5.02405
ABHD3	-0.304466	6.18906	-0.790094	0.449285	0.929043	-6.29017
ABHD4	1.31339	4.45326	4.01075	0.00290505	0.0906555	-1.61059
ABHD5	0.578778	4.89218	1.70023	0.122447	0.652493	-5.25311
ABHD6	0.661613	5.75489	1.79241	0.105815	0.614577	-5.1221
ABHD8	0.244353	6.14925	0.673511	0.517123	0.950259	-6.37786
ABI1	0.6527	9.36556	1.91391	0.0870829	0.568666	-4.94456
ABI2	-0.604842	5.55934	-1.69491	0.123475	0.653853	-5.26055
ABI3	0.431615	5.54788	1.00764	0.339301	0.885519	-6.09487
ABI3BP	0.0254801	3.24847	0.0480329	0.962713	0.997523	-6.6176
ABL1	-0.370689	6.7788	-1.09617	0.300766	0.859516	-6.00452
ABL2	0.375561	6.03729	0.888955	0.396592	0.912545	-6.20633
ABLIM1	0.982398	8.14142	2.92056	0.0165701	0.247673	-3.35286
ABLIM2	0.102446	4.06953	0.273652	0.790375	0.989033	-6.57826
ABLIM3	0.27891	4.26893	0.742041	0.476511	0.936622	-6.32781
ABO	-0.183331	4.97624	-0.421665	0.682916	0.978955	-6.52299
ABR	0.0989715	7.80996	0.292417	0.776432	0.98878	-6.57252
ABRA	-0.328719	4.84608	-0.914266	0.383828	0.905583	-6.18352
ABRACL	0.0387246	7.60025	0.10317	0.920034	0.995401	-6.61307
ABT1	-0.325852	6.9411	-0.982892	0.35071	0.890244	-6.11905
ABTB1	2.0491	7.38775	5.7342	0.000255847	0.0205473	0.837705
ABTB2	-0.252616	5.67043	-0.748045	0.473052	0.936509	-6.32322
ACAA1	0.963173	9.73804	2.80876	0.0199286	0.272504	-3.53469
ACAA2	-0.0626975	8.41267	-0.133063	0.896998	0.994572	-6.60923
ACACA	-1.97347	7.39687	-5.34634	0.000425976	0.0281499	0.326218
ACACB	0.0315477	5.08845	0.0815947	0.93671	0.997029	-6.61524
ACAD10	-0.265991	6.18274	-0.671162	0.518551	0.950635	-6.3795
ACAD11	0.497918	3.90701	1.18914	0.26406	0.834264	-5.90343
ACAD8	0.324337	6.65946	0.8288	0.428119	0.925616	-6.25835
ACAD9	-0.41655	8.17644	-1.24432	0.244037	0.818908	-5.84061
ACADL	-0.160432	4.09696	-0.485619	0.638552	0.973428	-6.4921
ACADM	-0.353849	8.03993	-0.799748	0.443942	0.927475	-6.28235
ACADS	-0.0841147	4.83256	-0.24378	0.812731	0.989783	-6.58661
ACADSB	-0.264043	4.45379	-0.727931	0.484703	0.939245	-6.33847
ACADVL	0.118549	8.00326	0.361695	0.725718	0.983352	-6.54814
ACAN	-0.257336	3.22433	-0.651565	0.530562	0.954087	-6.39296
ACAP1	-0.148597	8.42429	-0.451548	0.662013	0.975554	-6.50908
ACAP2	0.618552	7.94647	1.52449	0.160874	0.720393	-5.49259
ACAP3	-0.0992249	7.23401	-0.283291	0.783202	0.989033	-6.57536
ACAT1	-0.845114	6.85622	-2.17731	0.0566785	0.474446	-4.54427
ACAT2	-1.77563	7.72854	-4.21999	0.00211452	0.0758781	-1.29002
ACBD3	-0.192545	7.80848	-0.574056	0.579642	0.965576	-6.44262
ACBD4	-0.788947	5.68424	-2.23288	0.0517231	0.456978	-4.45766
ACBD5	0.40154	6.66657	0.849645	0.417005	0.919605	-6.24067
ACBD6	-0.772665	7.04862	-2.3613	0.0418349	0.410286	-4.25529
ACBD7	-0.12909	2.9477	-0.397046	0.700354	0.981858	-6.53377
ACCS	0.173652	5.04467	0.443202	0.667821	0.975783	-6.51305
ACCSL	-0.0816154	2.98697	-0.232533	0.821196	0.990677	-6.58951
ACD	-0.583249	7.22063	-1.70317	0.121882	0.650594	-5.24898
ACE	1.43266	5.57896	4.33951	0.00176851	0.0681919	-1.10956
ACE2	-0.0988372	2.21882	-0.301003	0.77008	0.988269	-6.56978
ACER1	0.346147	3.36445	1.02158	0.332996	0.882057	-6.08104
ACER2	-0.272864	3.8083	-0.805066	0.441016	0.92695	-6.27801
ACER3	0.105966	6.24295	0.231384	0.822062	0.990677	-6.5898
ACHE	0.0532322	6.58334	0.1386	0.892741	0.994085	-6.60841
ACIN1	-0.637241	7.71878	-1.8227	0.100822	0.605132	-5.07832
ACKR1	0.0941546	3.74101	0.261128	0.799725	0.989122	-6.58187
ACKR2	0.755325	5.82139	2.18095	0.0563407	0.473506	-4.53863
ACKR3	2.04548	7.82805	5.18171	0.000532281	0.0321857	0.102073
ACKR4	0.334773	2.79674	0.992875	0.346073	0.888565	-6.10935
ACLY	-0.654144	9.58384	-1.93137	0.0846624	0.561721	-4.91864
ACMSD	0.25336	6.54376	0.704934	0.498245	0.944835	-6.35545
ACO1	-0.166545	6.20349	-0.442905	0.668028	0.975783	-6.51319
ACO2	-0.169442	9.47724	-0.44836	0.664228	0.975554	-6.5106
ACOD1	2.03267	4.11643	6.14345	0.000152758	0.0152137	1.35256
ACOT1	-0.0724648	6.49379	-0.210785	0.837633	0.990677	-6.59473
ACOT11	0.468148	5.45196	1.35509	0.207606	0.777526	-5.70853
ACOT12	0.212224	2.31143	0.649924	0.531574	0.954778	-6.39407
ACOT13	-0.338945	7.78428	-1.01385	0.336482	0.883694	-6.08873
ACOT2	0.180149	6.61857	0.543272	0.599809	0.967423	-6.46072
ACOT4	-1.12136	3.83454	-3.20148	0.0104583	0.192657	-2.89633
ACOT6	-0.194851	2.94152	-0.567948	0.583614	0.965659	-6.44629
ACOT7	-1.33995	7.75052	-3.93096	0.00328428	0.0967362	-1.73433
ACOT8	-0.0926513	7.04018	-0.280161	0.785529	0.989033	-6.57631
ACOT9	0.829354	7.26157	2.01142	0.0743538	0.528526	-4.79858
ACOX1	0.649145	7.12283	1.70698	0.121151	0.648215	-5.24362
ACOX2	0.0851436	4.22238	0.238135	0.816977	0.989984	-6.58808
ACOX3	-0.435758	6.50514	-1.16116	0.27471	0.841771	-5.9345
ACOXL	0.29193	2.64659	0.89153	0.39528	0.911831	-6.20403
ACP1	-0.449391	7.97585	-1.35179	0.208621	0.777695	-5.71258
ACP2	0.854315	6.6169	2.04216	0.0707226	0.518762	-4.75199
ACP5	0.0156575	5.54322	0.0479719	0.96276	0.997523	-6.61761
ACP6	0.556007	4.83546	1.60773	0.141499	0.690404	-5.38095
ACP7	0.0643567	4.62585	0.19463	0.849897	0.990677	-6.59828
ACPP	1.93834	8.46289	4.47671	0.00144417	0.0595051	-0.904927
ACPT	-0.172988	5.57593	-0.419583	0.684383	0.978955	-6.52393
ACR	-0.582543	3.11287	-1.49795	0.167524	0.729306	-5.52744
ACRBP	0.379601	5.96525	1.12368	0.289509	0.850982	-5.97525
ACRV1	-0.119137	3.40256	-0.342921	0.739335	0.985021	-6.55525
ACSBG1	-0.408011	2.52425	-1.1472	0.280152	0.843974	-5.9498
ACSBG2	-0.272668	2.31556	-0.794625	0.446772	0.927713	-6.28651
ACSF2	-0.362595	7.31626	-1.07312	0.310457	0.869741	-6.02861
ACSF3	-0.736603	6.78392	-2.23846	0.0512494	0.454725	-4.44893
ACSL1	1.09038	8.75696	2.955	0.0156565	0.241481	-3.29683
ACSL3	-0.222453	8.34403	-0.486225	0.638138	0.973428	-6.49179
ACSL4	1.12055	7.68537	2.92547	0.0164364	0.246498	-3.34486
ACSL5	0.398237	8.34807	0.900445	0.390761	0.910469	-6.19604
ACSL6	-0.448196	4.39149	-0.929464	0.376305	0.902385	-6.16958
ACSM1	-0.0412282	2.7342	-0.119118	0.907733	0.994898	-6.61114
ACSM2A	0.48662	7.00758	1.30639	0.223019	0.792956	-5.76755
ACSM2B	-0.0724743	4.87071	-0.141255	0.890702	0.994085	-6.60801
ACSM3	-1.26674	4.7638	-3.21938	0.0101584	0.189379	-2.86733
ACSM4	-0.204892	4.0289	-0.471651	0.648121	0.973827	-6.4992
ACSM5	0.0723267	3.56869	0.192797	0.851292	0.990677	-6.59866
ACSM6	-0.0740275	3.12038	-0.224132	0.827535	0.990677	-6.59158
ACSS1	-0.378088	7.10848	-1.06523	0.313829	0.87129	-6.03677
ACSS2	-1.04878	6.66713	-2.69981	0.0238672	0.301307	-3.71153
ACSS3	0.319846	3.31846	0.885337	0.398441	0.913526	-6.20954
ACTA1	0.183584	8.70725	0.553025	0.59338	0.966772	-6.45509
ACTA2	-0.687266	7.10967	-1.85301	0.0960472	0.593798	-5.0342
ACTB	0.190517	11.3576	0.4711	0.6485	0.973827	-6.49948
ACTBL2	0.0980602	3.29771	0.300045	0.770788	0.988269	-6.57009
ACTC1	0.543106	4.89851	1.51969	0.162057	0.722911	-5.49891
ACTG1	0.0585729	12.5036	0.156404	0.879081	0.992713	-6.60556
ACTG2	0.343332	6.07719	0.793292	0.44751	0.927713	-6.28759
ACTL10	-0.44854	4.18908	-1.35969	0.206199	0.775601	-5.70289
ACTL6A	-0.94897	7.29416	-2.32618	0.0443383	0.422166	-4.31092
ACTL6B	0.143768	3.55626	0.397387	0.700111	0.981858	-6.53362
ACTL7A	0.165619	3.83505	0.394849	0.70192	0.981858	-6.5347
ACTL7B	0.314268	4.98486	0.957628	0.362648	0.894438	-6.14323
ACTL8	0.0469268	3.84463	0.130579	0.898909	0.994572	-6.60959
ACTL9	0.169207	5.59974	0.466465	0.651691	0.973827	-6.50179
ACTN1	0.669768	10.5598	1.86363	0.094424	0.589757	-5.01866
ACTN2	0.0440072	6.00658	0.126234	0.902252	0.994572	-6.61019
ACTN3	0.019844	3.62228	0.0427897	0.96678	0.997523	-6.61786
ACTN4	-0.456959	10.7149	-1.31236	0.221078	0.791393	-5.76038
ACTR10	0.196363	7.77577	0.408419	0.692275	0.980373	-6.52887
ACTR1A	0.47338	8.66871	1.18103	0.267114	0.835793	-5.9125
ACTR1B	-0.563629	7.74981	-1.67537	0.127324	0.662587	-5.28783
ACTR2	0.198423	11.7273	0.540917	0.601367	0.967423	-6.46207
ACTR3	0.437035	10.7088	1.10711	0.296249	0.85632	-5.99294
ACTR3B	-0.366039	4.86465	-0.894441	0.393801	0.911831	-6.20143
ACTR3C	-0.99746	4.32486	-2.81886	0.0195986	0.270346	-3.51827
ACTR5	-0.350454	5.55791	-0.843355	0.420338	0.921093	-6.24605
ACTR6	-0.0224935	6.98467	-0.0555706	0.956868	0.997227	-6.61718
ACTR8	-0.183673	5.50114	-0.402226	0.696669	0.981422	-6.53155
ACTRT1	-0.607724	2.54723	-1.60227	0.142703	0.692831	-5.38838
ACTRT2	0.483656	4.78719	1.06066	0.315796	0.873777	-6.04147
ACTRT3	0.0328766	4.05791	0.08668	0.932776	0.996721	-6.61477
ACVR1	0.714328	5.95862	2.06	0.0686937	0.513698	-4.72484
ACVR1B	0.88615	7.24005	2.0683	0.0677686	0.509126	-4.71217
ACVR1C	0.592421	3.54334	1.54389	0.156157	0.712114	-5.46686
ACVR2A	1.74862	5.94406	4.06628	0.00266861	0.0870405	-1.52494
ACVR2B	-0.348859	4.62066	-1.0671	0.313029	0.870896	-6.03484
ACVRL1	0.832855	6.49708	2.55971	0.0301088	0.34253	-3.93793
ACY1	-0.0998658	6.17544	-0.30513	0.767033	0.988096	-6.56843
ACY3	-0.14977	5.44156	-0.410069	0.691105	0.980373	-6.52814
ACYP1	-0.921465	4.72927	-2.07209	0.0673496	0.507943	-4.70638
ACYP2	0.128252	6.03051	0.358817	0.727799	0.983352	-6.54925
ADA	-0.404534	5.50425	-1.03571	0.326699	0.878849	-6.06687
ADA2	1.13463	8.08577	2.21544	0.0532313	0.463839	-4.48492
ADAD1	-0.0376485	3.73324	-0.103931	0.919446	0.995401	-6.61298
ADAD2	0.0311865	6.10934	0.0767537	0.940457	0.997029	-6.61565
ADAL	0.137252	5.31168	0.318266	0.757363	0.987642	-6.56402
ADAM10	0.43118	9.55993	1.29519	0.226696	0.797203	-5.78091
ADAM11	0.122304	4.61829	0.375521	0.715754	0.982724	-6.54267
ADAM12	-0.348361	2.42585	-0.974096	0.354833	0.890702	-6.12752
ADAM15	0.568982	7.3096	1.7413	0.114761	0.635421	-5.19515
ADAM17	0.171471	7.8386	0.412867	0.689126	0.980373	-6.52691
ADAM18	-0.185404	2.45844	-0.467409	0.651041	0.973827	-6.50132
ADAM19	0.308776	5.33477	0.851478	0.416037	0.919232	-6.2391
ADAM2	0.00188849	2.69367	0.00489621	0.996198	0.998752	-6.61885
ADAM20	0.141705	2.65193	0.431706	0.675859	0.977552	-6.51842
ADAM21	-0.259405	2.83249	-0.685312	0.509982	0.948612	-6.36955
ADAM22	-0.0937571	4.19216	-0.254125	0.804967	0.989314	-6.58382
ADAM23	-0.28221	4.26015	-0.585686	0.572121	0.965576	-6.43554
ADAM28	3.33312	6.32273	9.6554	3.96738e-06	0.00230902	4.86504
ADAM29	0.536945	4.14838	1.36427	0.204803	0.773525	-5.69724
ADAM30	0.168187	2.58917	0.432942	0.674993	0.977552	-6.51785
ADAM32	0.31218	2.85359	0.773759	0.458423	0.934125	-6.3032
ADAM33	0.475379	5.6451	1.31796	0.219273	0.789679	-5.75366
ADAM7	0.00934956	2.19294	0.0282787	0.978042	0.998752	-6.61843
ADAM8	0.194224	6.91562	0.534987	0.6053	0.967423	-6.46544
ADAM9	0.962934	7.35115	2.78775	0.0206331	0.278457	-3.56882
ADAMDEC1	1.68041	5.51217	4.94667	0.00073653	0.0395307	-0.225203
ADAMTS1	-1.86109	4.39706	-5.10205	0.000593682	0.0341634	-0.00787745
ADAMTS10	0.195928	6.15258	0.537824	0.603417	0.967423	-6.46383
ADAMTS12	-0.0182627	4.32082	-0.0509879	0.960421	0.99731	-6.61745
ADAMTS13	0.0762553	3.16053	0.2298	0.823257	0.990677	-6.59019
ADAMTS14	0.0846311	3.85061	0.256179	0.803428	0.989157	-6.58326
ADAMTS15	0.280069	3.90835	0.782025	0.453783	0.9311	-6.29663
ADAMTS16	0.00458105	3.11504	0.0140342	0.989101	0.998752	-6.61875
ADAMTS17	-0.336794	5.79607	-0.801483	0.442986	0.927475	-6.28094
ADAMTS18	0.222485	4.15665	0.653951	0.52909	0.954087	-6.39134
ADAMTS19	-0.0374807	2.32365	-0.111708	0.913445	0.995401	-6.61207
ADAMTS2	0.179976	5.00773	0.542844	0.600092	0.967423	-6.46097
ADAMTS20	-0.123308	3.07146	-0.371256	0.718822	0.982724	-6.54438
ADAMTS3	0.172263	2.81715	0.514034	0.619302	0.970111	-6.47705
ADAMTS4	-0.350104	3.59593	-0.990688	0.347085	0.888719	-6.11148
ADAMTS5	1.40657	4.69683	4.04553	0.00275447	0.0880413	-1.5569
ADAMTS6	-0.187179	3.26829	-0.478092	0.6437	0.973435	-6.49595
ADAMTS7	0.110862	4.97372	0.291511	0.777103	0.98878	-6.57281
ADAMTS8	0.321733	4.71855	0.942593	0.369894	0.898845	-6.15737
ADAMTS9	-0.212783	2.15496	-0.632684	0.542287	0.955493	-6.40559
ADAMTSL1	0.27671	3.46446	0.789975	0.449351	0.929043	-6.29026
ADAMTSL2	0.36013	4.65081	0.884729	0.398753	0.913789	-6.21008
ADAMTSL3	-0.346944	2.42404	-1.01476	0.336069	0.88345	-6.08783
ADAMTSL4	1.00896	7.2683	2.56605	0.0297941	0.340003	-3.92772
ADAMTSL4.AS1	0.331715	5.66575	1.01544	0.335761	0.88345	-6.08715
ADAMTSL5	0.0293176	6.65174	0.0796414	0.938222	0.997029	-6.61541
ADAP1	-0.507906	7.7343	-1.51942	0.162124	0.723038	-5.49927
ADAP2	1.45979	8.99096	4.4477	0.00150706	0.0606209	-0.947979
ADAR	0.421112	6.99552	1.16477	0.273316	0.840048	-5.93052
ADARB1	-0.14633	6.36174	-0.392519	0.703581	0.981858	-6.53568
ADARB2	0.0656599	4.13905	0.142822	0.889498	0.994085	-6.60777
ADAT1	-0.541401	6.68692	-1.01254	0.337074	0.884179	-6.09003
ADAT2	-0.397513	6.07252	-1.0746	0.309828	0.869273	-6.02708
ADCK1	-0.0246258	5.63426	-0.060697	0.952894	0.997029	-6.61686
ADCK2	0.084013	4.63805	0.25236	0.80629	0.989314	-6.58431
ADCK5	-0.0497786	6.91898	-0.111483	0.913619	0.995401	-6.6121
ADCY1	1.78392	7.48743	4.89257	0.000794596	0.0414962	-0.30174
ADCY10	-0.102705	4.02658	-0.254031	0.805038	0.989314	-6.58385
ADCY2	-0.321227	4.93477	-0.840668	0.421767	0.921438	-6.24833
ADCY3	-0.453655	5.30931	-1.29525	0.226677	0.797203	-5.78084
ADCY4	1.16895	5.16232	3.48923	0.00657485	0.148411	-2.43237
ADCY5	0.170857	5.41967	0.429893	0.677131	0.977807	-6.51925
ADCY7	-0.0317691	7.48823	-0.0847529	0.934267	0.997029	-6.61495
ADCY8	1.08312	3.6118	2.98163	0.0149853	0.234352	-3.25349
ADCY9	-1.11886	6.82294	-3.44324	0.00707712	0.153977	-2.50615
ADCYAP1	0.0604318	4.71649	0.18537	0.856947	0.990677	-6.60019
ADCYAP1R1	-0.196313	2.57659	-0.596829	0.564965	0.963104	-6.42863
ADD1	0.140643	9.23646	0.33349	0.746212	0.986159	-6.55868
ADD2	-0.91595	6.94168	-2.58279	0.028978	0.335208	-3.90074
ADD3	0.511501	6.03548	1.45293	0.179364	0.742522	-5.58574
ADGB	-0.12632	2.138	-0.385593	0.708531	0.98219	-6.53856
ADGRA1	0.0672774	5.17327	0.192311	0.851661	0.990677	-6.59877
ADGRA2	-2.49527	7.32686	-7.57785	2.95237e-05	0.00610945	2.96849
ADGRA3	-1.00511	5.09002	-1.76763	0.110069	0.623835	-5.15765
ADGRB1	0.329325	5.03734	0.892385	0.394845	0.911831	-6.20327
ADGRB2	-0.186794	4.76126	-0.550771	0.594862	0.967012	-6.4564
ADGRB3	0.35845	2.73156	1.10221	0.298268	0.85779	-5.99814
ADGRD1	0.768306	4.65462	2.28702	0.0473029	0.436569	-4.3727
ADGRE1	1.58962	8.7613	4.06129	0.00268902	0.0872594	-1.53263
ADGRE2	1.88706	7.95021	5.11391	0.00058408	0.0340472	0.00854749
ADGRE3	3.8287	6.52038	7.82106	2.28596e-05	0.00532171	3.21562
ADGRE5	0.820024	8.77335	2.07078	0.067494	0.507943	-4.70838
ADGRF1	0.0337408	3.54792	0.0950328	0.926319	0.996081	-6.61395
ADGRF2	-0.557287	3.73473	-1.58839	0.145804	0.697832	-5.40719
ADGRF3	0.040078	5.18125	0.121235	0.906102	0.994898	-6.61086
ADGRF4	-0.116028	2.70442	-0.340677	0.740969	0.985199	-6.55607
ADGRF5	0.0985893	2.86901	0.292026	0.776721	0.98878	-6.57265
ADGRG1	0.465257	4.36127	1.29054	0.228238	0.798817	-5.78644
ADGRG2	0.145797	2.442	0.431151	0.676248	0.977552	-6.51867
ADGRG3	2.32602	7.18749	7.06458	5.17193e-05	0.00823265	2.42237
ADGRG4	0.0649409	2.92247	0.188032	0.854919	0.990677	-6.59965
ADGRG5	-0.289334	7.327	-0.833321	0.425692	0.924203	-6.25455
ADGRG6	0.671511	3.57882	1.8793	0.0920767	0.583993	-4.99566
ADGRG7	-0.0161304	2.61934	-0.049206	0.961803	0.997523	-6.61754
ADGRL1	-0.438498	6.28054	-1.29945	0.225291	0.795113	-5.77583
ADGRL2	-2.0299	9.01793	-5.5823	0.000311611	0.0232138	0.640141
ADGRL3	0.0910113	2.86203	0.245467	0.811463	0.989783	-6.58616
ADGRL4	-0.0647569	2.90006	-0.187655	0.855206	0.990677	-6.59972
ADGRV1	0.120573	2.75875	0.335959	0.74441	0.985631	-6.55779
ADH1A	-0.129134	2.45989	-0.386078	0.708183	0.98219	-6.53836
ADH1B	-0.326117	2.93201	-0.963675	0.359764	0.892399	-6.13749
ADH1C	-0.192777	3.3069	-0.555474	0.591771	0.966772	-6.45366
ADH4	0.100019	3.02852	0.290018	0.778209	0.98878	-6.57328
ADH5	-0.651459	6.37073	-1.51183	0.164017	0.726335	-5.50926
ADH6	-0.0337075	3.21747	-0.0994534	0.922904	0.995401	-6.61348
ADH7	-0.332695	3.24943	-0.896706	0.392652	0.911019	-6.1994
ADHFE1	1.28213	4.62235	2.60986	0.0277058	0.325804	-3.85706
ADI1	-0.451899	8.51001	-1.38275	0.19926	0.76736	-5.67437
ADIG	0.306371	4.39366	0.902455	0.389747	0.91045	-6.19423
ADIPOQ	0.00448593	2.51329	0.0126816	0.990152	0.998752	-6.61877
ADIPOR1	1.1962	9.33448	3.17294	0.0109559	0.198485	-2.94261
ADIPOR2	-0.217363	7.7724	-0.665976	0.521714	0.951624	-6.3831
ADK	0.193389	8.362	0.552363	0.593815	0.966772	-6.45547
ADM	1.42731	6.70217	4.14019	0.0023851	0.0816086	-1.41159
ADM2	0.24142	6.10544	0.725593	0.486069	0.939523	-6.34022
ADNP	-0.495221	9.0778	-1.50795	0.16499	0.727225	-5.51435
ADNP2	-0.142398	7.35716	-0.377102	0.714618	0.982724	-6.54203
ADO	-0.0501074	7.60947	-0.147876	0.885619	0.994079	-6.60697
ADORA1	-0.132943	5.43826	-0.289085	0.778902	0.98878	-6.57357
ADORA2A	0.354521	7.55871	1.04438	0.322879	0.87686	-6.0581
ADORA2B	0.335324	6.69871	0.878576	0.401913	0.914764	-6.21552
ADPGK	0.198967	7.47403	0.545217	0.598524	0.967423	-6.45961
ADPRH	0.505002	5.9443	1.02917	0.329602	0.880255	-6.07345
ADPRHL1	-0.168137	5.89103	-0.496858	0.630903	0.971774	-6.48625
ADPRHL2	-0.688241	5.52658	-2.08859	0.0655572	0.502857	-4.68114
ADPRM	0.188706	4.67111	0.404219	0.695254	0.981401	-6.53069
ADRA1A	0.302735	4.22077	0.780193	0.454809	0.931855	-6.29809
ADRA1B	-0.00669222	4.80669	-0.0198914	0.984553	0.998752	-6.61865
ADRA1D	0.180814	4.74626	0.514945	0.61869	0.970111	-6.47656
ADRA2A	-0.212877	4.19506	-0.474951	0.645854	0.973827	-6.49754
ADRA2B	-0.141598	3.45236	-0.372797	0.717713	0.982724	-6.54377
ADRA2C	0.221006	4.95208	0.529405	0.609014	0.967423	-6.46857
ADRB1	-0.596623	5.46443	-1.79451	0.105461	0.614577	-5.11907
ADRB2	-0.262771	5.12284	-0.74935	0.472303	0.936509	-6.32222
ADRB3	-0.271962	3.97064	-0.761729	0.46523	0.936096	-6.31264
ADRM1	-0.241199	8.21245	-0.725943	0.485864	0.939523	-6.33996
ADSL	-0.454795	8.36673	-1.38699	0.198005	0.765169	-5.66909
ADSS	0.432692	8.03687	1.05133	0.31984	0.874577	-6.05102
ADSSL1	-0.682905	5.51336	-1.92503	0.0855344	0.565091	-4.92807
ADTRP	0.00424595	3.34461	0.0119307	0.990735	0.998752	-6.61878
AEBP2	-0.457153	7.5841	-1.27636	0.23299	0.805049	-5.8032
AEN	-1.37392	7.99373	-4.14142	0.00238064	0.0816086	-1.4097
AES	-0.151389	9.96467	-0.424835	0.680685	0.978803	-6.52156
AFAP1	0.273032	4.41869	0.737825	0.47895	0.936622	-6.33102
AFAP1L1	0.367163	4.02	0.877219	0.402612	0.914968	-6.21672
AFAP1L2	0.424142	3.32498	1.21902	0.253059	0.825969	-5.86967
AFDN	0.468889	7.623	1.15324	0.277786	0.842091	-5.94319
AFF1	-0.605998	9.48939	-1.77468	0.108844	0.622514	-5.14756
AFF2	0.573371	8.81731	1.61993	0.138841	0.685489	-5.36431
AFF3	-1.86205	7.27139	-5.58949	0.000308694	0.0230889	0.649571
AFF4	0.96166	8.74818	2.39356	0.0396594	0.397533	-4.20404
AFG1L	-0.653554	4.58223	-1.4307	0.185472	0.750104	-5.61412
AFG3L2	-0.38733	8.38857	-1.07965	0.307687	0.866823	-6.02182
AFM	-0.0791444	2.41605	-0.218246	0.831984	0.990677	-6.59299
AFMID	-0.330478	5.33576	-0.859829	0.411648	0.917845	-6.2319
AFP	-0.0248988	2.75359	-0.0761434	0.940929	0.997029	-6.6157
AFTPH	0.1555	9.4834	0.411184	0.690316	0.980373	-6.52765
AGA	-0.349149	7.95475	-1.02225	0.332694	0.882057	-6.08037
AGAP1	-0.054608	3.48928	-0.156086	0.879325	0.992713	-6.60561
AGAP2	0.400568	6.7991	1.18168	0.266868	0.835793	-5.91177
AGAP3	-0.796285	6.47261	-2.35034	0.0426013	0.413663	-4.27268
AGAP4	-0.375701	8.06269	-1.06066	0.315795	0.873777	-6.04147
AGAP5	-0.340427	8.00309	-1.00922	0.338581	0.884789	-6.09331
AGAP6	0.0256886	8.0552	0.0688816	0.946552	0.997029	-6.61628
AGBL1	0.141981	2.9453	0.410907	0.690512	0.980373	-6.52778
AGBL2	0.327818	2.67661	0.973905	0.354923	0.890702	-6.12771
AGBL3	-0.236592	2.53968	-0.671272	0.518485	0.950609	-6.37942
AGBL4	-0.091994	2.8753	-0.279603	0.785944	0.989033	-6.57648
AGBL5	-0.441304	7.3109	-1.34023	0.212211	0.78069	-5.72669
AGER	0.7744	5.2791	2.17172	0.0572015	0.476159	-4.55295
AGFG2	0.0528605	5.27943	0.141136	0.890793	0.994085	-6.60803
AGGF1	0.483291	7.24858	1.0007	0.342471	0.886317	-6.1017
AGK	-0.773352	5.90505	-1.86361	0.0944267	0.589757	-5.01868
AGL	1.19698	6.4123	2.73853	0.0223843	0.290311	-3.64873
AGMAT	-2.02634	4.36643	-5.61416	0.000298909	0.0228151	0.681869
AGMO	0.1593	2.29395	0.484208	0.639515	0.973428	-6.49283
AGPAT2	-0.45554	8.04789	-1.31753	0.219411	0.789679	-5.75418
AGPAT3	-0.665593	7.58624	-1.56253	0.151745	0.706881	-5.44199
AGPAT4	-0.25376	4.4369	-0.486586	0.637892	0.973428	-6.4916
AGPAT4.IT1	0.0116192	4.23721	0.0351458	0.972711	0.99839	-6.61819
AGPAT5	-1.05591	7.29284	-2.47643	0.0345692	0.37199	-4.07171
AGPS	-0.308379	7.44083	-0.768239	0.461538	0.934517	-6.30754
AGR2	0.499717	3.30659	1.26894	0.235513	0.808436	-5.81193
AGR3	0.177192	2.15666	0.53277	0.606773	0.967423	-6.46669
AGRN	-0.0150591	5.61918	-0.031676	0.975404	0.99871	-6.61831
AGRP	-0.0312176	5.59898	-0.0756992	0.941273	0.997029	-6.61574
AGT	-0.729936	6.09077	-2.09406	0.0649727	0.500849	-4.67275
AGTPBP1	0.222025	6.62926	0.563076	0.586792	0.966347	-6.44918
AGTR1	-0.00155295	2.40901	-0.00471833	0.996336	0.998752	-6.61885
AGTR2	-0.302321	3.51433	-0.82788	0.428614	0.926077	-6.25912
AGTRAP	-0.178786	8.96645	-0.475132	0.645729	0.973827	-6.49745
AGXT	-0.0482714	6.61958	-0.118665	0.908082	0.994898	-6.6112
AGXT2	0.438019	4.14864	1.24467	0.243915	0.818649	-5.84021
AHCTF1	0.644252	7.82778	1.6271	0.137299	0.68317	-5.35449
AHCY	-0.651623	8.38308	-1.68482	0.12545	0.658505	-5.27466
AHCYL1	-0.0782057	9.40676	-0.205902	0.841335	0.990677	-6.59583
AHCYL2	-0.127392	6.00121	-0.390905	0.704733	0.982123	-6.53636
AHDC1	-0.0418491	6.08051	-0.0760724	0.940984	0.997029	-6.61571
AHI1	-0.903972	5.03337	-1.77371	0.10901	0.622779	-5.14894
AHNAK	-0.0510603	8.83515	-0.13989	0.89175	0.994085	-6.60822
AHNAK2	-0.411467	2.98822	-1.18407	0.265967	0.834886	-5.90911
AHR	1.58922	10.7806	3.52259	0.00623395	0.144205	-2.37898
AHRR	0.747425	8.22717	2.2499	0.0502921	0.451413	-4.43102
AHSA1	-0.892276	9.38677	-2.47794	0.0344826	0.371944	-4.06929
AHSA2	0.590524	7.47059	1.60953	0.141103	0.689494	-5.3785
AHSG	-0.128863	2.8065	-0.340639	0.740997	0.985199	-6.55608
AHSP	-0.219467	2.77689	-0.651401	0.530663	0.954087	-6.39307
AICDA	0.0394393	3.0973	0.120267	0.906847	0.994898	-6.61099
AIDA	0.152572	6.53261	0.314321	0.760262	0.987642	-6.56536
AIF1	0.4217	12.5147	1.29136	0.227964	0.798645	-5.78546
AIF1L	-0.170164	4.47955	-0.459164	0.656733	0.975013	-6.50538
AIFM1	-0.61421	6.66136	-1.39262	0.196351	0.76391	-5.66208
AIFM2	0.189571	3.45186	0.547029	0.597328	0.967312	-6.45856
AIFM3	-0.0835601	5.70165	-0.19616	0.848734	0.990677	-6.59795
AIG1	0.129441	7.63396	0.271904	0.791678	0.989033	-6.57877
AIM2	1.81289	4.74537	4.2559	0.00200356	0.0737311	-1.23559
AIMP1	-0.262529	8.74976	-0.648831	0.53225	0.955207	-6.39481
AIMP2	-1.33315	7.62783	-4.03519	0.00279835	0.0887844	-1.57284
AIP	-0.42504	8.0657	-1.26691	0.236204	0.809396	-5.8143
AIPL1	0.182397	3.44554	0.509889	0.622092	0.970625	-6.4793
AIRE	0.439102	6.88058	1.01772	0.334733	0.883264	-6.08489
AJAP1	-0.273335	2.53509	-0.820392	0.432658	0.92695	-6.26537
AJUBA	0.780491	4.33943	1.99513	0.0763498	0.535384	-4.82317
AK1	-0.136537	5.24696	-0.384375	0.709402	0.982221	-6.53907
AK2	-1.59185	8.98284	-4.61281	0.00118441	0.0531988	-0.704653
AK3	0.157075	6.91793	0.273003	0.790858	0.989033	-6.57845
AK4	0.0980618	6.29437	0.275139	0.789267	0.989033	-6.57781
AK5	-1.21976	3.58183	-3.7488	0.00435983	0.113882	-2.01968
AK7	-0.0670513	4.74206	-0.198378	0.847048	0.990677	-6.59748
AK8	0.121084	5.63986	0.329947	0.748802	0.986824	-6.55994
AK9	-0.168495	4.21758	-0.47567	0.64536	0.973827	-6.49718
AKAIN1	0.176532	3.05687	0.491783	0.634351	0.972679	-6.48891
AKAP1	-0.604815	7.18527	-1.60708	0.14164	0.690553	-5.38183
AKAP10	0.719899	6.57093	2.00722	0.0748642	0.529537	-4.80493
AKAP11	0.69186	7.86146	1.61622	0.139645	0.6873	-5.36938
AKAP12	0.1056	3.40142	0.246889	0.810396	0.989783	-6.58578
AKAP14	0.390556	2.4815	1.09749	0.300218	0.858554	-6.00313
AKAP17A	-0.0258615	7.06314	-0.0793146	0.938475	0.997029	-6.61544
AKAP2	-1.43276	8.11838	-4.13935	0.00238814	0.0816086	-1.41287
AKAP3	-0.0887992	2.31159	-0.253851	0.805172	0.989314	-6.5839
AKAP4	-0.164305	3.99241	-0.46158	0.655063	0.974432	-6.5042
AKAP5	-0.106789	2.5488	-0.279284	0.786182	0.989033	-6.57657
AKAP6	0.178578	2.76054	0.53089	0.608025	0.967423	-6.46774
AKAP7	-0.306226	3.76226	-0.793857	0.447197	0.927713	-6.28713
AKAP8	-0.636306	7.74996	-1.81347	0.10232	0.607292	-5.0917
AKAP8L	0.133915	8.73038	0.309462	0.763839	0.987642	-6.56699
AKAP9	0.480434	7.40996	1.24018	0.245494	0.819721	-5.84539
AKIP1	-0.0992875	5.81368	-0.282254	0.783973	0.989033	-6.57567
AKIRIN1	0.099222	7.79972	0.299663	0.77107	0.988269	-6.57021
AKIRIN2	0.695927	6.85725	2.05085	0.0697272	0.516136	-4.73878
AKNA	0.623118	7.84792	1.40161	0.193736	0.762276	-5.65084
AKNAD1	0.24749	2.56227	0.603539	0.560681	0.96115	-6.42441
AKR1A1	-0.837829	6.89296	-2.51352	0.0325069	0.35823	-4.01223
AKR1B1	-0.18023	7.8307	-0.521245	0.614465	0.96849	-6.4731
AKR1B10	0.192294	2.77559	0.590217	0.569205	0.964121	-6.43274
AKR1B15	0.179741	2.60462	0.54781	0.596813	0.967254	-6.45811
AKR1C1	1.08317	7.49152	2.51456	0.0324506	0.357822	-4.01055
AKR1C2	-0.32681	6.94667	-0.658087	0.526546	0.953465	-6.38852
AKR1C3	0.639294	7.62243	1.39745	0.194942	0.763374	-5.65604
AKR1C4	0.358242	2.9441	0.986484	0.349036	0.889563	-6.11557
AKR1C8P	0.184953	3.04666	0.491912	0.634263	0.972624	-6.48884
AKR1D1	0.00386102	3.25658	0.00898834	0.99302	0.998752	-6.61882
AKR1E2	-0.622777	4.70234	-1.56045	0.152231	0.706881	-5.44477
AKR7A2	-1.22219	7.5414	-3.70124	0.00469779	0.119524	-2.09479
AKR7A3	-0.617245	6.09773	-1.73874	0.115227	0.635926	-5.19879
AKR7L	-0.956433	6.55109	-2.527	0.0317877	0.353607	-3.99055
AKT1	-0.642717	8.72483	-1.97597	0.0787631	0.543693	-4.85199
AKT1S1	-0.307991	7.11763	-0.755015	0.469057	0.936509	-6.31785
AKT2	-0.188201	8.44162	-0.557495	0.590445	0.966772	-6.45247
AKT3	-0.349972	6.34802	-0.937355	0.372442	0.900134	-6.16226
AKTIP	1.3665	5.97411	3.96359	0.00312323	0.094123	-1.68363
ALAD	-0.170167	6.44796	-0.377443	0.714373	0.982724	-6.5419
ALAS1	-0.353236	9.19848	-1.05156	0.31974	0.874577	-6.05079
ALAS2	-0.262972	3.99318	-0.807397	0.439738	0.92695	-6.27611
ALB	0.2543	4.3389	0.747364	0.473444	0.936509	-6.32374
ALCAM	0.911878	8.93559	2.1672	0.0576279	0.477522	-4.55996
ALDH16A1	-0.643224	6.13404	-1.92837	0.0850732	0.56322	-4.9231
ALDH18A1	-1.70901	7.19227	-4.52589	0.00134391	0.0568577	-0.832248
ALDH1A1	-0.26706	4.99576	-0.772473	0.459147	0.934216	-6.30421
ALDH1A2	0.0684619	5.09029	0.177643	0.862839	0.990677	-6.60171
ALDH1A3	0.0141973	5.52314	0.0329735	0.974397	0.998524	-6.61827
ALDH1B1	-0.830264	6.5016	-2.53088	0.0315839	0.35238	-3.98432
ALDH1L1	0.275357	4.33875	0.769404	0.46088	0.93438	-6.30663
ALDH1L1.AS1	-0.192034	4.56598	-0.581386	0.574895	0.965576	-6.43817
ALDH1L2	-0.00335774	4.67162	-0.00955705	0.992578	0.998752	-6.61881
ALDH2	1.91802	6.25891	5.27468	0.000469131	0.0301279	0.22917
ALDH3A1	-0.080634	5.78593	-0.221295	0.829678	0.990677	-6.59227
ALDH3A2	-0.983405	7.86055	-2.61276	0.0275729	0.325011	-3.85238
ALDH3B1	0.820842	7.66981	2.40451	0.0389459	0.392961	-4.1866
ALDH3B2	0.00168737	4.10759	0.00432957	0.996638	0.998752	-6.61885
ALDH4A1	-0.362522	4.50996	-1.03995	0.324824	0.878184	-6.06259
ALDH5A1	-0.630113	5.53676	-1.81993	0.10127	0.605748	-5.08234
ALDH6A1	-0.359622	5.11262	-0.981817	0.351212	0.890412	-6.12009
ALDH7A1	0.226643	5.01262	0.696272	0.503405	0.945692	-6.36172
ALDH8A1	-0.239956	4.48081	-0.621129	0.549538	0.959038	-6.41315
ALDH9A1	-0.417447	7.46478	-1.19036	0.263605	0.834264	-5.90207
ALDOA	0.30088	11.9247	0.922735	0.379623	0.903721	-6.17577
ALDOB	-0.436428	3.81223	-0.972203	0.355725	0.890855	-6.12934
ALDOC	-0.0150134	6.27136	-0.0456352	0.964573	0.997523	-6.61773
ALG10	0.0220758	6.36229	0.0640055	0.95033	0.997029	-6.61663
ALG10B	0.186401	6.91755	0.540415	0.6017	0.967423	-6.46236
ALG12	-0.2167	6.71472	-0.653659	0.52927	0.954087	-6.39154
ALG13	0.773437	7.05096	1.91751	0.0865782	0.56748	-4.93922
ALG14	-0.401591	5.44084	-0.75421	0.469518	0.936509	-6.31848
ALG1L	-0.441468	3.75512	-1.22051	0.25252	0.82546	-5.86797
ALG1L2	-0.615783	6.91718	-1.85287	0.0960687	0.593798	-5.03441
ALG1L9P	-0.0262095	6.2707	-0.0796453	0.938219	0.997029	-6.61541
ALG2	0.240138	6.5571	0.65822	0.526465	0.953465	-6.38843
ALG3	-0.638072	9.57685	-1.75665	0.112003	0.628295	-5.17331
ALG5	-0.306379	5.16455	-0.722341	0.487973	0.940384	-6.34264
ALG6	-0.199174	3.86271	-0.291998	0.776742	0.98878	-6.57265
ALG8	-0.478788	6.9621	-0.97539	0.354224	0.890702	-6.12628
ALG9	-1.25709	6.01645	-3.26799	0.00938765	0.181177	-2.78864
ALK	0.348476	5.14557	0.965522	0.358886	0.892298	-6.13573
ALKAL1	-0.0779517	3.3085	-0.218029	0.832149	0.990677	-6.59305
ALKAL2	0.0506526	3.60049	0.14746	0.885939	0.994085	-6.60704
ALKBH1	-0.133933	5.37597	-0.269424	0.793527	0.989071	-6.5795
ALKBH2	-0.126054	6.94422	-0.366458	0.722279	0.983289	-6.54628
ALKBH4	0.140607	5.9967	0.345455	0.737492	0.985021	-6.55431
ALKBH5	-0.20932	8.0889	-0.64032	0.537527	0.955284	-6.40052
ALKBH6	0.154711	6.24985	0.378852	0.713362	0.982724	-6.54133
ALKBH7	-0.550524	5.96415	-1.48295	0.171391	0.731944	-5.54699
ALKBH8	-0.0670272	4.03546	-0.132111	0.897731	0.994572	-6.60937
ALLC	0.104047	2.71097	0.306935	0.765702	0.988042	-6.56783
ALMS1	-0.383518	6.14681	-0.879978	0.401191	0.914651	-6.21429
ALOX12	0.154993	4.12481	0.441559	0.668967	0.975783	-6.51383
ALOX12B	-0.260436	4.88035	-0.761331	0.465456	0.936096	-6.31295
ALOX15	0.0402857	6.41278	0.10084	0.921833	0.995401	-6.61333
ALOX15B	-0.0535764	4.40482	-0.133543	0.896629	0.994572	-6.60916
ALOX5	2.10924	6.01952	6.11746	0.00015774	0.015267	1.32061
ALOX5AP	1.16461	12.4875	3.47732	0.00670124	0.149561	-2.45146
ALOXE3	-0.0858945	4.57314	-0.250848	0.807424	0.989314	-6.58472
ALPI	-0.0390453	3.74155	-0.11733	0.909111	0.994898	-6.61137
ALPK1	0.271663	3.19294	0.683628	0.510997	0.949012	-6.37074
ALPK2	-0.114718	3.67228	-0.313217	0.761075	0.987642	-6.56573
ALPK3	0.529865	4.45121	1.5908	0.145261	0.697073	-5.40392
ALPL	-0.077393	3.40382	-0.175394	0.864556	0.990677	-6.60214
ALPP	-0.210616	5.42229	-0.608765	0.557357	0.961015	-6.4211
ALPPL2	0.125142	5.01594	0.376638	0.714952	0.982724	-6.54222
ALS2	0.11684	5.1488	0.274706	0.789589	0.989033	-6.57794
ALS2CL	0.274427	3.75528	0.825156	0.430082	0.926077	-6.2614
ALS2CR12	0.0727046	3.27893	0.214384	0.834907	0.990677	-6.5939
ALX1	0.435449	2.33474	1.31233	0.221089	0.791393	-5.76043
ALX3	0.0446764	4.4005	0.0949835	0.926357	0.996081	-6.61395
ALX4	-0.0175551	3.84436	-0.0492623	0.961759	0.997523	-6.61754
ALYREF	-1.04453	10.0724	-3.20397	0.0104161	0.19226	-2.8923
AMACR	0.868649	6.21667	2.13953	0.0603076	0.485799	-4.60278
AMBN	-0.258432	2.73771	-0.770384	0.460326	0.934216	-6.30586
AMBP	0.209833	5.56258	0.643473	0.535568	0.955284	-6.39841
AMBRA1	-0.155229	8.64945	-0.423163	0.681861	0.978955	-6.52231
AMD1	-0.45809	8.86892	-1.11596	0.292635	0.853047	-5.98352
AMDHD1	-0.107042	4.32051	-0.323871	0.753251	0.987642	-6.56208
AMDHD2	-0.228996	6.74169	-0.580077	0.575741	0.965576	-6.43897
AMELX	0.410083	4.82195	0.996622	0.344344	0.887468	-6.10569
AMELY	0.0433483	4.37434	0.0925632	0.928228	0.99622	-6.6142
AMER1	-0.00190167	5.31676	-0.00569875	0.995574	0.998752	-6.61884
AMER2	-0.263629	4.21392	-0.659431	0.525721	0.953078	-6.3876
AMER3	0.0277447	4.6786	0.0787181	0.938936	0.997029	-6.61549
AMFR	0.0923635	7.57154	0.274805	0.789515	0.989033	-6.57791
AMHR2	-0.036107	3.2363	-0.104274	0.919182	0.995401	-6.61294
AMIGO1	0.260325	4.16015	0.768577	0.461347	0.934503	-6.30728
AMIGO2	-0.00721532	3.30334	-0.0193229	0.984995	0.998752	-6.61866
AMIGO3	-0.207131	4.51571	-0.625868	0.546557	0.957851	-6.41006
AMMECR1	-1.50981	6.09059	-4.62412	0.00116519	0.052928	-0.688134
AMMECR1L	-0.0292723	6.49067	-0.0898331	0.930338	0.996413	-6.61447
AMN	0.215573	6.97466	0.538745	0.602806	0.967423	-6.46331
AMN1	0.120512	4.12602	0.241421	0.814505	0.989984	-6.58723
AMOTL1	-0.295335	5.5644	-0.857166	0.413044	0.917845	-6.2342
AMPD1	-0.720922	2.67465	-1.95914	0.0809417	0.551691	-4.87721
AMPD2	0.284707	7.8385	0.846839	0.41849	0.919644	-6.24308
AMPD3	2.34688	7.11038	6.74123	7.4761e-05	0.00995737	2.0604
AMPH	0.0527412	3.48632	0.156054	0.879349	0.992713	-6.60562
AMTN	0.077448	2.2365	0.232064	0.821549	0.990677	-6.58963
AMY2A	0.100705	3.27241	0.308625	0.764456	0.987642	-6.56727
AMZ1	0.202933	6.70907	0.484173	0.639539	0.973428	-6.49285
AMZ2	-0.341297	9.02012	-1.04807	0.32126	0.876228	-6.05434
ANAPC1	-0.944141	6.64962	-1.67271	0.127856	0.663838	-5.29153
ANAPC10	-0.53261	6.67168	-1.49161	0.16915	0.731053	-5.53572
ANAPC11	-0.408744	8.0158	-1.24782	0.24281	0.817591	-5.83655
ANAPC13	-0.57885	7.90205	-1.44187	0.18238	0.744923	-5.59989
ANAPC15	0.399059	9.43706	1.19632	0.261384	0.833282	-5.89538
ANAPC16	0.280699	8.5727	0.672764	0.517577	0.950259	-6.37838
ANAPC2	0.0302311	8.05432	0.0709985	0.944913	0.997029	-6.61612
ANAPC4	-0.499508	6.38258	-1.14466	0.281149	0.844155	-5.95256
ANAPC5	-0.554777	8.97925	-1.59285	0.1448	0.695911	-5.40115
ANAPC7	-0.87155	8.23754	-2.28979	0.0470867	0.435423	-4.36834
ANGEL1	0.0318068	5.88211	0.0906823	0.929682	0.99622	-6.61439
ANGEL2	0.787291	6.26847	1.07963	0.307698	0.866823	-6.02185
ANGPT1	-1.11726	4.49849	-2.25887	0.0495528	0.447645	-4.41694
ANGPT2	0.415121	3.23451	1.16941	0.271535	0.839002	-5.92539
ANGPT4	0.00550105	3.64972	0.015127	0.988253	0.998752	-6.61874
ANGPTL1	-0.0426329	2.48591	-0.117481	0.908995	0.994898	-6.61135
ANGPTL2	-0.101723	3.49901	-0.253708	0.80528	0.989314	-6.58394
ANGPTL3	-0.459836	3.3261	-1.35626	0.207245	0.77746	-5.70709
ANGPTL4	-0.207247	4.98138	-0.485222	0.638823	0.973428	-6.49231
ANGPTL5	-0.120882	3.20614	-0.369922	0.719782	0.982724	-6.54491
ANGPTL6	0.107067	5.55474	0.28885	0.779076	0.98878	-6.57364
ANGPTL7	0.288112	4.90176	0.666361	0.521478	0.951599	-6.38283
ANGPTL8	0.0115196	5.43732	0.0277276	0.978469	0.998752	-6.61844
ANHX	-0.552214	5.43476	-1.55795	0.152818	0.707008	-5.44812
ANK1	0.0917294	4.32636	0.27093	0.792404	0.989033	-6.57906
ANK2	-0.0797353	2.622	-0.243722	0.812775	0.989783	-6.58662
ANK3	0.0106766	2.33475	0.0318251	0.975289	0.99871	-6.61831
ANKAR	0.242936	3.78088	0.618196	0.551387	0.959935	-6.41505
ANKDD1A	0.238898	5.841	0.724447	0.486739	0.939577	-6.34107
ANKDD1B	-0.241573	3.79175	-0.707054	0.496986	0.944573	-6.35391
ANKEF1	-0.275603	3.35445	-0.581688	0.5747	0.965576	-6.43799
ANKFN1	-0.285724	2.45406	-0.848497	0.417612	0.919605	-6.24166
ANKFY1	-0.20346	6.43428	-0.390513	0.705013	0.982123	-6.53652
ANKH	1.61566	9.91169	4.24503	0.00203647	0.0746598	-1.25204
ANKIB1	0.63625	7.97142	1.58594	0.146357	0.698626	-5.41049
ANKK1	-0.168939	4.19106	-0.442241	0.668491	0.975783	-6.51351
ANKLE1	-0.0192612	6.59249	-0.0429833	0.96663	0.997523	-6.61785
ANKLE2	-0.353968	7.67797	-1.08589	0.305058	0.865642	-6.01531
ANKMY1	0.0753264	7.52962	0.22418	0.827498	0.990677	-6.59157
ANKMY2	-0.540426	5.80892	-1.23992	0.245587	0.819828	-5.84569
ANKRA2	0.483964	5.97991	1.44757	0.18082	0.743068	-5.59261
ANKRD1	-0.0160552	2.73456	-0.0457184	0.964508	0.997523	-6.61772
ANKRD10	0.53001	7.32405	1.406	0.192469	0.760564	-5.64532
ANKRD11	0.166053	8.25638	0.493972	0.632862	0.972	-6.48776
ANKRD12	1.36541	7.49658	3.08408	0.0126671	0.215132	-3.0869
ANKRD13A	0.362791	8.14828	0.804718	0.441207	0.92695	-6.2783
ANKRD13B	-0.393609	6.03971	-1.20119	0.259577	0.832673	-5.88988
ANKRD13C	-0.0377525	6.30426	-0.0996399	0.92276	0.995401	-6.61346
ANKRD13D	0.153163	6.55231	0.459833	0.65627	0.975013	-6.50506
ANKRD16	-1.1533	4.93152	-3.4901	0.00656578	0.148411	-2.43099
ANKRD17	-0.2126	8.33966	-0.598678	0.563783	0.96271	-6.42747
ANKRD18B	0.257777	2.14204	0.749984	0.471939	0.936509	-6.32173
ANKRD19P	0.396983	2.34002	1.19167	0.263117	0.834162	-5.90061
ANKRD2	0.255068	5.32851	0.639869	0.537807	0.955284	-6.40082
ANKRD20A4	0.331282	4.48702	0.999713	0.342923	0.886317	-6.10267
ANKRD20A5P	-0.0363611	4.74219	-0.105368	0.918337	0.995401	-6.61282
ANKRD22	0.375737	8.82376	0.923498	0.379246	0.903721	-6.17507
ANKRD23	-0.0518856	5.64531	-0.157068	0.878572	0.992673	-6.60545
ANKRD24	0.20199	4.62083	0.599378	0.563335	0.962354	-6.42703
ANKRD26	-0.413394	4.3979	-1.22587	0.250589	0.824123	-5.86184
ANKRD27	-0.873254	5.78424	-2.27958	0.0478872	0.439552	-4.3844
ANKRD28	-0.915364	7.76669	-1.83535	0.098804	0.599951	-5.05996
ANKRD29	0.0173875	3.20675	0.0502613	0.960985	0.997407	-6.61749
ANKRD30A	0.157637	2.4935	0.479896	0.642464	0.973435	-6.49504
ANKRD30B	-0.0582888	2.12496	-0.178995	0.861807	0.990677	-6.60145
ANKRD30BL	0.324701	2.64454	0.986326	0.349109	0.889563	-6.11572
ANKRD31	-0.552051	2.84776	-1.63837	0.134909	0.678702	-5.33902
ANKRD33	0.0138759	3.12344	0.0389378	0.969769	0.997915	-6.61804
ANKRD33B	-0.501747	6.41623	-1.34391	0.211062	0.779377	-5.7222
ANKRD34A	0.124354	4.33917	0.2503	0.807835	0.989314	-6.58487
ANKRD34B	3.2047	5.26077	7.0302	5.37548e-05	0.00847524	2.38456
ANKRD34C	-0.0217324	2.67514	-0.0595739	0.953764	0.997029	-6.61693
ANKRD35	0.343209	3.70648	0.914633	0.383645	0.905462	-6.18319
ANKRD36	0.00383396	7.17493	0.00693106	0.994617	0.998752	-6.61883
ANKRD36B	-0.221852	7.58994	-0.527186	0.610494	0.967556	-6.46981
ANKRD36C	0.517938	6.06396	1.03359	0.327636	0.879471	-6.069
ANKRD37	0.196729	6.0003	0.46997	0.649277	0.973827	-6.50004
ANKRD39	0.0697855	5.76002	0.198472	0.846977	0.990677	-6.59746
ANKRD40	-0.465074	8.01513	-1.41834	0.188945	0.755941	-5.62977
ANKRD42	1.23412	6.02101	2.19944	0.0546523	0.466983	-4.50986
ANKRD44	0.509733	7.23471	1.40326	0.193257	0.761711	-5.64875
ANKRD45	0.476879	3.15189	1.36385	0.204932	0.773582	-5.69776
ANKRD46	-0.139763	6.85861	-0.320097	0.756019	0.987642	-6.56339
ANKRD49	-0.317811	6.225	-0.770964	0.459998	0.934216	-6.3054
ANKRD50	1.26991	5.54902	2.28333	0.0475922	0.437926	-4.37851
ANKRD52	0.0143725	5.93445	0.0368642	0.971378	0.998173	-6.61812
ANKRD53	-0.255767	3.21242	-0.781552	0.454049	0.931149	-6.29701
ANKRD55	-2.18873	5.73003	-5.34588	0.000426239	0.0281499	0.325597
ANKRD6	0.0776851	5.12711	0.221067	0.829851	0.990677	-6.59232
ANKRD60	0.208364	4.97066	0.556492	0.591103	0.966772	-6.45306
ANKRD61	0.0399365	3.80016	0.110859	0.9141	0.995401	-6.61217
ANKRD62	0.16144	2.40848	0.485997	0.638294	0.973428	-6.49191
ANKRD63	-0.0389714	5.60379	-0.0828546	0.935735	0.997029	-6.61512
ANKRD65	0.421627	5.50582	1.04527	0.322488	0.876487	-6.0572
ANKRD66	0.360101	3.8388	1.08554	0.305208	0.865642	-6.01568
ANKRD7	0.428918	2.53458	1.28287	0.230799	0.801316	-5.79552
ANKRD9	0.11726	5.2892	0.277672	0.787381	0.989033	-6.57706
ANKS1A	-0.0658091	6.87401	-0.189583	0.853737	0.990677	-6.59933
ANKS1B	-0.23114	5.15196	-0.566573	0.58451	0.965659	-6.44711
ANKS3	0.132888	4.53758	0.402053	0.696792	0.981422	-6.53162
ANKS4B	-0.0922545	2.45813	-0.275718	0.788835	0.989033	-6.57764
ANKS6	-0.533014	5.93253	-1.5826	0.147115	0.700198	-5.415
ANKUB1	-0.602859	2.65804	-1.61261	0.140431	0.689096	-5.3743
ANKZF1	0.196056	6.88233	0.53024	0.608458	0.967423	-6.46811
ANLN	-0.237773	9.42745	-0.730274	0.483337	0.938293	-6.33671
ANO1	0.035551	4.67431	0.102053	0.920896	0.995401	-6.61319
ANO10	0.729664	6.5256	1.51461	0.163321	0.72541	-5.5056
ANO2	0.309748	2.65136	0.842467	0.42081	0.921279	-6.2468
ANO3	-0.217226	2.89364	-0.657796	0.526725	0.953599	-6.38872
ANO4	-0.0554139	2.19918	-0.157347	0.878358	0.992632	-6.6054
ANO5	0.1848	3.08144	0.466394	0.65174	0.973827	-6.50182
ANO6	0.243299	8.66361	0.511361	0.6211	0.970417	-6.4785
ANO7	-0.269135	6.40848	-0.77513	0.457651	0.933753	-6.30211
ANO8	0.0719849	7.10169	0.187508	0.855318	0.990677	-6.59975
ANO9	0.010575	4.80861	0.0310164	0.975917	0.99871	-6.61834
ANOS1	-0.195214	9.11095	-0.540224	0.601826	0.967423	-6.46246
ANP32A	-0.590784	11.061	-1.76061	0.111302	0.627189	-5.16767
ANP32B	-0.512167	10.2687	-1.55742	0.152943	0.707008	-5.44883
ANP32C	-0.394469	6.13541	-1.13775	0.283884	0.845658	-5.96007
ANP32D	-0.530199	5.28506	-1.59155	0.145092	0.696801	-5.40291
ANP32E	-0.679325	8.49797	-1.91498	0.0869327	0.568224	-4.94298
ANPEP	1.47216	11.7167	4.30056	0.00187413	0.0712164	-1.16815
ANTXR1	2.98078	4.26618	8.34235	1.34768e-05	0.00399321	3.72151
ANTXR2	0.571629	9.87595	1.57746	0.148289	0.702815	-5.42193
ANTXRL	-0.231424	4.00858	-0.617213	0.552007	0.959935	-6.41568
ANXA1	0.35108	10.203	1.04241	0.323744	0.876914	-6.0601
ANXA10	-0.106014	3.28372	-0.300595	0.770381	0.988269	-6.56991
ANXA11	0.268395	10.0679	0.814333	0.43595	0.92695	-6.2704
ANXA13	-0.0475602	2.78213	-0.145754	0.887248	0.994085	-6.60731
ANXA2	0.100813	11.2016	0.250197	0.807913	0.989314	-6.58489
ANXA2R	-1.18476	5.75107	-3.05316	0.0133252	0.21849	-3.13716
ANXA3	4.94597	6.36672	11.2408	1.07771e-06	0.00161039	6.03309
ANXA4	0.13374	7.3997	0.350254	0.734004	0.9849	-6.55251
ANXA5	0.726832	10.5307	2.01828	0.0735282	0.526826	-4.78821
ANXA6	0.785994	8.02515	2.35367	0.042367	0.412463	-4.2674
ANXA7	-0.095862	7.51324	-0.291726	0.776943	0.98878	-6.57274
ANXA8	-1.78798	6.37999	-5.24597	0.000487724	0.0306743	0.190065
ANXA9	-0.0129976	5.64004	-0.039143	0.96961	0.997901	-6.61803
AOAH	1.00866	8.79378	2.56444	0.0298737	0.340703	-3.93032
AOC1	0.0294303	7.09636	0.0771379	0.940159	0.997029	-6.61562
AOC2	0.0900946	3.02983	0.256949	0.802852	0.989157	-6.58304
AOC3	-0.278	5.19907	-0.709798	0.495361	0.944091	-6.3519
AOX1	0.482471	3.5469	1.46778	0.175379	0.737684	-5.56663
AP1AR	-0.449422	4.86249	-1.01629	0.335378	0.88345	-6.08631
AP1B1	0.458272	8.93539	1.37547	0.201427	0.768887	-5.6834
AP1G1	0.235749	6.97641	0.568554	0.583219	0.965659	-6.44592
AP1G2	0.317054	5.39527	0.917686	0.382125	0.905139	-6.1804
AP1M1	-0.0996647	8.05991	-0.303657	0.76812	0.988159	-6.56891
AP1M2	0.0703367	4.10097	0.208185	0.839604	0.990677	-6.59532
AP1S1	-0.44044	6.22229	-1.29743	0.225956	0.796256	-5.77824
AP1S2	0.649159	12.1811	1.62257	0.138272	0.684612	-5.3607
AP1S3	-1.959	5.9496	-4.05709	0.0027063	0.087352	-1.53909
AP2A1	0.36155	7.07256	1.05614	0.31775	0.874577	-6.04611
AP2A2	0.814986	8.12821	2.34469	0.0430009	0.41581	-4.28162
AP2B1	0.163834	9.21582	0.320417	0.755784	0.987642	-6.56328
AP2M1	0.248679	9.52379	0.735255	0.48044	0.936709	-6.33296
AP2S1	0.129607	9.12303	0.391166	0.704547	0.982123	-6.53625
AP3B1	-0.0966853	8.22315	-0.261741	0.799266	0.989071	-6.5817
AP3B2	-0.543341	5.86509	-1.63205	0.136246	0.682478	-5.34771
AP3D1	-0.557771	7.77391	-1.70781	0.120994	0.647898	-5.24246
AP3M1	0.0300623	8.67802	0.0727454	0.94356	0.997029	-6.61598
AP3M2	0.427252	6.82487	0.904377	0.388779	0.910031	-6.1925
AP3S1	0.204308	8.50646	0.548344	0.596461	0.967217	-6.4578
AP4B1	0.132891	5.67092	0.237086	0.817766	0.990001	-6.58835
AP4E1	0.766358	6.32575	1.57046	0.1499	0.704545	-5.43135
AP4M1	-0.393499	6.42387	-1.1969	0.261168	0.833282	-5.89472
AP4S1	0.646765	3.75268	1.64451	0.133624	0.675519	-5.33057
AP5B1	-0.114242	7.33247	-0.338374	0.742648	0.985591	-6.55691
AP5M1	0.010674	6.62916	0.0190073	0.98524	0.998752	-6.61866
AP5S1	-0.267333	6.68285	-0.815804	0.435149	0.92695	-6.26918
AP5Z1	0.105938	5.97367	0.255884	0.803649	0.989157	-6.58334
APAF1	-0.122958	7.59631	-0.327649	0.750483	0.987138	-6.56075
APBA1	0.1282	4.69464	0.349391	0.734631	0.985021	-6.55284
APBA2	-0.350148	7.53312	-1.03067	0.328935	0.880036	-6.07195
APBA3	-0.0944587	6.66147	-0.204015	0.842767	0.990677	-6.59625
APBB1	0.318587	5.29131	0.892753	0.394658	0.911831	-6.20294
APBB1IP	0.336496	8.28744	1.02549	0.331243	0.881044	-6.07713
APBB2	-0.0771327	6.24705	-0.14042	0.891343	0.994085	-6.60814
APC	-0.00826541	7.34808	-0.0200483	0.984431	0.998752	-6.61864
APC2	0.20599	6.62555	0.58963	0.569582	0.964237	-6.43311
APCDD1	-1.31599	7.10717	-3.33125	0.00847445	0.170573	-2.68644
APCDD1L	0.163441	5.52286	0.499186	0.629324	0.97163	-6.48502
APCS	-0.0831798	2.76563	-0.246192	0.810919	0.989783	-6.58597
APEH	-0.950299	8.29701	-2.50183	0.033143	0.362027	-4.03098
APELA	-0.33161	4.03713	-0.949245	0.366675	0.896092	-6.15114
APEX1	-0.308354	8.9441	-0.685196	0.510052	0.948612	-6.36963
APEX2	-0.0714041	5.86748	-0.207039	0.840473	0.990677	-6.59558
APH1A	-0.210031	9.60915	-0.556623	0.591017	0.966772	-6.45299
APH1B	0.0108801	7.67419	0.0279022	0.978334	0.998752	-6.61844
API5	-0.26822	8.14557	-0.74738	0.473435	0.936509	-6.32373
APIP	-0.17991	7.33788	-0.367475	0.721545	0.983119	-6.54588
APLF	0.0728561	5.50669	0.197788	0.847496	0.990677	-6.59761
APLN	0.159552	5.74836	0.439335	0.67052	0.976071	-6.51487
APLNR	-0.130512	5.32912	-0.363098	0.724705	0.983352	-6.54759
APLP1	0.417832	5.69052	1.08182	0.306774	0.866823	-6.01957
APLP2	0.221857	11.4837	0.559105	0.58939	0.966772	-6.45153
APMAP	2.09535	8.20774	4.41657	0.00157778	0.0622556	-0.9943
APOA1	-0.160909	5.55595	-0.470034	0.649233	0.973827	-6.50001
APOA2	0.072367	3.09583	0.218829	0.831543	0.990677	-6.59286
APOA4	0.190782	6.75132	0.449298	0.663576	0.975554	-6.51015
APOA5	0.360198	6.58543	0.888071	0.397043	0.912645	-6.20711
APOB	0.115698	2.65422	0.350285	0.733982	0.9849	-6.5525
APOBEC1	0.624217	3.05747	1.71598	0.119445	0.64629	-5.23096
APOBEC2	0.315584	4.32346	0.951059	0.365801	0.895581	-6.14943
APOBEC3A	1.3683	5.99005	3.71038	0.00463079	0.118544	-2.08034
APOBEC3C	0.0289761	9.1298	0.0785734	0.939048	0.997029	-6.6155
APOBEC3D	-0.0803053	5.32374	-0.230435	0.822778	0.990677	-6.59003
APOBEC3F	-0.153206	6.20234	-0.428881	0.677841	0.97831	-6.51971
APOBEC3G	0.307295	7.41556	0.896397	0.392809	0.911156	-6.19968
APOBEC3H	0.896044	5.42604	2.41202	0.0384643	0.390813	-4.17463
APOBEC4	-0.24984	2.23517	-0.759129	0.46671	0.936096	-6.31466
APOBR	0.210697	7.61891	0.6365	0.539905	0.955284	-6.40306
APOC1	0.449046	5.24555	1.02629	0.330885	0.881044	-6.07633
APOC2	0.233064	5.62664	0.589059	0.569949	0.96445	-6.43346
APOC3	-0.085255	5.79741	-0.205459	0.841671	0.990677	-6.59593
APOC4.APOC2	0.427815	5.44155	0.972328	0.355666	0.890855	-6.12922
APOD	-0.193725	3.42727	-0.505903	0.62478	0.970826	-6.48144
APOE	0.564725	6.34045	1.70924	0.120721	0.647808	-5.24045
APOF	-0.241493	4.51506	-0.586468	0.571617	0.965576	-6.43506
APOH	-0.5212	2.83382	-1.59538	0.144235	0.695664	-5.39772
APOL1	-0.257102	3.79749	-0.776679	0.45678	0.933165	-6.30088
APOL2	-0.0213738	5.38413	-0.0578156	0.955127	0.997029	-6.61704
APOL3	-0.0183984	4.23101	-0.048516	0.962338	0.997523	-6.61758
APOL4	0.0494587	3.60523	0.144698	0.888059	0.994085	-6.60747
APOL5	0.262131	3.20395	0.779728	0.45507	0.931855	-6.29846
APOL6	-0.190434	6.34638	-0.56757	0.58386	0.965659	-6.44651
APOM	0.0853462	4.38505	0.239718	0.815785	0.989984	-6.58767
APOO	-0.0106764	5.28435	-0.0191495	0.985129	0.998752	-6.61866
APOOL	-0.370843	6.16037	-0.80608	0.44046	0.92695	-6.27719
APOPT1	-0.384054	6.06518	-1.15627	0.276609	0.842091	-5.93988
APP	0.156578	9.37422	0.461117	0.655383	0.974673	-6.50443
APPBP2	0.407971	5.6494	0.815416	0.43536	0.92695	-6.2695
APPL1	-0.164824	7.21362	-0.457067	0.658185	0.975312	-6.50641
APPL2	-0.341177	5.71214	-1.01452	0.336175	0.88345	-6.08806
APRT	-0.42171	7.85273	-1.12618	0.288506	0.849797	-5.97257
APTX	-0.990858	6.16656	-2.81131	0.0198445	0.272153	-3.53053
AQP1	0.185231	5.8266	0.447634	0.664734	0.975618	-6.51095
AQP10	-0.0802722	5.42566	-0.212351	0.836446	0.990677	-6.59437
AQP11	0.296756	2.73156	0.831379	0.426733	0.924771	-6.25618
AQP12A	0.250867	4.99525	0.700042	0.501155	0.945107	-6.359
AQP12B	0.108068	4.3251	0.310672	0.762948	0.987642	-6.56659
AQP2	0.409333	5.14942	0.969832	0.356845	0.891677	-6.13161
AQP3	0.188958	5.04786	0.53556	0.604919	0.967423	-6.46511
AQP4	-0.104912	3.15168	-0.299506	0.771186	0.988269	-6.57026
AQP5	-0.166511	6.12142	-0.484244	0.63949	0.973428	-6.49281
AQP6	-0.0530785	5.52888	-0.148351	0.885255	0.994079	-6.60689
AQP7	0.202035	3.68477	0.600596	0.562558	0.96217	-6.42627
AQP8	0.307555	5.23089	0.712817	0.493576	0.943193	-6.34968
AQP9	5.17037	6.78803	10.4297	2.0552e-06	0.00182267	5.46177
AQR	-0.059739	6.62591	-0.147999	0.885525	0.994079	-6.60695
AR	0.11271	2.79962	0.326118	0.751604	0.987295	-6.56129
ARAF	-0.0870488	8.92975	-0.248448	0.809225	0.989495	-6.58537
ARAP1	0.365479	7.78093	0.906365	0.387781	0.909095	-6.1907
ARAP2	2.61473	5.60097	5.91253	0.000203793	0.0179354	1.06516
ARAP3	0.425631	6.72368	1.25951	0.238746	0.812427	-5.82295
ARC	-0.034098	5.76852	-0.0847301	0.934284	0.997029	-6.61495
ARCN1	-0.169835	9.51888	-0.424888	0.680647	0.978803	-6.52153
AREG	0.455905	2.87988	1.17446	0.269607	0.837324	-5.9198
AREL1	0.853944	8.16336	2.32995	0.0440623	0.420833	-4.30495
ARF4	0.597388	9.41422	1.24603	0.243437	0.818649	-5.83863
ARF5	0.153665	8.76774	0.449611	0.663359	0.975554	-6.51
ARF6	0.119092	9.75091	0.32636	0.751427	0.987138	-6.56121
ARFGAP2	-0.643341	8.38705	-1.889	0.0906496	0.581002	-4.98137
ARFGAP3	-0.0261412	7.63442	-0.0656689	0.949041	0.997029	-6.61651
ARFGEF1	0.575522	7.55439	1.37624	0.201199	0.768642	-5.68246
ARFGEF2	-0.0474872	8.05665	-0.124262	0.903771	0.994614	-6.61046
ARFGEF3	-0.0623211	3.41025	-0.181918	0.859578	0.990677	-6.60087
ARFIP1	-0.109594	7.43498	-0.205013	0.84201	0.990677	-6.59603
ARFIP2	-0.361539	7.10698	-1.10855	0.295661	0.85632	-5.99142
ARFRP1	-0.408431	6.98754	-1.11846	0.291619	0.852349	-5.98084
ARG1	2.67916	4.12173	7.97779	1.94472e-05	0.0048944	3.37107
ARG2	1.40844	4.84152	4.18209	0.00223872	0.0788165	-1.34765
ARGFX	0.324178	3.36546	0.906189	0.387869	0.909095	-6.19086
ARGLU1	-0.0646492	7.9024	-0.168329	0.869954	0.991746	-6.60346
ARHGAP1	0.0747431	9.31095	0.228354	0.824347	0.990677	-6.59055
ARHGAP10	0.113694	5.30585	0.341499	0.740371	0.985199	-6.55577
ARHGAP11B	-0.557557	7.51509	-1.46344	0.176535	0.737684	-5.57222
ARHGAP12	-0.164388	7.11302	-0.361232	0.726053	0.983352	-6.54832
ARHGAP15	-0.00428134	8.94936	-0.0101786	0.992095	0.998752	-6.6188
ARHGAP17	-0.517738	8.48116	-1.50707	0.165212	0.727225	-5.5155
ARHGAP18	1.93878	7.07312	3.98031	0.00304395	0.0922312	-1.6577
ARHGAP19	-0.257596	8.38707	-0.697759	0.502517	0.945305	-6.36065
ARHGAP19.SLIT1	-0.423076	8.18125	-1.24971	0.24215	0.817074	-5.83436
ARHGAP20	2.20528	3.67671	4.87974	0.000809072	0.0419726	-0.319954
ARHGAP21	0.791489	6.09692	1.75426	0.112428	0.629543	-5.17672
ARHGAP22	0.65302	4.46749	1.8784	0.0922089	0.583993	-4.99697
ARHGAP23	0.0473529	5.07427	0.128906	0.900196	0.994572	-6.60982
ARHGAP24	0.478924	4.12606	0.835922	0.4243	0.923441	-6.25235
ARHGAP25	1.29661	7.54768	2.99412	0.0146808	0.232277	-3.23317
ARHGAP26	0.832473	9.26383	2.45099	0.0360585	0.379624	-4.11242
ARHGAP27	0.82599	6.35676	2.2711	0.0485623	0.44355	-4.39773
ARHGAP28	0.10268	2.56223	0.297237	0.772864	0.988515	-6.57099
ARHGAP29	-0.0629407	2.5239	-0.1915	0.852278	0.990677	-6.59893
ARHGAP30	0.35369	8.49302	1.07903	0.307951	0.867033	-6.02248
ARHGAP31	2.40622	7.59665	7.31092	3.93757e-05	0.00726073	2.68873
ARHGAP32	-0.809	5.89253	-2.42589	0.0375905	0.386647	-4.15252
ARHGAP33	-0.103389	6.54994	-0.293216	0.77584	0.98878	-6.57227
ARHGAP35	-0.145093	7.92069	-0.401715	0.697032	0.981422	-6.53177
ARHGAP36	-0.244529	4.31586	-0.679282	0.513624	0.949952	-6.37381
ARHGAP39	0.273128	3.14827	0.788637	0.450095	0.929184	-6.29134
ARHGAP4	0.203488	8.11311	0.605501	0.559431	0.96115	-6.42317
ARHGAP40	0.20091	4.07207	0.52793	0.609997	0.967556	-6.4694
ARHGAP42	0.00676601	2.27498	0.0200999	0.984391	0.998752	-6.61864
ARHGAP44	0.145853	3.57497	0.432415	0.675362	0.977552	-6.51809
ARHGAP45	-0.0498528	6.25616	-0.11694	0.909411	0.994898	-6.61142
ARHGAP5	0.434349	2.80433	1.3017	0.224554	0.794269	-5.77316
ARHGAP6	1.84529	4.34687	5.36883	0.000413335	0.0280947	0.356502
ARHGAP8	-0.0838752	2.66647	-0.245364	0.811541	0.989783	-6.58619
ARHGAP9	0.318962	8.80036	0.978952	0.352552	0.890702	-6.12285
ARHGDIA	-0.186386	10.4138	-0.508232	0.623209	0.970826	-6.48019
ARHGDIB	0.527045	10.3167	1.56042	0.152239	0.706881	-5.44482
ARHGDIG	0.131803	3.99779	0.290701	0.777703	0.98878	-6.57306
ARHGEF1	0.441477	6.98253	1.06503	0.313915	0.87129	-6.03697
ARHGEF10	-0.288258	4.87566	-0.854965	0.414201	0.91878	-6.2361
ARHGEF10L	-0.645381	5.05133	-1.44899	0.180433	0.742626	-5.59079
ARHGEF11	0.453733	6.31074	1.22387	0.25131	0.825176	-5.86413
ARHGEF12	0.324247	4.85363	0.915317	0.383304	0.905419	-6.18257
ARHGEF15	-0.405235	3.60411	-1.2219	0.252019	0.825335	-5.86638
ARHGEF16	0.37123	5.5833	1.02623	0.330914	0.881044	-6.0764
ARHGEF17	0.00360128	4.80932	0.00810478	0.993706	0.998752	-6.61882
ARHGEF18	-0.424931	8.02038	-1.20848	0.256895	0.830484	-5.88164
ARHGEF19	-0.0105275	6.64405	-0.0307536	0.97612	0.99871	-6.61835
ARHGEF2	0.161527	9.19498	0.490976	0.6349	0.973033	-6.48933
ARHGEF25	-0.366485	2.55133	-1.07299	0.310513	0.869741	-6.02875
ARHGEF26	0.481707	2.87543	1.47581	0.173259	0.735365	-5.55625
ARHGEF28	0.521583	3.75302	1.53869	0.157411	0.714853	-5.47378
ARHGEF3	-0.29763	5.6108	-0.910263	0.385827	0.907851	-6.18717
ARHGEF33	-0.0279778	3.17065	-0.0860888	0.933234	0.996721	-6.61483
ARHGEF35	0.18847	2.67747	0.551228	0.594561	0.966831	-6.45613
ARHGEF37	0.376982	3.62234	0.967538	0.35793	0.892275	-6.1338
ARHGEF38	0.0355269	3.5969	0.0920419	0.928631	0.99622	-6.61425
ARHGEF39	-0.339432	6.12352	-0.944885	0.368782	0.898039	-6.15523
ARHGEF4	0.101437	2.76211	0.298565	0.771881	0.988269	-6.57056
ARHGEF40	0.447888	6.9522	1.05596	0.317826	0.874577	-6.04629
ARHGEF5	-0.030848	4.52576	-0.0837635	0.935032	0.997029	-6.61504
ARHGEF6	0.0644036	9.69566	0.153549	0.881268	0.993319	-6.60604
ARHGEF7	0.411868	7.05449	0.983209	0.350561	0.890244	-6.11874
ARID1A	0.315574	8.91047	0.757083	0.467876	0.936509	-6.31625
ARID1B	0.116829	6.67286	0.332129	0.747207	0.986335	-6.55916
ARID2	-0.752007	7.68424	-2.13635	0.0606227	0.486235	-4.60769
ARID3A	-0.375043	9.55975	-1.03319	0.327811	0.879471	-6.0694
ARID3B	0.418876	6.20558	1.18776	0.26458	0.834264	-5.90498
ARID3C	-0.130562	4.16588	-0.342545	0.739608	0.985046	-6.55538
ARID4A	0.485174	6.88858	1.2854	0.22995	0.800282	-5.79252
ARID4B	0.645996	6.03295	1.57587	0.148654	0.703924	-5.42408
ARID5A	0.141657	7.37841	0.426199	0.679726	0.978523	-6.52094
ARID5B	0.885122	7.30508	1.81459	0.102138	0.607292	-5.09008
ARIH2	-0.245112	7.02802	-0.747132	0.473577	0.936509	-6.32392
ARIH2OS	0.29713	3.57329	0.898279	0.391856	0.910647	-6.19799
ARL1	-0.470124	5.85303	-1.34209	0.211628	0.780205	-5.72442
ARL10	0.0746653	7.77835	0.194081	0.850314	0.990677	-6.59839
ARL11	0.066875	6.34724	0.195485	0.849247	0.990677	-6.5981
ARL13A	-0.11549	2.28672	-0.346229	0.736928	0.985021	-6.55402
ARL13B	0.0648632	6.99404	0.192215	0.851734	0.990677	-6.59879
ARL14	-0.284296	2.73489	-0.806766	0.440084	0.92695	-6.27662
ARL14EP	-0.564718	5.97927	-1.05578	0.317906	0.874577	-6.04648
ARL14EPL	-0.333894	2.70364	-1.00676	0.339702	0.885874	-6.09574
ARL15	0.114035	5.18024	0.19097	0.852682	0.990677	-6.59904
ARL16	-0.2939	7.25461	-0.838873	0.422724	0.921973	-6.24986
ARL2	-1.13655	8.68384	-3.4666	0.00681721	0.150803	-2.46866
ARL2.SNX15	-0.381128	6.32843	-1.1071	0.296253	0.85632	-5.99295
ARL2BP	-0.0954951	6.74141	-0.293598	0.775557	0.98878	-6.57215
ARL3	-0.543349	6.79768	-1.60398	0.142325	0.692029	-5.38605
ARL4A	-0.379854	5.49157	-0.848083	0.417831	0.919605	-6.24201
ARL4C	2.50986	7.01823	6.79252	7.04596e-05	0.00967411	2.11876
ARL4D	-0.204432	3.61614	-0.497048	0.630774	0.971774	-6.48615
ARL5A	0.608365	7.33536	1.45135	0.179791	0.742522	-5.58777
ARL5B	0.45635	7.54118	1.03609	0.326531	0.878849	-6.06649
ARL5C	-0.655526	3.9799	-1.62635	0.137462	0.683236	-5.35553
ARL6	-0.36369	2.56952	-0.956667	0.363109	0.894438	-6.14414
ARL6IP1	-0.39382	9.19732	-1.0713	0.311232	0.86979	-6.0305
ARL6IP4	-0.354286	8.44261	-0.914767	0.383578	0.905419	-6.18307
ARL6IP5	0.347943	9.61076	0.926689	0.377671	0.90314	-6.17214
ARL6IP6	-0.536335	6.78718	-1.11038	0.294909	0.855912	-5.98947
ARL8A	0.45119	8.33728	1.28684	0.22947	0.800144	-5.79082
ARL8B	-0.721581	8.77734	-1.67615	0.127168	0.662295	-5.28674
ARL9	-0.129549	2.88779	-0.383962	0.709698	0.982357	-6.53924
ARMC1	-0.119019	8.23943	-0.278872	0.786488	0.989033	-6.5767
ARMC10	-0.747302	6.00023	-1.77322	0.109095	0.622779	-5.14964
ARMC12	-0.212829	4.52676	-0.633946	0.541499	0.955284	-6.40476
ARMC2	-0.389088	3.3869	-1.15294	0.277906	0.842091	-5.94353
ARMC3	-0.289703	3.58416	-0.869822	0.406438	0.916454	-6.22321
ARMC4	-0.381255	2.54704	-1.14383	0.281478	0.844384	-5.95347
ARMC5	-0.684703	6.20958	-1.82321	0.100741	0.60503	-5.07759
ARMC6	-1.0907	7.00729	-3.28198	0.00917721	0.179534	-2.76601
ARMC7	0.0541429	7.0347	0.151619	0.882748	0.993554	-6.60636
ARMC8	0.371014	9.36531	0.873173	0.404702	0.915927	-6.22028
ARMC9	0.0897047	4.77034	0.256427	0.803243	0.989157	-6.58319
ARMCX1	0.434417	3.61237	1.23815	0.246213	0.820447	-5.84774
ARMCX2	-0.154281	3.70272	-0.393992	0.70253	0.981858	-6.53506
ARMCX3	-0.0685078	5.55229	-0.187261	0.855506	0.990677	-6.5998
ARMCX4	0.0729094	2.71138	0.195715	0.849072	0.990677	-6.59805
ARMCX5	-0.058397	6.094	-0.175566	0.864424	0.990677	-6.60211
ARMCX5.GPRASP2	-0.178422	4.99643	-0.529027	0.609266	0.967423	-6.46878
ARMCX6	-0.552054	6.81757	-1.69715	0.123042	0.653853	-5.25742
ARMS2	0.614597	3.71161	1.6095	0.14111	0.689494	-5.37854
ARMT1	1.84106	8.37663	4.03358	0.00280528	0.0888407	-1.57534
ARNT	0.434779	8.40816	1.1109	0.294697	0.855912	-5.98891
ARNTL	0.249975	7.39059	0.726177	0.485728	0.939523	-6.33978
ARNTL2	0.405166	4.52322	0.940914	0.370709	0.899391	-6.15894
ARPC1A	-0.879893	9.36093	-2.55829	0.0301803	0.34273	-3.94023
ARPC1B	0.522682	10.5486	1.59745	0.143773	0.694745	-5.39492
ARPC2	0.598243	10.2499	1.6487	0.132752	0.67377	-5.32479
ARPC4	0.313901	9.92342	0.91643	0.38275	0.905139	-6.18155
ARPC4.TTLL3	0.514405	8.26915	1.50943	0.164619	0.726335	-5.51241
ARPC5	0.741614	9.95053	1.98102	0.0781203	0.542069	-4.84441
ARPC5L	-0.954279	6.8449	-2.83961	0.0189378	0.265586	-3.48453
ARPIN	0.25298	7.1987	0.580673	0.575356	0.965576	-6.43861
ARPP19	0.572903	7.88652	1.03594	0.326596	0.878849	-6.06664
ARPP21	-0.660249	4.91639	-1.63942	0.134688	0.67812	-5.33757
ARR3	-0.759088	3.60875	-2.29833	0.0464271	0.43318	-4.35489
ARRB1	0.488464	9.21188	1.4875	0.170211	0.731053	-5.54108
ARRB2	0.884158	11.6281	2.62305	0.0271061	0.321544	-3.83575
ARRDC1	-0.560012	8.8291	-1.65778	0.130881	0.670211	-5.31225
ARRDC1.AS1	-0.109363	6.76186	-0.327445	0.750632	0.987138	-6.56083
ARRDC2	0.387145	6.87152	1.14511	0.280974	0.844145	-5.95207
ARRDC3	2.43566	8.10939	6.05193	0.000171102	0.0159341	1.2396
ARRDC4	0.216385	6.98003	0.451597	0.661979	0.975554	-6.50905
ARRDC5	-0.15944	2.98046	-0.415773	0.687072	0.980373	-6.52563
ARSA	0.435559	6.24735	1.23916	0.245855	0.819839	-5.84657
ARSB	0.85876	8.12498	2.47367	0.0347279	0.372351	-4.07614
ARSD	0.0231597	8.16246	0.0704679	0.945324	0.997029	-6.61616
ARSE	0.232568	3.29209	0.68939	0.507529	0.947773	-6.36665
ARSF	0.387274	4.11052	1.1106	0.29482	0.855912	-5.98924
ARSG	0.711773	5.19163	2.02073	0.073236	0.526826	-4.7845
ARSH	-0.4069	3.49637	-1.1806	0.267277	0.836037	-5.91298
ARSI	0.275713	3.64513	0.81565	0.435233	0.92695	-6.26931
ARSJ	0.459373	4.17374	1.1918	0.263068	0.834162	-5.90046
ARSK	0.0792942	5.47992	0.2413	0.814596	0.989984	-6.58726
ART1	-0.00530011	5.37748	-0.0127981	0.990061	0.998752	-6.61877
ART3	-2.47291	7.2806	-6.58923	8.92818e-05	0.0109394	1.88525
ART4	0.141831	2.87544	0.436189	0.672719	0.976801	-6.51634
ART5	-0.352086	3.7315	-0.665057	0.522275	0.951624	-6.38373
ARTN	-0.115792	6.7131	-0.292338	0.77649	0.98878	-6.57255
ARV1	-0.125742	7.60605	-0.273856	0.790222	0.989033	-6.57819
ARVCF	-0.164349	5.05579	-0.31788	0.757646	0.987642	-6.56415
ARX	0.021019	6.13907	0.055338	0.957048	0.997227	-6.61719
AS3MT	0.0734981	3.17785	0.224718	0.827093	0.990677	-6.59144
ASAH1	1.4633	9.3045	4.18977	0.00221294	0.0783074	-1.33595
ASAH2	0.389131	2.82481	1.19079	0.263444	0.834264	-5.90159
ASAH2B	-0.167742	3.78423	-0.497782	0.630276	0.97163	-6.48576
ASAP2	0.213821	4.736	0.649696	0.531715	0.954842	-6.39423
ASAP3	-0.0984826	7.03274	-0.271245	0.792169	0.989033	-6.57896
ASB1	-0.109019	7.02714	-0.318356	0.757297	0.987642	-6.56398
ASB10	0.335063	6.88108	0.985491	0.349498	0.890036	-6.11653
ASB11	-0.191113	3.78702	-0.551374	0.594465	0.966772	-6.45605
ASB12	-0.00163457	3.05692	-0.00472373	0.996332	0.998752	-6.61885
ASB13	-0.0605512	5.31228	-0.179426	0.861479	0.990677	-6.60136
ASB14	-0.134376	2.56674	-0.39247	0.703616	0.981858	-6.5357
ASB15	0.226125	2.58614	0.636394	0.539971	0.955284	-6.40313
ASB16	0.0500643	5.39462	0.123365	0.904461	0.994898	-6.61058
ASB16.AS1	-0.333044	6.00558	-0.86248	0.410262	0.917845	-6.2296
ASB17	0.163599	2.41784	0.468447	0.650326	0.973827	-6.5008
ASB18	0.073738	5.83824	0.210181	0.838091	0.990677	-6.59487
ASB2	-0.412819	6.1897	-1.23346	0.247877	0.822005	-5.85313
ASB3	-0.27286	6.68912	-0.604792	0.559883	0.96115	-6.42362
ASB4	0.408972	3.37813	1.2313	0.248646	0.822957	-5.85561
ASB5	-0.211484	3.30931	-0.525811	0.611411	0.967571	-6.47058
ASB6	-0.387371	6.42488	-1.19184	0.26305	0.834162	-5.9004
ASB7	0.50877	6.30038	1.20778	0.257153	0.830617	-5.88244
ASB8	0.443673	8.63858	1.16678	0.272544	0.839212	-5.9283
ASB9	-0.0313872	4.1968	-0.083354	0.935349	0.997029	-6.61508
ASCC1	-0.711624	6.96884	-1.46714	0.17555	0.737684	-5.56746
ASCC2	0.069874	8.80286	0.210554	0.837808	0.990677	-6.59478
ASCC3	-1.05219	6.55784	-2.40856	0.0386857	0.392206	-4.18015
ASCL1	-0.186329	3.30696	-0.521293	0.614433	0.96849	-6.47308
ASCL2	-0.0902051	6.21518	-0.254004	0.805058	0.989314	-6.58386
ASCL3	0.0438355	2.44351	0.128892	0.900206	0.994572	-6.60982
ASCL4	-0.0804707	2.96242	-0.244263	0.812368	0.989783	-6.58648
ASCL5	0.338606	4.89401	0.936479	0.37287	0.900433	-6.16307
ASF1A	-0.811772	7.4967	-1.88492	0.0912471	0.581572	-4.98738
ASF1B	-0.558947	8.58315	-1.69027	0.12438	0.655478	-5.26705
ASGR1	0.0863649	4.54698	0.239391	0.816032	0.989984	-6.58776
ASGR2	-0.248083	7.2141	-0.751843	0.470873	0.936509	-6.3203
ASH1L.AS1	0.0673735	6.10109	0.202582	0.843855	0.990677	-6.59657
ASH2L	-0.431318	8.39202	-1.16009	0.275126	0.841771	-5.93568
ASIC1	1.58135	4.2495	4.38789	0.00164606	0.0640005	-1.03709
ASIC3	-0.106546	4.13891	-0.259567	0.800892	0.989157	-6.58231
ASIC4	0.0229035	5.29623	0.0662556	0.948587	0.997029	-6.61647
ASIC5	0.115448	2.35262	0.343184	0.739144	0.985021	-6.55515
ASIP	0.696676	5.42372	1.92325	0.08578	0.565758	-4.93071
ASL	-0.181662	7.40736	-0.533677	0.60617	0.967423	-6.46617
ASMT	0.0244672	4.47131	0.069317	0.946215	0.997029	-6.61625
ASMT.1	0.384137	4.40506	1.00478	0.340603	0.885874	-6.09769
ASMTL	0.546941	6.25638	1.54015	0.157057	0.713939	-5.47184
ASMTL.1	0.546941	6.25638	1.54015	0.157057	0.713939	-5.47184
ASNA1	0.021836	7.86469	0.062932	0.951162	0.997029	-6.6167
ASNS	-0.899259	6.44659	-2.14846	0.05943	0.482907	-4.58898
ASNSD1	-0.0708693	6.07232	-0.174213	0.865458	0.990677	-6.60236
ASPA	0.144289	2.82811	0.395357	0.701557	0.981858	-6.53448
ASPDH	-0.00872854	5.13838	-0.0203475	0.984199	0.998752	-6.61864
ASPG	0.130019	5.60067	0.310142	0.763338	0.987642	-6.56677
ASPH	0.758561	10.3109	2.04637	0.0702389	0.517747	-4.7456
ASPHD1	-0.314169	4.31187	-0.942676	0.369853	0.898845	-6.1573
ASPHD2	-0.590296	4.34241	-1.79929	0.104662	0.611859	-5.11219
ASPM	-0.30441	7.7036	-0.857865	0.412678	0.917845	-6.2336
ASPN	0.120285	2.42776	0.316402	0.758733	0.987642	-6.56465
ASPSCR1	-0.301413	6.23479	-0.633482	0.541789	0.955284	-6.40506
ASRGL1	-0.248911	5.5788	-0.763149	0.464423	0.935881	-6.31153
ASS1	0.12723	4.93203	0.363574	0.72436	0.983352	-6.54741
ASTE1	-0.118575	5.48322	-0.192269	0.851693	0.990677	-6.59877
ASTL	-0.128859	8.32257	-0.396214	0.700946	0.981858	-6.53412
ASTN1	0.149068	3.18778	0.348037	0.735615	0.985021	-6.55335
ASTN2	0.0976091	5.58335	0.294417	0.774951	0.988646	-6.57189
ASXL1	-0.0320012	7.47935	-0.0925664	0.928225	0.99622	-6.6142
ASXL2	-0.0775147	7.95863	-0.211177	0.837336	0.990677	-6.59464
ASXL3	-0.302303	2.71656	-0.818702	0.433575	0.92695	-6.26678
ASZ1	0.0180241	2.33211	0.0544065	0.95777	0.997227	-6.61725
ATAD1	-0.402821	7.95051	-1.10485	0.297177	0.856517	-5.99534
ATAD2	-0.518052	8.39869	-1.41777	0.189107	0.756241	-5.6305
ATAD2B	-0.155287	5.80755	-0.355647	0.730094	0.983959	-6.55047
ATAD3A	-0.538914	7.64822	-1.50416	0.165946	0.728099	-5.51932
ATAD3B	-0.444387	6.19383	-1.24184	0.244908	0.819243	-5.84347
ATAD3C	-0.647363	3.50355	-1.72409	0.117925	0.643115	-5.21952
ATAD5	-0.386557	6.92149	-1.01505	0.335936	0.88345	-6.08754
ATAT1	0.351143	4.20491	0.791466	0.448523	0.928085	-6.28906
ATCAY	-0.0294734	4.09834	-0.0843269	0.934596	0.997029	-6.61499
ATE1	1.43736	6.59253	2.64661	0.0260674	0.314837	-3.79766
ATF1	0.048938	8.61691	0.142468	0.88977	0.994085	-6.60782
ATF2	0.172736	8.5145	0.513134	0.619907	0.970111	-6.47754
ATF3	0.830665	4.8199	1.87137	0.0932579	0.586175	-5.00731
ATF4	-0.515971	9.00534	-1.56598	0.150939	0.706305	-5.43736
ATF6	0.0658633	9.17396	0.195472	0.849257	0.990677	-6.5981
ATF6B	0.329357	9.42802	1.01046	0.338017	0.884782	-6.09208
ATF7IP	0.363647	7.23582	0.812948	0.436704	0.92695	-6.27154
ATF7IP2	-0.0606889	5.02629	-0.15568	0.879636	0.992869	-6.60568
ATG10	-0.395557	4.72689	-0.924393	0.378803	0.903721	-6.17425
ATG101	-0.213985	6.71251	-0.643087	0.535808	0.955284	-6.39867
ATG12	0.057079	6.45841	0.121776	0.905685	0.994898	-6.61079
ATG13	0.334369	8.22264	0.709419	0.495585	0.944091	-6.35218
ATG14	0.878797	6.46288	2.38864	0.0399835	0.399064	-4.21186
ATG16L1	-0.282997	5.47287	-0.763851	0.464025	0.935773	-6.31098
ATG16L2	0.00575788	6.86402	0.0166126	0.987099	0.998752	-6.61871
ATG2A	0.300706	7.31032	0.853112	0.415176	0.919232	-6.2377
ATG2B	0.410188	5.29416	1.15631	0.27659	0.842091	-5.93983
ATG3	-0.787028	9.69502	-2.22227	0.0526354	0.460722	-4.47425
ATG4A	-0.740069	5.47271	-1.50698	0.165235	0.727225	-5.51562
ATG4B	0.0194446	6.67099	0.0469997	0.963514	0.997523	-6.61766
ATG4C	0.329422	5.33102	0.560249	0.588641	0.966772	-6.45085
ATG4D	-0.0213291	7.84424	-0.062305	0.951648	0.997029	-6.61675
ATG5	-0.804329	6.88022	-1.73761	0.115433	0.636418	-5.20039
ATG7	-0.333815	8.90497	-0.880287	0.401032	0.914643	-6.21401
ATG9A	0.265117	8.31995	0.57388	0.579756	0.965576	-6.44273
ATG9B	0.0560753	3.41422	0.162792	0.874189	0.9921	-6.60445
ATIC	-1.06569	8.57149	-3.10377	0.0122654	0.211119	-3.05489
ATL1	-0.387568	4.12898	-1.16618	0.272776	0.839504	-5.92897
ATL2	-0.0165013	8.1895	-0.0383319	0.970239	0.997952	-6.61806
ATL3	-0.59652	8.0498	-1.2031	0.258874	0.832402	-5.88774
ATM	0.826504	8.75994	1.82081	0.101128	0.605599	-5.08107
ATMIN	0.144297	8.32164	0.423059	0.681934	0.978955	-6.52236
ATN1	0.182269	5.70067	0.395812	0.701233	0.981858	-6.53429
ATOH1	-0.134705	4.83495	-0.327274	0.750758	0.987138	-6.56089
ATOH7	0.250278	4.17495	0.611673	0.555512	0.960653	-6.41924
ATOH8	0.0523538	4.65981	0.159824	0.876461	0.9921	-6.60497
ATOX1	-0.0220478	6.55524	-0.0630287	0.951087	0.997029	-6.6167
ATP10A	0.0352311	6.04865	0.107682	0.916551	0.995401	-6.61255
ATP10B	-0.220728	3.85328	-0.573806	0.579804	0.965576	-6.44277
ATP10D	0.631735	5.68796	1.44325	0.182	0.74447	-5.59813
ATP11A	0.978443	6.82625	2.71803	0.0231575	0.296087	-3.68199
ATP11AUN	0.589023	3.46619	1.47458	0.173581	0.735724	-5.55784
ATP11B	0.726444	7.33013	2.00695	0.0748968	0.529541	-4.80534
ATP11C	0.418877	6.09961	0.832397	0.426187	0.92434	-6.25533
ATP12A	-0.39464	3.07935	-1.2138	0.254955	0.828238	-5.87562
ATP13A1	-0.204013	9.04179	-0.615057	0.553369	0.960212	-6.41707
ATP13A2	-0.317555	6.60663	-0.956131	0.363365	0.894438	-6.14464
ATP13A3	0.580946	10.5797	1.4593	0.177645	0.739984	-5.57756
ATP13A4	-0.430721	3.03269	-1.30926	0.222084	0.792202	-5.7641
ATP13A5	0.0150562	3.46873	0.0439224	0.965901	0.997523	-6.61781
ATP13A5.AS1	-0.0936336	3.05856	-0.27295	0.790898	0.989033	-6.57846
ATP1A1	-0.145566	8.81491	-0.368859	0.720548	0.982724	-6.54533
ATP1A2	0.153667	5.16544	0.324663	0.75267	0.987642	-6.5618
ATP1A3	-0.218505	5.3007	-0.634318	0.541266	0.955284	-6.40451
ATP1A4	-0.0499054	6.47402	-0.133796	0.896435	0.994572	-6.60912
ATP1B1	3.8645	7.1012	11.1911	1.11984e-06	0.00161039	5.99958
ATP1B2	0.047109	3.20993	0.13794	0.893249	0.994085	-6.60851
ATP1B3	0.378803	7.82269	0.87701	0.40272	0.914968	-6.2169
ATP1B4	0.164152	3.12188	0.438179	0.671328	0.976248	-6.51541
ATP23	-0.314103	7.24091	-0.811658	0.437408	0.92695	-6.2726
ATP2A1	0.725936	5.6478	1.77744	0.108367	0.620979	-5.1436
ATP2A2	0.103219	9.44477	0.228135	0.824513	0.990677	-6.5906
ATP2A3	-0.019833	9.46999	-0.0526177	0.959157	0.997227	-6.61735
ATP2B1	-0.00559208	8.20928	-0.0122877	0.990457	0.998752	-6.61878
ATP2B2	-0.192937	6.11435	-0.520884	0.614706	0.96849	-6.4733
ATP2B3	0.128144	6.38096	0.387563	0.707121	0.982123	-6.53775
ATP2B4	0.0642707	9.3019	0.16653	0.871329	0.99197	-6.60378
ATP2C1	0.363152	8.53019	0.943158	0.369619	0.898845	-6.15684
ATP2C2	-0.368329	4.84537	-0.977935	0.353029	0.890702	-6.12383
ATP4A	0.101235	6.54565	0.27605	0.788588	0.989033	-6.57754
ATP4B	-0.00804182	4.61522	-0.0246618	0.980849	0.998752	-6.61853
ATP5A1	-0.512911	9.52673	-1.53298	0.158794	0.717462	-5.48135
ATP5B	-0.158861	11.6718	-0.422302	0.682467	0.978955	-6.5227
ATP5C1	-0.206553	9.57559	-0.634575	0.541106	0.955284	-6.40434
ATP5D	-0.979001	7.40588	-2.52478	0.031905	0.354112	-3.99412
ATP5EP2	0.289094	6.8621	0.757934	0.467391	0.936509	-6.31559
ATP5F1	-0.211537	10.5882	-0.644372	0.535011	0.955284	-6.39781
ATP5G1	-0.709849	9.4884	-1.85451	0.0958164	0.593641	-5.03201
ATP5G2	-0.266586	10.2468	-0.794313	0.446945	0.927713	-6.28676
ATP5G3	-0.65696	9.29366	-1.8626	0.0945807	0.590305	-5.02017
ATP5H	-0.459585	9.09447	-1.39019	0.197064	0.764607	-5.66511
ATP5I	-0.925396	8.16601	-2.67916	0.0246982	0.306603	-3.74498
ATP5J	-0.0539991	11.4972	-0.148683	0.885	0.994053	-6.60684
ATP5J2	-0.350144	11.4236	-1.06261	0.314958	0.873035	-6.03947
ATP5J2.PTCD1	0.0756215	6.23164	0.185505	0.856844	0.990677	-6.60016
ATP5L	-0.0482958	10.0877	-0.140976	0.890916	0.994085	-6.60805
ATP5L2	0.36845	4.14215	1.123	0.289783	0.850982	-5.97598
ATP5O	-0.324351	10.8383	-0.967689	0.357859	0.892275	-6.13366
ATP5S	-0.593665	6.09985	-1.50027	0.166934	0.728808	-5.52441
ATP5SL	-0.0757586	8.12368	-0.214386	0.834906	0.990677	-6.5939
ATP6AP1	0.189873	7.6911	0.47419	0.646376	0.973827	-6.49793
ATP6AP1L	-0.347359	5.37758	-1.05145	0.319787	0.874577	-6.0509
ATP6AP2	0.99059	10.803	2.65174	0.0258467	0.31383	-3.78937
ATP6V0A2	-0.636386	7.69675	-1.81884	0.101447	0.605883	-5.08393
ATP6V0A4	0.0723123	3.29602	0.210783	0.837635	0.990677	-6.59473
ATP6V0B	0.515888	8.65493	1.19717	0.261067	0.833282	-5.89442
ATP6V0C	0.43849	10.7187	1.23764	0.246394	0.820755	-5.84832
ATP6V0D1	0.855539	10.0387	2.60187	0.0280755	0.328854	-3.86996
ATP6V0D2	0.858987	5.20393	2.5951	0.0283922	0.331197	-3.88088
ATP6V0E1	0.447015	10.6147	1.26888	0.235533	0.808436	-5.812
ATP6V0E2	0.267047	6.64353	0.680323	0.512994	0.949795	-6.37308
ATP6V1A	0.0160532	8.26122	0.0382414	0.970309	0.997959	-6.61806
ATP6V1B1	0.019055	4.7981	0.0492681	0.961755	0.997523	-6.61754
ATP6V1B2	1.07099	9.91618	2.78914	0.0205858	0.27802	-3.56656
ATP6V1C1	0.541842	8.27639	1.16815	0.272021	0.839177	-5.92679
ATP6V1C2	1.01491	4.53753	3.09981	0.0123451	0.211904	-3.06133
ATP6V1D	0.00270407	6.33788	0.00653897	0.994922	0.998752	-6.61884
ATP6V1E1	-0.291957	7.91959	-0.873077	0.404752	0.915927	-6.22036
ATP6V1E2	-0.52768	4.29183	-1.41356	0.190303	0.75812	-5.63581
ATP6V1F	-0.0631584	8.49777	-0.188141	0.854836	0.990677	-6.59963
ATP6V1G1	-0.0348642	9.13532	-0.104848	0.918739	0.995401	-6.61288
ATP6V1G2.DDX39B	-0.626408	9.15272	-1.88326	0.0914914	0.582289	-4.98983
ATP6V1G3	-0.253597	4.74969	-0.747834	0.473174	0.936509	-6.32338
ATP6V1H	0.370692	7.93102	0.928405	0.376826	0.902543	-6.17055
ATP7A	0.719203	3.87359	1.86994	0.093472	0.587124	-5.00941
ATP7B	0.121614	3.67288	0.303028	0.768584	0.988269	-6.56912
ATP8A1	0.00370959	2.65466	0.00950212	0.992621	0.998752	-6.61881
ATP8A2	-0.0859877	2.86237	-0.221182	0.829764	0.990677	-6.5923
ATP8B1	0.420326	4.51517	1.20586	0.257857	0.831163	-5.88461
ATP8B2	-0.0269093	5.35188	-0.0772177	0.940098	0.997029	-6.61562
ATP8B3	-0.0760543	6.01141	-0.219261	0.831216	0.990677	-6.59275
ATP8B4	0.152797	8.68099	0.350663	0.733708	0.984867	-6.55236
ATP9A	0.453879	3.63498	1.30506	0.223453	0.793872	-5.76914
ATP9B	0.635547	7.13825	1.20942	0.256551	0.830072	-5.88058
ATPAF1	-0.289511	6.59062	-0.862886	0.41005	0.917845	-6.22925
ATPAF2	-0.0429594	7.27404	-0.102482	0.920565	0.995401	-6.61315
ATPIF1	-0.48532	9.68487	-1.41761	0.189152	0.756241	-5.6307
ATR	-0.810047	4.4487	-1.97653	0.0786914	0.543412	-4.85115
ATRAID	-0.186907	9.12879	-0.523756	0.612785	0.967571	-6.47172
ATRN	0.506759	8.00713	1.26002	0.238572	0.812422	-5.82236
ATRNL1	-0.148099	2.22508	-0.450082	0.663031	0.975554	-6.50978
ATRX	0.336416	4.81731	0.637455	0.53931	0.955284	-6.40243
ATXN1	0.680853	6.8985	1.65578	0.131291	0.670736	-5.31501
ATXN10	-0.765995	9.53351	-2.16476	0.0578599	0.477726	-4.56375
ATXN1L	0.541012	6.91458	1.63927	0.134721	0.67812	-5.33779
ATXN2	0.182137	7.83197	0.52344	0.612996	0.967773	-6.47189
ATXN2L	-0.421811	10.6165	-1.07217	0.310864	0.869781	-6.0296
ATXN3	-0.337005	5.95276	-0.73901	0.478263	0.936622	-6.33012
ATXN3L	-0.000933394	2.26532	-0.00282588	0.997805	0.998814	-6.61886
ATXN7	0.235154	7.9511	0.693109	0.505298	0.946699	-6.36399
ATXN7L1	0.567691	4.87053	1.5571	0.153018	0.707008	-5.44925
ATXN7L2	-0.0325086	5.09217	-0.0979284	0.924082	0.995704	-6.61364
ATXN7L3	-0.346012	6.66851	-0.979137	0.352465	0.890702	-6.12267
ATXN7L3B	-0.58891	7.31875	-1.34183	0.21171	0.780205	-5.72474
AUH	0.062937	5.99278	0.183864	0.858094	0.990677	-6.60049
AUNIP	-0.688133	6.58647	-2.09681	0.0646812	0.499832	-4.66854
AUP1	-0.0512138	10.5544	-0.154883	0.880246	0.993013	-6.60582
AURKA	-0.455274	8.37893	-1.11345	0.293657	0.854801	-5.9862
AURKAIP1	-0.54527	8.04925	-1.60135	0.142906	0.693455	-5.38962
AURKB	-0.659296	7.81409	-2.01339	0.0741167	0.528218	-4.79561
AURKC	-0.643053	4.03	-1.50999	0.164477	0.726335	-5.51167
AUTS2	-0.193577	3.8439	-0.580909	0.575203	0.965576	-6.43846
AVEN	-0.315634	6.13095	-0.802319	0.442526	0.927272	-6.28026
AVIL	0.180699	5.24514	0.532497	0.606955	0.967423	-6.46684
AVL9	-0.398794	7.37161	-1.04166	0.32407	0.877378	-6.06085
AVP	-0.206607	6.81895	-0.500627	0.628348	0.97163	-6.48425
AVPI1	0.750974	5.20852	2.22709	0.0522191	0.458803	-4.46672
AVPR1A	0.0384951	4.9132	0.105722	0.918064	0.995401	-6.61278
AVPR1B	0.1591	3.93337	0.406568	0.693587	0.980593	-6.52967
AVPR2	-0.228064	5.83731	-0.64095	0.537135	0.955284	-6.4001
AWAT1	0.0463321	3.39958	0.134589	0.895825	0.994572	-6.60901
AWAT2	0.550844	4.08472	1.19036	0.263604	0.834264	-5.90207
AXDND1	-0.240211	4.24743	-0.576207	0.578247	0.965576	-6.44132
AXIN1	-0.168994	7.16487	-0.517651	0.616874	0.969589	-6.47508
AXIN2	-0.343702	3.17902	-1.00861	0.338857	0.885323	-6.09391
AXL	0.94479	5.84037	2.39272	0.0397142	0.397869	-4.20537
AZGP1	-0.0896497	4.87946	-0.226478	0.825763	0.990677	-6.59101
AZI2	0.671242	6.01934	1.47005	0.174779	0.737492	-5.5637
AZIN1	0.48966	10.3424	1.24256	0.244656	0.819243	-5.84264
AZIN2	-1.41261	3.896	-4.05957	0.00269607	0.0872594	-1.53527
AZU1	-0.924573	8.20096	-2.68802	0.0243381	0.304516	-3.73063
B2M	0.29302	12.3318	0.870761	0.405951	0.916376	-6.22239
B3GALNT1	1.81082	5.23744	4.9998	0.000683916	0.03705	-0.150472
B3GALNT2	-0.479176	7.4064	-1.28647	0.229595	0.800144	-5.79126
B3GALT1	-0.174201	2.36157	-0.4655	0.652357	0.973827	-6.50227
B3GALT2	0.200795	2.91005	0.570878	0.581707	0.965659	-6.44453
B3GALT4	0.435062	4.60953	1.28961	0.228547	0.799184	-5.78754
B3GALT5	-0.125363	3.48896	-0.355584	0.73014	0.983959	-6.55049
B3GALT6	-0.487335	6.26009	-1.3815	0.199632	0.767654	-5.67593
B3GAT1	-0.212486	4.87312	-0.572917	0.580381	0.965608	-6.44331
B3GAT2	-0.028194	4.07436	-0.0678113	0.947381	0.997029	-6.61636
B3GAT3	-0.395115	7.01489	-1.13809	0.283749	0.845643	-5.95971
B3GLCT	0.499507	6.55639	1.19186	0.263045	0.834162	-5.90039
B3GNT2	-0.0260756	8.0338	-0.0673735	0.947721	0.997029	-6.61639
B3GNT3	-0.0665966	6.50089	-0.193956	0.85041	0.990677	-6.59842
B3GNT4	0.214568	4.49674	0.584553	0.572851	0.965576	-6.43623
B3GNT5	1.02288	8.16836	2.2928	0.0468536	0.43413	-4.36361
B3GNT6	0.101345	6.47011	0.266069	0.796032	0.989071	-6.58047
B3GNT7	-1.77949	6.30286	-4.89183	0.000795415	0.0414962	-0.30278
B3GNT8	0.269186	6.55986	0.808852	0.438942	0.92695	-6.27491
B3GNT9	0.210817	4.88955	0.541006	0.601308	0.967423	-6.46202
B3GNTL1	-0.457748	5.1466	-1.35391	0.207968	0.777526	-5.70998
B4GALNT1	-0.406602	5.30749	-0.731859	0.482414	0.93772	-6.33552
B4GALNT2	-0.00463093	3.62824	-0.0136756	0.98938	0.998752	-6.61876
B4GALNT3	0.550849	3.42449	1.61077	0.140831	0.689494	-5.3768
B4GALNT4	-0.11522	6.7527	-0.340434	0.741146	0.985199	-6.55616
B4GALT1	0.450286	7.42042	1.20045	0.259854	0.832715	-5.89073
B4GALT2	-1.67773	6.5608	-5.15624	0.000551133	0.0330884	0.0670271
B4GALT3	-0.376926	6.2247	-0.963612	0.359794	0.892399	-6.13755
B4GALT4	0.245365	5.52307	0.524462	0.612313	0.967571	-6.47133
B4GALT5	-0.161259	9.61619	-0.476636	0.644698	0.973725	-6.49669
B4GALT6	0.842631	5.142	1.84433	0.0973918	0.595854	-5.04686
B4GALT7	-0.298956	6.79843	-0.912269	0.384824	0.906292	-6.18534
B4GAT1	0.0152756	3.97747	0.0386014	0.97003	0.997915	-6.61805
B9D1	-0.821704	4.70574	-2.43473	0.0370439	0.384398	-4.13841
B9D2	0.285657	6.34383	0.764606	0.463596	0.935536	-6.31039
BAALC	-0.180738	3.39734	-0.431744	0.675833	0.977552	-6.5184
BAALC.AS2	0.158759	3.73845	0.453763	0.660475	0.975394	-6.50801
BAAT	-0.0644747	2.82559	-0.159008	0.877086	0.992385	-6.60511
BABAM1	-0.621316	7.95295	-1.80963	0.10295	0.60887	-5.09726
BACE1	-0.432679	6.07689	-1.25837	0.239143	0.813033	-5.82429
BACE2	-0.205276	3.70457	-0.506508	0.624372	0.970826	-6.48112
BACH1	1.34309	8.19654	3.26817	0.00938484	0.181177	-2.78834
BACH2	-0.683855	3.66711	-2.07254	0.0673003	0.507943	-4.70569
BAD	-0.649433	5.66646	-1.81785	0.101608	0.60613	-5.08536
BAG1	-0.696003	6.0286	-1.746	0.11391	0.633766	-5.18848
BAG2	-0.444093	5.03175	-1.05346	0.318912	0.874577	-6.04885
BAG3	-0.109197	8.16007	-0.333131	0.746474	0.986159	-6.5588
BAG4	0.309797	8.16414	0.916983	0.382475	0.905139	-6.18104
BAG5	-0.518661	7.31567	-1.18889	0.264154	0.834264	-5.90371
BAG6	0.204011	9.915	0.538499	0.602969	0.967423	-6.46345
BAGE5	0.10233	5.99627	0.249974	0.80808	0.989314	-6.58496
BAHCC1	0.056286	6.89092	0.154817	0.880296	0.993013	-6.60583
BAHD1	-0.314721	7.0489	-0.768536	0.46137	0.934503	-6.30731
BAIAP2	1.02471	6.75894	2.73551	0.0224967	0.291362	-3.65364
BAIAP2L1	-2.32241	7.18082	-6.70992	7.75275e-05	0.0100269	2.02458
BAIAP2L2	0.212531	5.72362	0.638609	0.538591	0.955284	-6.40166
BAIAP3	-0.245257	5.92469	-0.640848	0.537198	0.955284	-6.40017
BAK1	-0.477432	7.08233	-1.46393	0.176404	0.737684	-5.57159
BAMBI	-1.35523	6.14957	-3.76587	0.00424482	0.112615	-1.99277
BANF1	-0.831206	9.49527	-2.53089	0.0315837	0.35238	-3.98431
BANF2	-0.332031	2.75114	-0.999628	0.342963	0.886317	-6.10275
BANK1	-1.49645	4.15096	-2.64578	0.0261033	0.314862	-3.799
BANP	0.348669	8.94787	1.06433	0.314215	0.871734	-6.03769
BAP1	-0.473979	6.45258	-1.35302	0.208242	0.777526	-5.71107
BARD1	-0.782167	6.42205	-1.45237	0.179514	0.742522	-5.58646
BARHL1	0.147771	5.14	0.433069	0.674904	0.977552	-6.51779
BARHL2	0.028792	5.03026	0.0881081	0.931672	0.996545	-6.61464
BARX1	-1.25996	6.42093	-3.26056	0.00950146	0.182616	-2.80066
BARX2	0.0499371	2.9024	0.149289	0.884535	0.994053	-6.60674
BASP1	0.824653	10.3418	2.47398	0.0347102	0.372351	-4.07564
BATF	-0.189157	7.59073	-0.534357	0.605719	0.967423	-6.46579
BATF2	0.0371984	5.60391	0.0915787	0.928989	0.99622	-6.6143
BATF3	0.428836	5.77196	1.1322	0.286091	0.847085	-5.96607
BAX	0.113855	8.78897	0.316999	0.758294	0.987642	-6.56445
BAZ1A	0.497961	8.3332	1.52289	0.161268	0.721651	-5.4947
BAZ1B	-0.467992	10.2918	-1.38262	0.199298	0.76736	-5.67453
BAZ2A	0.276662	8.16878	0.851586	0.415981	0.919232	-6.23901
BAZ2B	1.13565	7.77351	2.98922	0.0147995	0.232989	-3.24114
BAZ2B.1	0.0919785	3.82885	0.275553	0.788958	0.989033	-6.57769
BBIP1	0.0737369	6.23349	0.205575	0.841583	0.990677	-6.5959
BBOF1	-0.00514506	2.94713	-0.0153677	0.988066	0.998752	-6.61873
BBOX1	0.067631	2.52831	0.193332	0.850885	0.990677	-6.59855
BBS1	-0.216419	5.30199	-0.578779	0.576581	0.965576	-6.43976
BBS10	0.0429201	5.61993	0.111155	0.913872	0.995401	-6.61214
BBS12	0.770775	4.2346	1.90819	0.08789	0.57173	-4.95303
BBS2	0.543337	5.23232	1.61069	0.140849	0.689494	-5.37691
BBS4	0.206039	2.95249	0.590933	0.568745	0.964043	-6.4323
BBS5	-0.154468	3.70584	-0.460788	0.65561	0.974673	-6.50459
BBS7	-0.772237	5.62804	-1.66354	0.129707	0.668158	-5.30427
BBS9	0.289092	4.08293	0.413645	0.688575	0.980373	-6.52657
BBX	-1.98053	6.69204	-4.5632	0.00127279	0.0548263	-0.777337
BCAM	0.398539	5.64138	1.04614	0.322107	0.876228	-6.05631
BCAN	0.440012	4.43066	1.05495	0.318265	0.874577	-6.04732
BCAP29	-0.0757221	6.64741	-0.209872	0.838325	0.990677	-6.59494
BCAP31	-0.256133	9.66638	-0.731557	0.482589	0.937786	-6.33575
BCAR1	-2.81472	5.90146	-6.57031	9.12933e-05	0.0110406	1.86323
BCAR3	0.61745	5.06659	1.82995	0.0996601	0.601235	-5.0678
BCAS1	-0.185129	3.80932	-0.441283	0.66916	0.975783	-6.51396
BCAS2	-0.473561	7.60769	-1.23852	0.246083	0.820158	-5.84731
BCAS3	0.135892	3.16829	0.396026	0.701081	0.981858	-6.5342
BCAS4	0.299332	5.76493	0.743367	0.475746	0.936509	-6.3268
BCAT1	1.87954	6.25611	3.35325	0.00817877	0.167202	-2.65094
BCAT2	-0.391758	7.0497	-1.19443	0.262085	0.833802	-5.8975
BCCIP	-0.372388	7.59222	-1.00953	0.33844	0.884789	-6.09301
BCDIN3D	-0.383289	5.47617	-1.12599	0.288582	0.849797	-5.97277
BCHE	-0.125167	2.31039	-0.35677	0.72928	0.983894	-6.55004
BCKDHA	-0.183569	7.95175	-0.543389	0.599732	0.967423	-6.46066
BCKDHB	-0.140915	5.96334	-0.306192	0.766249	0.988042	-6.56808
BCKDK	-0.208529	7.86019	-0.518125	0.616555	0.969349	-6.47482
BCL10	0.162146	6.97313	0.49284	0.633632	0.972	-6.48835
BCL11A	-1.06955	6.91436	-3.21195	0.0102818	0.190615	-2.87936
BCL11B	0.130496	5.43498	0.390733	0.704856	0.982123	-6.53643
BCL2	-1.39016	7.15482	-3.84684	0.0037413	0.104152	-1.86562
BCL2A1	1.26585	9.45678	3.52409	0.0062191	0.144205	-2.37659
BCL2L1	0.5275	6.39999	1.60235	0.142685	0.692831	-5.38826
BCL2L10	0.00286555	4.25049	0.00758462	0.99411	0.998752	-6.61883
BCL2L11	0.411176	8.0422	1.21454	0.254685	0.827851	-5.87477
BCL2L12	-1.15064	6.61754	-3.16359	0.0111242	0.199978	-2.95778
BCL2L13	0.222614	6.09705	0.451046	0.662361	0.975554	-6.50932
BCL2L14	0.00707856	3.92175	0.0176477	0.986295	0.998752	-6.61869
BCL2L15	0.445815	3.07749	1.16913	0.271644	0.839002	-5.92571
BCL2L2	0.339428	7.19297	1.02354	0.332117	0.881857	-6.07909
BCL2L2.PABPN1	0.0186645	6.96544	0.0486998	0.962196	0.997523	-6.61757
BCL6	2.39456	9.81176	4.42271	0.00156356	0.0620889	-0.985153
BCL6B	-0.102754	4.45296	-0.234955	0.819371	0.990523	-6.5889
BCL7A	-0.737959	5.96556	-1.84578	0.0971668	0.595293	-5.04476
BCL7B	0.178016	9.4125	0.503154	0.626638	0.971308	-6.48291
BCL7C	0.0101471	6.95993	0.0268325	0.979164	0.998752	-6.61847
BCL9	0.448136	6.45404	1.26346	0.23739	0.810962	-5.81835
BCL9L	0.659284	7.37291	1.65132	0.132209	0.672962	-5.32117
BCLAF1	-0.348688	9.14325	-0.984039	0.350175	0.890244	-6.11794
BCO1	-0.097307	3.94549	-0.298514	0.771919	0.988269	-6.57058
BCO2	-0.428489	3.01757	-1.18943	0.263953	0.834264	-5.90311
BCOR	0.20935	8.85245	0.633038	0.542066	0.955284	-6.40536
BCORL1	0.109654	7.05319	0.323242	0.753712	0.987642	-6.5623
BCR	-1.64706	5.00835	-4.68101	0.00107346	0.0503882	-0.60534
BCS1L	-0.480928	7.0908	-1.05002	0.320411	0.874904	-6.05236
BDH1	-0.832584	7.73627	-2.35929	0.0419744	0.411005	-4.25848
BDH2	-0.0277125	5.8679	-0.0621222	0.951789	0.997029	-6.61676
BDKRB1	0.286157	4.35124	0.815526	0.4353	0.92695	-6.26941
BDKRB2	0.67503	3.56641	1.76796	0.11001	0.623693	-5.15717
BDNF	-0.301319	2.86512	-0.831698	0.426562	0.924614	-6.25591
BDP1	-0.43657	6.26603	-0.950038	0.366293	0.89596	-6.15039
BEAN1	0.318955	6.41537	0.786624	0.451216	0.92975	-6.29295
BEAN1.AS1	0.185098	3.10837	0.52879	0.609424	0.967423	-6.46892
BECN1	0.496078	8.33717	1.50954	0.164592	0.726335	-5.51227
BECN2	-0.516396	2.91351	-1.51018	0.16443	0.726335	-5.51143
BEGAIN	-0.106856	5.02268	-0.325402	0.752129	0.987642	-6.56154
BEND2	-0.0798482	2.48687	-0.239077	0.816268	0.989984	-6.58784
BEND3	-0.754043	4.13181	-2.19634	0.0549318	0.467573	-4.51469
BEND4	0.481729	2.90616	1.42128	0.188112	0.755184	-5.62605
BEND5	-0.0251805	6.47711	-0.0696056	0.945992	0.997029	-6.61622
BEND6	-0.456486	3.11622	-1.38694	0.19802	0.765169	-5.66916
BEND7	-0.0529637	4.38381	-0.137884	0.893292	0.994085	-6.60852
BEST1	0.976051	5.46247	2.7782	0.0209618	0.280229	-3.58434
BEST2	0.0777864	4.82965	0.238382	0.816791	0.989984	-6.58802
BEST3	-0.226885	2.70268	-0.633421	0.541826	0.955284	-6.4051
BEST4	-0.0409678	3.00714	-0.115956	0.91017	0.994898	-6.61155
BET1	0.421111	7.17757	0.82977	0.427597	0.925566	-6.25754
BET1L	0.0682468	6.54619	0.198287	0.847117	0.990677	-6.5975
BEX1	-0.244554	10.1975	-0.722065	0.488135	0.940384	-6.34285
BEX2	-0.00161124	5.71055	-0.00345202	0.997319	0.998766	-6.61885
BEX3	-0.0717178	5.22403	-0.202029	0.844274	0.990677	-6.59669
BEX4	-0.493122	4.19322	-1.3905	0.196975	0.764511	-5.66473
BEX5	0.0876861	3.05665	0.256986	0.802824	0.989157	-6.58303
BFAR	-0.194726	7.94959	-0.466241	0.651846	0.973827	-6.5019
BFSP1	-0.00345567	3.39528	-0.0103135	0.991991	0.998752	-6.6188
BFSP2	0.172379	5.39574	0.400447	0.697934	0.981454	-6.53231
BGN	0.313446	3.32677	0.824977	0.430179	0.926077	-6.26155
BHLHA15	0.572515	9.08047	0.978111	0.352946	0.890702	-6.12366
BHLHA9	0.0152428	5.70598	0.0294942	0.977098	0.99871	-6.61839
BHLHB9	-0.404045	6.30056	-0.89189	0.395097	0.911831	-6.20371
BHLHE22	-0.178819	5.00288	-0.53769	0.603506	0.967423	-6.46391
BHLHE23	0.258441	5.55648	0.60821	0.557709	0.961015	-6.42145
BHLHE40	1.61551	8.56399	4.72193	0.00101228	0.0484645	-0.54609
BHLHE41	4.28032	6.18947	13.1686	2.70275e-07	0.000827914	7.20261
BHMG1	-0.190163	4.43747	-0.523276	0.613106	0.967773	-6.47198
BHMT	0.673496	3.75599	1.89437	0.0898703	0.57855	-4.97346
BHMT2	0.00526712	6.20002	0.0144349	0.98879	0.998752	-6.61875
BICC1	0.0824754	3.22003	0.227526	0.824973	0.990677	-6.59075
BICD1	0.0580268	5.77075	0.172184	0.867007	0.990685	-6.60274
BICD2	-0.178134	6.57923	-0.52801	0.609944	0.967556	-6.46935
BICDL1	-0.146304	4.41921	-0.393453	0.702915	0.981858	-6.53529
BICDL2	-0.122289	5.59816	-0.302227	0.769175	0.988269	-6.56938
BICRA	0.182165	6.94555	0.478677	0.643299	0.973435	-6.49566
BICRAL	0.494285	6.41618	1.32943	0.215611	0.784636	-5.73981
BID	0.645236	8.147	1.96933	0.079616	0.547147	-4.86195
BIK	-1.06268	6.91389	-2.74022	0.0223217	0.290104	-3.64599
BIN1	-0.0611038	5.86133	-0.173881	0.865711	0.990677	-6.60243
BIN2	0.322147	9.58438	0.955613	0.363614	0.894438	-6.14513
BIN3	-0.443489	7.54149	-1.2581	0.239236	0.813054	-5.82461
BIN3.IT1	0.466189	4.53441	1.22432	0.251145	0.82478	-5.86361
BIRC2	1.17662	7.09773	2.82453	0.0194157	0.268846	-3.50905
BIRC3	1.66194	5.84576	2.58723	0.0287653	0.333369	-3.89357
BIRC5	-0.475203	7.55537	-1.44667	0.181064	0.743247	-5.59375
BIRC6	0.0669873	8.02488	0.173867	0.865722	0.990677	-6.60243
BIRC7	0.21379	5.30719	0.590712	0.568887	0.964054	-6.43244
BIRC8	0.226661	2.84061	0.624011	0.547724	0.958273	-6.41128
BIVM	-0.541039	5.616	-1.12627	0.288468	0.849797	-5.97247
BIVM.ERCC5	-0.258403	5.86522	-0.63824	0.538821	0.955284	-6.40191
BLACAT1	-0.509533	4.68039	-1.34933	0.209382	0.77871	-5.71559
BLACE	-0.440672	4.53852	-1.33611	0.213503	0.782423	-5.7317
BLCAP	0.206366	7.79699	0.543691	0.599532	0.967423	-6.46048
BLK	0.0842104	4.88234	0.244295	0.812344	0.989783	-6.58647
BLM	-1.38025	6.8003	-3.87536	0.00357929	0.101617	-1.82102
BLMH	-0.847687	7.70145	-2.458	0.0356418	0.376941	-4.10121
BLNK	0.950808	4.6454	2.49731	0.0333928	0.363688	-4.03824
BLOC1S1	0.65151	10.97	1.74571	0.113962	0.633766	-5.18889
BLOC1S1.RDH5	0.571311	7.74201	1.56706	0.150688	0.706016	-5.43591
BLOC1S2	0.443699	7.50256	1.27924	0.232021	0.803188	-5.79981
BLOC1S3	0.084693	7.0366	0.257261	0.802618	0.989157	-6.58296
BLOC1S4	-0.287939	6.45565	-0.876023	0.403229	0.914968	-6.21777
BLOC1S5	-0.988282	6.62575	-2.86261	0.0182322	0.260207	-3.44714
BLOC1S5.TXNDC5	-0.745404	8.31095	-1.80561	0.103613	0.61031	-5.10307
BLOC1S6	-0.355368	8.69068	-0.652499	0.529985	0.954087	-6.39233
BLVRA	-0.442592	7.41629	-1.07597	0.309248	0.868738	-6.02566
BLVRB	0.426995	9.27658	1.22656	0.250342	0.824123	-5.86105
BLZF1	0.403099	6.5868	0.747865	0.473156	0.936509	-6.32336
BMF	0.885895	6.33132	2.33576	0.0436408	0.41852	-4.29576
BMP1	0.103016	6.25006	0.310168	0.763319	0.987642	-6.56676
BMP10	-0.26363	3.22691	-0.796784	0.445577	0.927475	-6.28476
BMP15	0.143396	3.3984	0.416064	0.686867	0.980373	-6.5255
BMP2	1.41078	6.51674	4.25823	0.00199657	0.0736318	-1.23206
BMP2K	1.29979	9.72379	3.31927	0.00864	0.173209	-2.70577
BMP3	0.160738	3.82607	0.425834	0.679982	0.978523	-6.5211
BMP4	-0.340778	6.57916	-0.64632	0.533803	0.955284	-6.3965
BMP5	0.50215	3.1419	1.37405	0.201855	0.769255	-5.68517
BMP6	1.83589	4.14634	5.55483	0.000323031	0.0235927	0.604038
BMP7	-0.0645949	5.11373	-0.122011	0.905504	0.994898	-6.61076
BMP8A	-1.32357	6.45461	-3.88072	0.00354963	0.101083	-1.81264
BMP8B	-1.39852	6.11322	-3.77258	0.00420052	0.111709	-1.98221
BMPER	0.0853571	5.31706	0.197746	0.847528	0.990677	-6.59762
BMPR1A	-0.377023	7.13392	-0.741892	0.476597	0.936622	-6.32793
BMPR1B	0.196528	3.59839	0.480641	0.641954	0.973435	-6.49465
BMPR2	0.806337	5.88558	2.41303	0.0384001	0.390662	-4.17303
BMS1	-0.763254	7.06621	-2.10848	0.0634573	0.495082	-4.65062
BMS1P20	0.0766014	5.31574	0.223317	0.828151	0.990677	-6.59178
BMT2	1.30755	5.79375	2.72312	0.0229629	0.294164	-3.67373
BMX	0.391138	8.50207	1.05202	0.319538	0.874577	-6.05032
BNC1	0.326673	2.78956	0.937783	0.372234	0.900134	-6.16186
BNC2	-0.420846	3.02503	-1.11849	0.291608	0.852349	-5.98081
BNIP1	-0.555175	6.20108	-1.70068	0.122359	0.652393	-5.25246
BNIP2	0.154175	7.85663	0.449011	0.663776	0.975554	-6.51029
BNIP3	-0.585988	7.6745	-1.48906	0.169806	0.731053	-5.53904
BNIP3L	1.20318	10.7289	3.27142	0.00933564	0.181177	-2.78309
BNIPL	0.066224	4.06515	0.187327	0.855455	0.990677	-6.59979
BOC	-0.115902	4.0739	-0.272972	0.790881	0.989033	-6.57846
BOD1	-0.539018	6.83251	-1.56389	0.151426	0.706881	-5.44016
BOD1L1	0.547954	7.79938	1.62676	0.137373	0.68317	-5.35496
BOD1L2	0.0701882	2.90284	0.189202	0.854028	0.990677	-6.59941
BOK	-0.103914	5.51338	-0.208949	0.839024	0.990677	-6.59515
BOLA1	-0.132404	6.93674	-0.375179	0.716	0.982724	-6.54281
BOLA3	-1.59437	7.34866	-4.47356	0.00145087	0.0596489	-0.909597
BOLL	0.0976035	2.82425	0.268503	0.794215	0.989071	-6.57976
BORA	-0.832507	6.08337	-1.66664	0.129077	0.666648	-5.29996
BORCS5	0.196574	4.61477	0.54144	0.601021	0.967423	-6.46177
BORCS6	0.572736	4.87436	1.72708	0.117369	0.641761	-5.21529
BORCS7	0.463539	5.44666	0.783363	0.453036	0.931068	-6.29556
BORCS7.ASMT	-0.244763	3.38245	-0.748965	0.472524	0.936509	-6.32252
BPGM	0.263883	5.54509	0.603069	0.56098	0.96115	-6.42471
BPHL	-0.589753	3.24864	-1.63106	0.136456	0.682918	-5.34906
BPI	2.83433	9.06271	8.5555	1.09391e-05	0.00356611	3.91943
BPIFA1	-0.0812054	2.94925	-0.243185	0.813178	0.989839	-6.58677
BPIFA2	-0.124573	2.74598	-0.335967	0.744404	0.985631	-6.55778
BPIFA3	-0.197135	3.19841	-0.604236	0.560237	0.96115	-6.42397
BPIFB1	0.811004	3.14987	2.37843	0.0406652	0.403274	-4.22809
BPIFB2	-0.0214641	4.01991	-0.0619507	0.951922	0.997029	-6.61677
BPIFB3	-0.0506586	3.65587	-0.14654	0.886644	0.994085	-6.60718
BPIFB4	-0.570166	2.96139	-1.62885	0.136926	0.68317	-5.35209
BPIFB6	-0.146732	3.95115	-0.345642	0.737355	0.985021	-6.55424
BPIFC	0.025148	3.69156	0.0769017	0.940342	0.997029	-6.61564
BPNT1	-1.15921	7.63163	-3.3921	0.00768279	0.162043	-2.58836
BPTF	0.233236	8.66069	0.669316	0.519675	0.951514	-6.38078
BRAF	0.229002	6.45125	0.682795	0.5115	0.949245	-6.37133
BRAP	-0.016659	7.17041	-0.0433488	0.966346	0.997523	-6.61784
BRAT1	-0.43952	6.25683	-1.31017	0.22179	0.791611	-5.76302
BRCA1	-0.907755	6.21357	-2.16895	0.0574627	0.477114	-4.55725
BRCA2	-0.643085	7.87039	-1.65322	0.131818	0.672044	-5.31855
BRCC3	-0.641376	7.58821	-1.39163	0.196641	0.76391	-5.66331
BRD1	-0.0625203	7.43107	-0.177271	0.863123	0.990677	-6.60178
BRD2	0.0613914	8.85899	0.178566	0.862135	0.990677	-6.60153
BRD3	-0.337919	7.83427	-0.808152	0.439325	0.92695	-6.27549
BRD4	0.353443	9.41764	0.851466	0.416044	0.919232	-6.23911
BRD7	-0.688196	8.12682	-2.04885	0.0699544	0.517407	-4.74181
BRD8	-0.214863	7.70241	-0.594277	0.566599	0.963642	-6.43022
BRD9	-0.254999	7.73509	-0.744281	0.475219	0.936509	-6.3261
BRDT	-0.026507	7.05295	-0.0643521	0.950061	0.997029	-6.61661
BRE	-0.140983	9.00802	-0.41135	0.690199	0.980373	-6.52758
BRF1	-0.654198	6.29584	-1.82138	0.101036	0.605434	-5.08024
BRF2	-0.189879	6.50414	-0.556563	0.591056	0.966772	-6.45302
BRI3	0.449205	8.49101	1.27106	0.234789	0.807653	-5.80943
BRI3BP	-0.302003	8.30691	-0.877804	0.40231	0.91485	-6.2162
BRICD5	0.054377	6.36344	0.153263	0.881487	0.993342	-6.60609
BRINP1	0.0985349	3.71699	0.293264	0.775804	0.98878	-6.57226
BRINP2	0.425869	4.54331	1.25665	0.239736	0.813501	-5.82629
BRINP3	-0.0527173	2.54525	-0.160731	0.875767	0.9921	-6.60481
BRIP1	-0.437193	5.64619	-0.976396	0.353751	0.890702	-6.12531
BRIX1	-1.09139	8.30104	-3.13853	0.0115883	0.204763	-2.99845
BRK1	0.487639	8.73966	1.49132	0.169224	0.731053	-5.5361
BRMS1	0.0330808	6.43535	0.096434	0.925236	0.995874	-6.6138
BRMS1L	-0.542243	5.09263	-1.49558	0.168132	0.730075	-5.53055
BROX	0.59705	8.69774	1.22652	0.250356	0.824123	-5.8611
BRPF1	-0.0311769	6.16608	-0.0911451	0.929324	0.99622	-6.61434
BRPF3	0.854246	6.84607	2.36462	0.0416059	0.409334	-4.25003
BRS3	-0.0860053	3.14078	-0.212819	0.836092	0.990677	-6.59426
BRSK1	-0.0274161	5.30749	-0.0755608	0.94138	0.997029	-6.61575
BRSK2	-0.04841	5.30063	-0.127198	0.901511	0.994572	-6.61006
BRWD1	0.271424	7.48709	0.728575	0.484327	0.938915	-6.33799
BRWD3	0.504384	5.28375	1.20472	0.258279	0.83178	-5.88591
BSCL2	-0.168448	7.84373	-0.496876	0.630891	0.971774	-6.48624
BSDC1	0.328171	6.02435	0.845141	0.41939	0.920424	-6.24453
BSG	-0.627901	11.2658	-1.82629	0.100247	0.603466	-5.07313
BSN	0.00763131	5.40281	0.0226337	0.982424	0.998752	-6.61858
BSND	-0.169485	5.00082	-0.492904	0.633588	0.972	-6.48832
BSPH1	0.219178	2.34454	0.658756	0.526135	0.953185	-6.38806
BSPRY	-1.37972	5.4932	-4.1879	0.00221918	0.0783074	-1.3388
BST1	1.49539	10.4746	4.46303	0.00147348	0.0601799	-0.925216
BST2	-0.773116	7.786	-2.3554	0.0422459	0.412291	-4.26466
BSX	0.486689	5.57607	1.10122	0.298676	0.858116	-5.99919
BTAF1	0.537304	7.36631	1.19963	0.260154	0.832715	-5.89165
BTBD1	0.443541	9.01175	1.04653	0.321934	0.876228	-6.05591
BTBD10	0.0753399	6.09936	0.20037	0.845535	0.990677	-6.59705
BTBD11	0.0502241	5.224	0.143456	0.889012	0.994085	-6.60767
BTBD16	-0.193161	4.11167	-0.547838	0.596795	0.967254	-6.4581
BTBD17	-0.0775053	4.09895	-0.200535	0.845409	0.990677	-6.59701
BTBD18	-0.0905128	2.52713	-0.259803	0.800715	0.989157	-6.58225
BTBD19	0.214431	5.01789	0.586371	0.571679	0.965576	-6.43512
BTBD2	-0.553191	8.82586	-1.64847	0.1328	0.67377	-5.32511
BTBD3	0.604063	7.11113	1.50385	0.166027	0.728099	-5.51973
BTBD6	-0.333043	6.80316	-0.945053	0.368701	0.898039	-6.15507
BTBD7	0.764347	7.34826	1.65545	0.131358	0.670802	-5.31546
BTBD8	0.16311	3.88682	0.49941	0.629172	0.97163	-6.4849
BTBD9	1.4628	6.82337	2.12523	0.0617391	0.490123	-4.62485
BTC	0.181088	3.9627	0.45955	0.656467	0.975013	-6.50519
BTD	-0.363315	6.51597	-0.961318	0.360886	0.893026	-6.13973
BTF3	-0.472792	10.9637	-1.4415	0.182482	0.744923	-5.60037
BTF3L4	0.323855	9.05576	0.914804	0.38356	0.905419	-6.18303
BTG2	1.66854	8.82313	4.85349	0.000839581	0.0423749	-0.357299
BTG3	-0.0932062	5.77572	-0.223685	0.827873	0.990677	-6.59169
BTG4	-0.115668	2.62677	-0.344597	0.738116	0.985021	-6.55463
BTK	0.102263	7.90824	0.287033	0.780424	0.988816	-6.57421
BTLA	-0.171427	2.93441	-0.464022	0.653376	0.97401	-6.503
BTN1A1	0.0879638	3.96552	0.2278	0.824765	0.990677	-6.59069
BTN2A1	0.171501	5.7299	0.483274	0.640153	0.973428	-6.49331
BTN2A2	0.179652	6.4308	0.422691	0.682194	0.978955	-6.52253
BTN2A3P	-0.0630749	5.27574	-0.179954	0.861076	0.990677	-6.60126
BTN3A1	-0.0933744	5.68025	-0.2615	0.799446	0.989122	-6.58177
BTN3A2	-0.290502	7.11667	-0.782297	0.453632	0.9311	-6.29642
BTN3A3	-0.175912	6.36819	-0.507224	0.623889	0.970826	-6.48073
BTNL10	0.532673	4.50594	1.63767	0.135057	0.678831	-5.33998
BTNL2	0.0255323	4.25339	0.0720783	0.944077	0.997029	-6.61603
BTNL3	0.0627991	5.04902	0.159775	0.876499	0.9921	-6.60498
BTNL8	0.537341	6.24621	1.34326	0.211265	0.779747	-5.723
BTNL9	0.397186	7.56968	1.15987	0.275212	0.841771	-5.93592
BTRC	-0.109225	6.33389	-0.271193	0.792208	0.989033	-6.57898
BUB1	-0.678073	7.72993	-1.51703	0.162719	0.724475	-5.50242
BUB1B	0.0253799	8.07027	0.0608405	0.952783	0.997029	-6.61685
BUB3	-0.417164	9.63548	-1.07136	0.311207	0.86979	-6.03044
BUD13	-0.86311	5.51071	-2.35578	0.0422193	0.412291	-4.26405
BUD23	-0.264123	8.89285	-0.794244	0.446983	0.927713	-6.28682
BUD31	-0.63537	7.47239	-1.83068	0.0995442	0.600944	-5.06674
BVES	0.909452	5.10497	1.75745	0.111861	0.628277	-5.17218
BVES.AS1	0.471374	2.50545	1.42431	0.187259	0.754378	-5.62222
BYSL	-0.959514	6.98094	-2.73017	0.0226963	0.292524	-3.66229
BZW1	0.0515447	9.60118	0.124348	0.903705	0.994614	-6.61045
BZW2	-1.27617	8.02063	-3.66011	0.00501228	0.125132	-2.15994
C10orf10	0.323413	6.31862	0.836132	0.424187	0.923336	-6.25218
C10orf105	0.229095	4.48085	0.670802	0.51877	0.950671	-6.37975
C10orf107	-0.288304	2.4456	-0.724342	0.486801	0.939598	-6.34115
C10orf11	-0.531513	8.01182	-1.6011	0.14296	0.693538	-5.38995
C10orf111	-0.228787	3.28538	-0.67151	0.51834	0.950609	-6.37925
C10orf113	-0.0324707	5.58678	-0.0909408	0.929482	0.99622	-6.61436
C10orf120	-0.146537	3.30482	-0.420842	0.683496	0.978955	-6.52336
C10orf126	-0.405109	2.83384	-1.23324	0.247956	0.822005	-5.85339
C10orf128	0.707368	5.39523	2.08446	0.0660017	0.503777	-4.68747
C10orf142	-0.113376	7.50492	-0.311473	0.762358	0.987642	-6.56632
C10orf25	-0.709844	4.612	-1.32385	0.217386	0.786745	-5.74655
C10orf35	0.391502	6.49862	0.986439	0.349057	0.889563	-6.11561
C10orf53	-0.0883602	3.0403	-0.21658	0.833245	0.990677	-6.59339
C10orf55	0.818709	4.13342	1.73774	0.115409	0.636418	-5.20021
C10orf62	0.152599	3.81772	0.420079	0.684034	0.978955	-6.5237
C10orf67	0.0495479	2.48456	0.136731	0.894178	0.994572	-6.60869
C10orf71	-0.0710277	3.34665	-0.20263	0.843819	0.990677	-6.59656
C10orf76	0.546905	7.51776	1.17712	0.268595	0.836568	-5.91685
C10orf82	0.327647	3.48944	1.00644	0.339848	0.885874	-6.09606
C10orf88	0.0527493	5.47955	0.159969	0.87635	0.9921	-6.60495
C10orf90	-0.365091	3.17434	-1.07475	0.309766	0.869231	-6.02693
C10orf91	-0.178519	4.75148	-0.371942	0.718328	0.982724	-6.54411
C10orf95	0.446771	5.871	1.10361	0.297688	0.856737	-5.99665
C10orf99	-2.33997	5.20133	-5.72389	0.000259268	0.0205473	0.824406
C11orf1	-0.9209	7.73521	-2.46532	0.0352122	0.374505	-4.08951
C11orf16	0.64834	5.34332	1.573	0.149314	0.704054	-5.42794
C11orf21	0.319544	5.74527	0.927393	0.377324	0.902933	-6.17149
C11orf24	-0.536502	7.42142	-1.61901	0.139041	0.685777	-5.36557
C11orf40	-0.151165	2.89663	-0.407566	0.692879	0.980545	-6.52924
C11orf42	0.137251	4.01099	0.373518	0.717194	0.982724	-6.54348
C11orf44	0.0343084	5.82857	0.102162	0.920812	0.995401	-6.61318
C11orf45	-0.305444	5.18003	-0.806642	0.440152	0.92695	-6.27672
C11orf49	-1.3654	6.0621	-2.78725	0.0206501	0.278485	-3.56963
C11orf53	-0.395297	4.28598	-1.00997	0.338241	0.884789	-6.09257
C11orf54	-0.0507892	6.6749	-0.120313	0.906812	0.994898	-6.61099
C11orf57	-0.418252	7.72226	-1.21742	0.25364	0.826396	-5.8715
C11orf58	-0.371156	9.79183	-0.971396	0.356106	0.890934	-6.13011
C11orf63	-0.0239845	5.13222	-0.0726702	0.943618	0.997029	-6.61599
C11orf65	0.120938	3.62021	0.346954	0.736402	0.985021	-6.55375
C11orf68	-0.324886	6.13972	-0.913945	0.383988	0.905583	-6.18382
C11orf70	-0.367247	2.47721	-1.09536	0.301102	0.860171	-6.00537
C11orf71	0.167965	6.05523	0.432403	0.675371	0.977552	-6.5181
C11orf72	0.234552	2.89081	0.72002	0.489335	0.940784	-6.34437
C11orf74	-1.26684	7.35422	-2.93712	0.0161242	0.244168	-3.32592
C11orf84	-0.976752	6.48077	-2.33657	0.0435824	0.418453	-4.29448
C11orf86	0.344995	5.55522	0.994591	0.34528	0.888192	-6.10768
C11orf87	0.325011	3.35054	0.976217	0.353836	0.890702	-6.12549
C11orf88	-0.0715684	2.30508	-0.219841	0.830778	0.990677	-6.59262
C11orf91	-0.347064	3.13394	-0.862583	0.410208	0.917845	-6.22951
C11orf94	-0.224975	5.09889	-0.641614	0.536722	0.955284	-6.39966
C11orf95	0.110205	10.9224	0.251363	0.807038	0.989314	-6.58458
C11orf96	0.115952	5.72918	0.272497	0.791235	0.989033	-6.5786
C11orf97	0.126163	2.85708	0.386492	0.707887	0.98219	-6.53819
C12orf10	-0.523812	6.68083	-1.60866	0.141294	0.689585	-5.37968
C12orf29	-0.154126	6.11519	-0.37563	0.715676	0.982724	-6.54263
C12orf4	0.330413	5.21948	0.58141	0.57488	0.965576	-6.43816
C12orf40	0.249237	2.21725	0.76242	0.464837	0.936055	-6.3121
C12orf42	-0.0506216	3.85298	-0.152092	0.882386	0.993554	-6.60628
C12orf43	-0.53408	5.94399	-1.64241	0.134063	0.676634	-5.33347
C12orf45	-0.187491	5.79768	-0.503595	0.62634	0.971308	-6.48267
C12orf49	-0.0789816	6.77348	-0.232696	0.821073	0.990677	-6.58947
C12orf50	0.588888	3.52872	1.5351	0.158279	0.716193	-5.47854
C12orf54	0.133801	3.56994	0.384234	0.709503	0.982221	-6.53912
C12orf56	0.0451785	2.66472	0.1334	0.896739	0.994572	-6.60918
C12orf60	-0.0995216	3.8465	-0.301732	0.769541	0.988269	-6.56954
C12orf65	0.316674	6.53238	0.934229	0.373969	0.900776	-6.16516
C12orf66	-0.512212	5.70959	-1.42518	0.187014	0.754049	-5.62111
C12orf71	0.191414	4.50046	0.476564	0.644747	0.973725	-6.49673
C12orf73	-0.770291	5.65255	-2.11488	0.0627949	0.492418	-4.64077
C12orf74	0.162272	3.49467	0.482736	0.640521	0.973428	-6.49358
C12orf75	-1.07022	8.52746	-3.1459	0.0114497	0.203085	-2.98648
C12orf76	-1.21039	4.58983	-3.48972	0.00656977	0.148411	-2.4316
C12orf77	-0.0288134	3.00787	-0.0655736	0.949115	0.997029	-6.61652
C12orf80	-0.300579	3.44041	-0.878065	0.402176	0.914764	-6.21597
C14orf1	-0.894996	9.90061	-2.43085	0.0372829	0.385256	-4.1446
C14orf105	0.0626349	2.21532	0.185294	0.857004	0.990677	-6.6002
C14orf119	-0.268497	6.83178	-0.816511	0.434765	0.92695	-6.26859
C14orf132	0.106766	3.99655	0.31295	0.761271	0.987642	-6.56582
C14orf159	-0.269882	5.86041	-0.789041	0.44987	0.929176	-6.29101
C14orf166	-0.300068	9.70353	-0.752723	0.470369	0.936509	-6.31962
C14orf177	-0.0214478	6.01892	-0.0549662	0.957336	0.997227	-6.61722
C14orf178	0.261472	3.45282	0.594488	0.566464	0.96363	-6.43009
C14orf180	0.00319588	6.30542	0.00741406	0.994242	0.998752	-6.61883
C14orf2	-0.405822	10.1019	-1.15834	0.275802	0.841918	-5.9376
C14orf28	-0.022698	4.13843	-0.0495423	0.961542	0.997523	-6.61752
C14orf37	-0.281	2.84552	-0.709183	0.495725	0.944091	-6.35235
C14orf39	-0.415024	2.32288	-1.25435	0.240534	0.814639	-5.82897
C14orf79	0.0731883	3.65962	0.21086	0.837577	0.990677	-6.59471
C14orf80	-0.299402	6.09258	-0.845841	0.419018	0.92034	-6.24393
C14orf93	0.474834	6.74313	1.44962	0.180261	0.742626	-5.58998
C15orf32	-0.103873	3.55113	-0.308612	0.764465	0.987642	-6.56728
C15orf38.AP3S2	0.65351	7.49194	1.44652	0.181105	0.743247	-5.59394
C15orf39	-0.0933339	7.75303	-0.246572	0.810633	0.989783	-6.58587
C15orf40	-0.311343	5.66372	-0.862878	0.410054	0.917845	-6.22926
C15orf41	-0.665271	5.58667	-1.19374	0.262342	0.834009	-5.89827
C15orf52	0.169132	6.8813	0.376484	0.715062	0.982724	-6.54228
C15orf53	0.166482	4.395	0.432163	0.675539	0.977552	-6.51821
C15orf54	-0.254504	3.74784	-0.781867	0.453872	0.9311	-6.29676
C15orf56	0.597058	5.9932	1.30244	0.224308	0.794205	-5.77226
C15orf59	-0.185955	3.04869	-0.428295	0.678252	0.978423	-6.51998
C15orf61	-0.266937	2.74416	-0.759795	0.466331	0.936096	-6.31415
C15orf62	0.439223	4.89878	1.26651	0.236342	0.809571	-5.81477
C15orf65	-0.204426	2.46827	-0.62057	0.54989	0.959048	-6.41351
C16orf45	0.00118374	4.87733	0.00322149	0.997498	0.998789	-6.61885
C16orf46	0.0099604	3.38781	0.0274412	0.978692	0.998752	-6.61845
C16orf47	-0.216838	3.96207	-0.665596	0.521946	0.951624	-6.38336
C16orf52	-0.173304	6.48655	-0.5226	0.613558	0.967972	-6.47236
C16orf54	0.0897667	8.06538	0.275799	0.788775	0.989033	-6.57762
C16orf58	-0.828919	8.09964	-2.42701	0.0375207	0.386283	-4.15073
C16orf59	-0.518556	5.42041	-1.47329	0.173923	0.736167	-5.55951
C16orf62	0.189213	8.61881	0.425879	0.67995	0.978523	-6.52108
C16orf70	1.63374	7.09857	2.33762	0.0435067	0.418453	-4.29281
C16orf71	-0.255963	4.12856	-0.756382	0.468276	0.936509	-6.31679
C16orf72	0.491172	8.3197	1.48928	0.169749	0.731053	-5.53875
C16orf74	-0.676378	6.35463	-1.98554	0.077549	0.539713	-4.83761
C16orf78	-0.183041	3.34279	-0.4542	0.660173	0.975313	-6.5078
C16orf82	0.336018	3.20795	0.985132	0.349665	0.890124	-6.11688
C16orf86	0.14636	6.52383	0.392832	0.703358	0.981858	-6.53555
C16orf87	0.00978546	5.87002	0.0286131	0.977782	0.99871	-6.61841
C16orf89	0.265741	4.00843	0.784048	0.452653	0.930676	-6.29502
C16orf90	0.108161	4.91759	0.249678	0.808302	0.989314	-6.58504
C16orf91	-0.58386	6.43398	-1.57397	0.149089	0.704054	-5.42662
C16orf92	0.140012	4.92135	0.34385	0.738659	0.985021	-6.5549
C16orf95	-0.438334	6.17929	-1.09472	0.301369	0.860447	-6.00604
C16orf96	0.0498583	2.75911	0.136358	0.894465	0.994572	-6.60875
C16orf97	0.115795	3.56919	0.335383	0.74483	0.985692	-6.55799
C17orf100	0.211252	4.58895	0.603103	0.560959	0.96115	-6.42469
C17orf102	-0.0235419	3.57213	-0.0492279	0.961786	0.997523	-6.61754
C17orf105	-0.31805	3.23234	-0.876598	0.402932	0.914968	-6.21727
C17orf107	-0.0517346	5.18143	-0.141916	0.890195	0.994085	-6.60791
C17orf112	0.13703	2.422	0.406299	0.693777	0.980593	-6.52979
C17orf47	-0.150301	3.8618	-0.447744	0.664657	0.975618	-6.5109
C17orf50	-0.0469478	6.66559	-0.113713	0.911899	0.995401	-6.61183
C17orf51	-0.189126	3.75064	-0.507818	0.623488	0.970826	-6.48041
C17orf53	-0.616936	6.58217	-1.82622	0.100257	0.603466	-5.07322
C17orf58	0.213512	6.11702	0.653835	0.529162	0.954087	-6.39142
C17orf62	-0.302619	9.30949	-0.821873	0.431857	0.926494	-6.26414
C17orf64	-0.0652868	3.45691	-0.196063	0.848807	0.990677	-6.59798
C17orf67	-0.178096	5.78774	-0.479564	0.642692	0.973435	-6.4952
C17orf74	-0.328107	2.85447	-1.00343	0.34122	0.885874	-6.09902
C17orf75	-0.37334	5.26303	-0.965709	0.358798	0.892275	-6.13555
C17orf77	-0.372344	3.94178	-0.938545	0.371862	0.900008	-6.16115
C17orf78	-0.0770888	3.2015	-0.212473	0.836354	0.990677	-6.59434
C17orf80	-0.348182	6.0387	-1.05155	0.319746	0.874577	-6.0508
C17orf82	0.124785	5.29075	0.378061	0.713929	0.982724	-6.54165
C17orf97	-0.0879761	6.49221	-0.231697	0.821826	0.990677	-6.58972
C17orf98	-0.293579	4.39478	-0.811303	0.437602	0.92695	-6.27289
C17orf99	-0.0858507	4.2593	-0.256811	0.802955	0.989157	-6.58308
C18orf21	-0.197042	6.51756	-0.527044	0.610589	0.967556	-6.46989
C18orf25	-0.205387	7.40287	-0.478352	0.643522	0.973435	-6.49582
C18orf32	0.833566	7.18137	2.35253	0.0424467	0.413024	-4.2692
C18orf54	-0.510876	4.09038	-1.39042	0.196998	0.764511	-5.66483
C18orf63	0.0114789	2.39347	0.0300473	0.976669	0.99871	-6.61837
C18orf65	-0.175877	3.88794	-0.534111	0.605882	0.967423	-6.46593
C18orf8	-0.11042	6.75804	-0.305892	0.76647	0.988077	-6.56818
C19orf12	0.114561	6.32542	0.342178	0.739876	0.985046	-6.55552
C19orf18	-0.0923307	4.25545	-0.253423	0.805493	0.989314	-6.58402
C19orf24	-0.274083	7.62407	-0.652075	0.530246	0.954087	-6.39261
C19orf25	-0.0513776	8.93488	-0.130079	0.899293	0.994572	-6.60966
C19orf33	0.145156	6.22164	0.395576	0.701401	0.981858	-6.53439
C19orf35	0.848785	6.30748	2.14869	0.0594077	0.482907	-4.58863
C19orf38	1.07386	9.65645	3.03558	0.0137148	0.222165	-3.16574
C19orf43	-0.332729	8.51882	-0.965969	0.358674	0.892275	-6.1353
C19orf44	0.10401	5.3335	0.303024	0.768587	0.988269	-6.56912
C19orf47	-0.339523	7.78009	-1.01393	0.336445	0.883694	-6.08865
C19orf53	-0.377408	9.64955	-1.13872	0.283498	0.845643	-5.95902
C19orf54	0.0087668	6.07481	0.0226877	0.982382	0.998752	-6.61858
C19orf57	0.0788641	5.06552	0.223459	0.828044	0.990677	-6.59175
C19orf60	-0.329314	5.94056	-0.940586	0.370869	0.899391	-6.15925
C19orf66	0.486294	4.63637	1.40364	0.193147	0.761627	-5.64828
C19orf67	0.333282	6.02116	0.830241	0.427344	0.925234	-6.25714
C19orf68	-0.544917	4.17	-1.60193	0.142778	0.693014	-5.38884
C19orf70	-0.581257	6.78686	-1.78222	0.107546	0.619343	-5.13675
C19orf71	0.0913144	6.1021	0.207217	0.840338	0.990677	-6.59554
C19orf73	-0.144	5.2081	-0.259614	0.800857	0.989157	-6.5823
C19orf81	0.0158384	4.16705	0.0443956	0.965534	0.997523	-6.61779
C19orf84	-0.000937256	8.75091	-0.00204557	0.998411	0.999055	-6.61886
C1D	-0.119611	7.29369	-0.34592	0.737153	0.985021	-6.55414
C1GALT1	0.602284	6.74976	1.23729	0.246517	0.820765	-5.84873
C1GALT1C1	-0.276138	6.33628	-0.798907	0.444405	0.927475	-6.28304
C1GALT1C1L	-0.210638	2.33937	-0.64713	0.533302	0.955284	-6.39596
C1orf100	0.281663	3.42994	0.83117	0.426845	0.924799	-6.25636
C1orf105	0.0425492	2.47936	0.123129	0.904643	0.994898	-6.61061
C1orf106	-0.917794	6.19612	-2.7244	0.0229143	0.294164	-3.67165
C1orf109	-0.0571376	7.06989	-0.161749	0.874987	0.9921	-6.60464
C1orf112	-0.855994	4.7887	-2.03282	0.0718074	0.522833	-4.76617
C1orf115	-0.191651	5.22575	-0.511828	0.620786	0.970171	-6.47825
C1orf116	0.231934	4.22484	0.58429	0.57302	0.965576	-6.4364
C1orf122	0.410307	6.74717	1.19665	0.261259	0.833282	-5.895
C1orf123	-0.127635	10.0303	-0.327938	0.750272	0.987138	-6.56065
C1orf127	0.0942701	5.42861	0.215249	0.834252	0.990677	-6.5937
C1orf131	-1.09732	5.50655	-2.71344	0.0233343	0.297045	-3.68943
C1orf137	0.135605	2.50334	0.38142	0.71152	0.982724	-6.54028
C1orf141	0.219343	2.59879	0.673676	0.517023	0.950259	-6.37774
C1orf145	0.181578	4.57004	0.548672	0.596245	0.967012	-6.45762
C1orf146	-0.0496848	2.15179	-0.148711	0.884978	0.994053	-6.60683
C1orf158	0.0593348	3.04304	0.176751	0.86352	0.990677	-6.60188
C1orf159	0.175876	5.83856	0.518117	0.61656	0.969349	-6.47482
C1orf162	1.18385	10.0764	3.47042	0.00677561	0.150225	-2.46252
C1orf167	0.13691	5.37671	0.356544	0.729444	0.983894	-6.55013
C1orf168	-0.386745	2.79586	-1.16533	0.273102	0.839869	-5.9299
C1orf174	-0.437674	6.10976	-1.29566	0.226542	0.797203	-5.78035
C1orf185	-0.233714	2.57688	-0.668758	0.520016	0.951514	-6.38117
C1orf186	-1.50926	6.44744	-4.57603	0.00124929	0.0547003	-0.758514
C1orf189	-0.0220546	3.3222	-0.0613277	0.952405	0.997029	-6.61681
C1orf194	-0.162036	4.52402	-0.27438	0.789832	0.989033	-6.57804
C1orf195	-0.0319709	2.99786	-0.0959801	0.925587	0.996081	-6.61385
C1orf198	0.17655	4.5361	0.477851	0.643865	0.97356	-6.49607
C1orf204	0.0626728	4.34558	0.182019	0.859501	0.990677	-6.60085
C1orf21	0.483657	4.60986	1.0267	0.330703	0.881044	-6.07592
C1orf210	0.04908	5.53677	0.138621	0.892725	0.994085	-6.60841
C1orf216	0.632977	5.20849	1.9477	0.0824559	0.553961	-4.89431
C1orf220	0.05022	6.26019	0.146559	0.88663	0.994085	-6.60718
C1orf226	0.209558	5.38211	0.633748	0.541622	0.955284	-6.40489
C1orf228	-0.520679	6.1262	-1.5609	0.152124	0.706881	-5.44416
C1orf229	0.201498	5.4382	0.557245	0.590609	0.966772	-6.45262
C1orf27	0.261884	6.74505	0.61677	0.552287	0.959935	-6.41597
C1orf35	-0.516485	7.86246	-1.40671	0.192264	0.760283	-5.64443
C1orf43	0.0128052	9.14858	0.0364427	0.971705	0.998173	-6.61814
C1orf50	0.0297527	5.5618	0.0863945	0.932997	0.996721	-6.6148
C1orf52	-0.064709	6.97718	-0.196385	0.848563	0.990677	-6.59791
C1orf53	0.0847991	3.86111	0.208916	0.83905	0.990677	-6.59515
C1orf54	0.785212	6.65774	1.85306	0.0960384	0.593798	-5.03412
C1orf56	-0.0812809	4.87904	-0.245796	0.811216	0.989783	-6.58608
C1orf61	0.433912	4.05863	1.31357	0.220689	0.790807	-5.75894
C1orf64	0.1507	5.56868	0.377951	0.714008	0.982724	-6.54169
C1orf68	0.0975121	4.60831	0.21432	0.834956	0.990677	-6.59391
C1orf74	0.0306952	4.42383	0.0931544	0.927771	0.99622	-6.61414
C1orf87	-0.049752	3.80975	-0.134077	0.896218	0.994572	-6.60908
C1orf94	-0.0470846	4.13521	-0.100458	0.922128	0.995401	-6.61337
C1QA	2.05872	6.54246	5.7894	0.000238344	0.0198166	0.90862
C1QB	0.882348	5.35744	2.67756	0.0247635	0.306771	-3.74757
C1QBP	-0.947004	9.70565	-2.88963	0.0174369	0.254161	-3.40318
C1QC	3.17362	8.44164	8.3063	1.39665e-05	0.00399321	3.68754
C1QL1	0.335746	6.91694	1.01122	0.337673	0.884782	-6.09133
C1QL2	-0.316914	3.87565	-0.869349	0.406684	0.916516	-6.22362
C1QL3	-0.223432	4.99926	-0.656852	0.527305	0.954087	-6.38936
C1QL4	-0.534678	6.33094	-1.55718	0.153001	0.707008	-5.44915
C1QTNF1	0.260534	6.10772	0.724702	0.48659	0.939523	-6.34088
C1QTNF12	-0.132319	4.60787	-0.389074	0.706041	0.982123	-6.53712
C1QTNF2	-0.206452	5.08963	-0.586007	0.571913	0.965576	-6.43534
C1QTNF3	-0.0972433	3.97049	-0.282719	0.783627	0.989033	-6.57553
C1QTNF3.AMACR	0.609344	5.89598	1.6201	0.138805	0.685489	-5.36408
C1QTNF4	0.359392	5.1568	1.09803	0.299994	0.858232	-6.00255
C1QTNF6	0.447182	5.30824	1.28697	0.229426	0.800144	-5.79067
C1QTNF7	0.0410892	4.00368	0.118643	0.908099	0.994898	-6.6112
C1QTNF8	0.47168	5.87938	1.13848	0.283595	0.845643	-5.95928
C1QTNF9B	0.238529	7.01026	0.601811	0.561782	0.961374	-6.4255
C1R	-0.0128402	2.96536	-0.0364834	0.971673	0.998173	-6.61814
C1RL	0.340888	6.85735	0.971899	0.355868	0.890855	-6.12963
C1S	-0.267533	2.54553	-0.793239	0.44754	0.927713	-6.28763
C2	0.996543	6.71318	2.86933	0.0180309	0.258911	-3.4362
C20orf144	0.0575332	6.34347	0.153286	0.88147	0.993342	-6.60608
C20orf166.AS1	-0.170219	5.69303	-0.416105	0.686837	0.980373	-6.52548
C20orf173	-0.0300354	4.1286	-0.0694417	0.946119	0.997029	-6.61624
C20orf194	0.679062	6.52616	1.37173	0.20255	0.770329	-5.68804
C20orf196	-0.347143	6.29249	-1.05776	0.317047	0.874486	-6.04445
C20orf197	-0.138112	5.49121	-0.353181	0.731881	0.984504	-6.55141
C20orf202	0.567832	4.55503	1.60982	0.141039	0.689494	-5.3781
C20orf203	-0.371922	5.02764	-1.10596	0.296723	0.85632	-5.99417
C20orf24	0.00193721	10.2919	0.0058811	0.995433	0.998752	-6.61884
C20orf27	-0.524595	7.35108	-1.59276	0.144821	0.695911	-5.40127
C20orf78	0.292391	4.52853	0.819658	0.433056	0.92695	-6.26598
C20orf85	-0.111818	4.68913	-0.300016	0.770809	0.988269	-6.57009
C20orf96	-0.95695	5.15482	-2.27206	0.0484857	0.443298	-4.39623
C21orf140	0.64716	4.24143	1.9536	0.0816719	0.552418	-4.8855
C21orf140.1	0.64716	4.24143	1.9536	0.0816719	0.552418	-4.8855
C21orf2	0.106124	6.98243	0.316945	0.758334	0.987642	-6.56447
C21orf33	-0.78999	7.95134	-2.39	0.0398934	0.398377	-4.20969
C21orf33.1	-0.81971	7.49988	-2.45909	0.0355777	0.376476	-4.09947
C21orf58	-0.480048	5.28346	-1.44683	0.181021	0.743247	-5.59355
C21orf59	-1.40279	6.97517	-3.98778	0.00300925	0.0920267	-1.64614
C21orf62	-0.472977	3.38497	-1.3357	0.213631	0.782466	-5.7322
C22orf15	-0.274282	4.02453	-0.748783	0.472629	0.936509	-6.32266
C22orf23	-0.0966329	5.46916	-0.277616	0.787422	0.989033	-6.57708
C22orf24	0.00561202	3.53236	0.0140461	0.989092	0.998752	-6.61875
C22orf31	-0.0016331	3.97952	-0.00391224	0.996962	0.998752	-6.61885
C22orf34	-0.0832689	4.2718	-0.155844	0.87951	0.992787	-6.60565
C22orf42	-0.0221114	3.47773	-0.0590474	0.954172	0.997029	-6.61696
C22orf46	-0.130571	6.05476	-0.382162	0.710988	0.982724	-6.53998
C2CD2	-0.902614	5.15974	-2.26183	0.0493116	0.447117	-4.4123
C2CD2L	0.321746	6.80055	0.874174	0.404184	0.915424	-6.2194
C2CD3	0.0070286	6.34861	0.0207557	0.983882	0.998752	-6.61863
C2CD4A	0.108804	4.96174	0.318104	0.757483	0.987642	-6.56407
C2CD4B	0.267742	5.05816	0.487153	0.637505	0.973428	-6.49131
C2CD4C	0.178671	5.63617	0.483973	0.639676	0.973428	-6.49295
C2CD4D	0.49512	4.82916	0.902514	0.389717	0.91045	-6.19418
C2CD5	0.0268487	7.03151	0.0519112	0.959705	0.997227	-6.61739
C2CD6	-0.246435	2.93431	-0.712484	0.493773	0.943473	-6.34993
C2orf15	0.039375	2.87105	0.0837029	0.935079	0.997029	-6.61505
C2orf16	0.217511	2.67734	0.636658	0.539807	0.955284	-6.40296
C2orf27A	-0.298336	2.75576	-0.804832	0.441145	0.92695	-6.27821
C2orf27B	-0.176488	5.29243	-0.466886	0.651401	0.973827	-6.50158
C2orf40	-0.090026	2.64244	-0.260693	0.80005	0.989122	-6.582
C2orf42	0.173493	5.61463	0.490829	0.635	0.973033	-6.4894
C2orf48	-0.260267	6.97788	-0.743263	0.475806	0.936509	-6.32688
C2orf49	-0.347191	6.60199	-1.01834	0.334453	0.883264	-6.08427
C2orf50	0.130747	4.20285	0.384774	0.709117	0.98219	-6.5389
C2orf54	0.0988727	3.50637	0.289748	0.77841	0.98878	-6.57336
C2orf66	0.0576196	3.15248	0.138857	0.892544	0.994085	-6.60837
C2orf68	-0.358762	7.13762	-1.02728	0.330446	0.881044	-6.07535
C2orf69	-0.308841	5.72819	-0.922617	0.379681	0.903721	-6.17588
C2orf70	0.453906	4.07203	1.34763	0.209908	0.778885	-5.71767
C2orf71	0.0527075	5.47987	0.157275	0.878413	0.992632	-6.60541
C2orf72	0.175651	5.19457	0.319059	0.756781	0.987642	-6.56374
C2orf73	0.233528	2.88503	0.710303	0.495062	0.944091	-6.35153
C2orf74	-0.405855	7.48382	-1.19945	0.260223	0.832715	-5.89186
C2orf76	-0.352881	6.58299	-1.08141	0.306945	0.866823	-6.01999
C2orf78	0.188382	2.50679	0.544102	0.599261	0.967423	-6.46025
C2orf80	0.152505	2.42705	0.452323	0.661475	0.975554	-6.5087
C2orf81	0.0868807	5.40727	0.197142	0.847987	0.990677	-6.59775
C2orf82	0.180719	7.38493	0.467549	0.650944	0.973827	-6.50125
C2orf83	0.511429	4.80633	1.41349	0.190323	0.75812	-5.63589
C2orf88	-0.0524788	3.20034	-0.144302	0.888362	0.994085	-6.60754
C2orf91	0.296091	2.19674	0.897519	0.39224	0.910901	-6.19867
C3	0.992792	8.46213	2.77879	0.0209414	0.280229	-3.58338
C3AR1	2.27321	7.46819	5.17591	0.000536509	0.0323364	0.0941057
C3orf14	-0.249295	4.67512	-0.397522	0.700015	0.981858	-6.53356
[truncated: 16,626 more rows]

## Sheet: THP-1
Differentially expressed genes in Treated vs Control THP-1 cell line
	logFC	AveExpr	t	P.Value	adj.P.Val	B
GEN1	0.278813	6.94992	0.615819	0.551407	0.999796	-6.17772
AGO1	-0.175551	7.69322	-0.54333	0.598488	0.999796	-6.22105
AGO2	-0.706393	8.33853	-2.46352	0.0328772	0.7306	-3.85315
AGO3	0.0987861	7.01205	0.316291	0.758112	0.999796	-6.32307
AGO4	0.711119	7.03969	2.04237	0.0676183	0.94686	-4.51985
A1CF	0.100148	2.33637	0.329598	0.748323	0.999796	-6.31854
A2M	-0.15455	3.92731	-0.487394	0.636208	0.999796	-6.25098
A2ML1	-0.019019	2.70287	-0.0662972	0.948413	0.999796	-6.37379
A3GALT2	0.325284	3.87119	1.02464	0.329046	0.999796	-5.84401
A4GALT	0.928503	4.63685	2.57552	0.0270784	0.671314	-3.6704
A4GNT	-0.41423	3.04543	-1.42935	0.182586	0.999796	-5.38549
AAAS	-0.130403	9.5961	-0.449684	0.662273	0.999796	-6.26942
AACS	-0.294681	6.61819	-1.01698	0.332506	0.999796	-5.85155
AACSP1	-0.0916051	5.14714	-0.312721	0.760746	0.999796	-6.32426
AADAC	-0.299601	2.80097	-1.00772	0.336725	0.999796	-5.86061
AADACL2	0.192412	2.44652	0.647297	0.53163	0.999796	-6.15734
AADACL3	0.314081	3.64471	1.02638	0.328262	0.999796	-5.84228
AADACL4	0.0929171	3.31415	0.306087	0.765649	0.999796	-6.32642
AADAT	-0.439907	3.08354	-1.52948	0.156321	0.999796	-5.25609
AAED1	0.184559	6.99202	0.500125	0.627521	0.999796	-6.24444
AAGAB	0.0514297	7.49363	0.144399	0.887977	0.999796	-6.36503
AAK1	0.206756	8.22592	0.687504	0.506982	0.999796	-6.12995
AAMDC	-0.451186	6.4495	-1.49365	0.165317	0.999796	-5.30304
AAMP	-0.326049	6.62879	-1.14447	0.278381	0.999796	-5.72011
AANAT	0.118645	4.1727	0.413712	0.687586	0.999796	-6.28567
AAR2	-0.176928	8.95732	-0.601425	0.560587	0.999796	-6.18673
AARD	0.357473	5.53988	1.10248	0.2954	0.999796	-5.76475
AARS	-0.280578	8.85381	-0.933368	0.372037	0.999796	-5.9309
AARS2	-0.516106	5.55202	-1.6405	0.13111	0.999796	-5.1064
AASDH	0.472795	5.01424	1.39505	0.192413	0.999796	-5.42851
AASDHPPT	-0.0977767	7.88635	-0.259604	0.800295	0.999796	-6.34033
AASS	-0.37404	3.05841	-1.25962	0.235659	0.999796	-5.59127
AATF	-0.14859	9.49925	-0.484849	0.637951	0.999796	-6.25227
AATK	-0.404835	5.94017	-1.06709	0.310355	0.999796	-5.80135
ABAT	0.0127525	5.05302	0.042682	0.966773	0.999796	-6.37516
ABCA1	1.21732	6.93148	4.28792	0.00149489	0.130708	-0.871751
ABCA10	0.295847	3.22096	0.937994	0.369766	0.999796	-5.92665
ABCA12	0.271161	3.19746	0.838438	0.420855	0.999796	-6.014
ABCA13	0.115427	3.29045	0.393007	0.702343	0.999796	-6.29443
ABCA2	-0.60363	6.3592	-2.04502	0.067317	0.94587	-4.5158
ABCA3	-0.0119339	4.8008	-0.0419592	0.967335	0.999796	-6.3752
ABCA4	0.240991	4.88091	0.66194	0.522573	0.999796	-6.14754
ABCA5	1.31331	5.17922	3.0697	0.0114896	0.454314	-2.85186
ABCA6	0.249668	4.32121	0.644368	0.533453	0.999796	-6.15927
ABCA7	0.121618	6.51216	0.399924	0.697398	0.999796	-6.29155
ABCA8	-0.367369	4.49788	-1.21926	0.249987	0.999796	-5.63747
ABCA9	-0.202818	3.64765	-0.670753	0.517166	0.999796	-6.14155
ABCB1	0.071907	4.13015	0.249552	0.807851	0.999796	-6.34304
ABCB10	0.040752	7.77088	0.131901	0.897609	0.999796	-6.36687
ABCB11	0.27669	3.06145	0.852742	0.413232	0.999796	-6.00197
ABCB4	-0.138246	4.21404	-0.45065	0.661599	0.999796	-6.26896
ABCB5	-0.862451	3.43034	-2.92309	0.0148098	0.512438	-3.09577
ABCB6	-0.311543	4.17411	-1.07176	0.308347	0.999796	-5.79657
ABCB7	0.214264	8.10995	0.61562	0.551533	0.999796	-6.17785
ABCB8	-0.173835	5.4844	-0.597215	0.563288	0.999796	-6.18932
ABCB9	-0.432487	5.36902	-1.14843	0.276817	0.999796	-5.71583
ABCC1	-0.109039	7.4753	-0.372377	0.717176	0.999796	-6.30273
ABCC10	-0.120529	7.39221	-0.294585	0.774175	0.999796	-6.33007
ABCC11	0.0587704	5.2234	0.198041	0.846875	0.999796	-6.35527
ABCC12	0.237635	5.85758	0.713507	0.491416	0.999796	-6.11144
ABCC2	0.465578	2.89575	1.50494	0.162435	0.999796	-5.28832
ABCC3	0.244934	4.23038	0.714132	0.491045	0.999796	-6.11099
ABCC4	-0.300114	6.70789	-0.798303	0.442749	0.999796	-6.04682
ABCC5	-0.293819	4.40846	-0.948764	0.364515	0.999796	-5.91671
ABCC6	0.0254705	5.51993	0.0765154	0.940478	0.999796	-6.37302
ABCC8	0.256372	4.10951	0.710045	0.493471	0.999796	-6.11394
ABCC9	-0.183109	2.62037	-0.63922	0.536665	0.999796	-6.16266
ABCD1	-0.186567	6.81096	-0.506336	0.623304	0.999796	-6.24119
ABCD2	0.271939	3.77689	0.676417	0.513709	0.999796	-6.13765
ABCD3	0.39302	8.88947	0.890577	0.393525	0.999796	-5.9693
ABCD4	-0.0648921	6.02004	-0.203254	0.842904	0.999796	-6.35416
ABCE1	0.0473468	9.99181	0.140834	0.890723	0.999796	-6.36557
ABCF2	-0.389329	7.6786	-1.35784	0.203575	0.999796	-5.47437
ABCF3	-0.586797	6.03895	-1.87217	0.0898817	0.999796	-4.77578
ABCG1	-0.0376095	3.31872	-0.131466	0.897944	0.999796	-6.36693
ABCG2	0.367482	2.81963	1.14519	0.278096	0.999796	-5.71933
ABCG4	-0.557009	3.10044	-1.93969	0.0803358	0.996857	-4.67542
ABCG5	-0.376375	3.79724	-1.31627	0.216679	0.999796	-5.52459
ABCG8	0.177974	3.33008	0.492119	0.632976	0.999796	-6.24857
ABHD1	-0.449406	3.86246	-1.53635	0.154645	0.999796	-5.24701
ABHD10	0.182018	5.98508	0.442529	0.667274	0.999796	-6.27275
ABHD11	-0.423991	6.59053	-1.29413	0.223942	0.999796	-5.5509
ABHD12	-0.435162	6.66904	-1.46608	0.172542	0.999796	-5.33868
ABHD12B	0.383305	2.91144	1.17763	0.265492	0.999796	-5.68395
ABHD13	0.306745	6.64338	0.83906	0.420522	0.999796	-6.01348
ABHD14A	-0.505141	6.58485	-1.68013	0.123026	0.999796	-5.0515
ABHD14A.ACY1	-0.609025	7.3404	-1.93876	0.0804613	0.996857	-4.67682
ABHD14B	0.259155	7.61005	0.865386	0.406573	0.999796	-5.99119
ABHD15	-0.0799866	6.23293	-0.228384	0.823828	0.999796	-6.3484
ABHD16A	-0.0148458	7.8987	-0.0512912	0.960077	0.999796	-6.37473
ABHD16B	0.176305	6.25798	0.493954	0.631724	0.999796	-6.24763
ABHD17A	-0.152666	7.48306	-0.512213	0.619328	0.999796	-6.23808
ABHD17B	-0.212935	6.90622	-0.515321	0.61723	0.999796	-6.23642
ABHD17C	-0.349354	6.38404	-1.21345	0.252105	0.999796	-5.64402
ABHD18	0.381502	7.27096	1.15436	0.274487	0.999796	-5.70941
ABHD2	0.194216	8.22349	0.618237	0.549873	0.999796	-6.17619
ABHD3	-0.0251595	6.28128	-0.0781389	0.939218	0.999796	-6.37288
ABHD4	-0.601049	4.25776	-2.07406	0.0640936	0.934021	-4.47118
ABHD5	-0.141554	4.73889	-0.365544	0.722116	0.999796	-6.30538
ABHD6	0.51828	5.06974	1.47017	0.171452	0.999796	-5.33342
ABHD8	-0.0855327	5.75055	-0.296027	0.773105	0.999796	-6.32962
ABI1	0.253576	9.11542	0.889108	0.394278	0.999796	-5.97059
ABI2	-0.0426775	6.5837	-0.147742	0.885405	0.999796	-6.36451
ABI3	-0.00769539	5.20052	-0.0208732	0.983746	0.999796	-6.3759
ABI3BP	-0.250895	3.42903	-0.762736	0.462767	0.999796	-6.07471
ABL1	-0.469258	6.67431	-1.61154	0.137312	0.999796	-5.14604
ABL2	-0.427495	6.12305	-1.43018	0.182354	0.999796	-5.38445
ABLIM1	0.0226922	3.76196	0.0778617	0.939433	0.999796	-6.3729
ABLIM2	-0.451101	4.05482	-1.36979	0.199933	0.999796	-5.45974
ABLIM3	-0.0335571	3.46366	-0.11219	0.912834	0.999796	-6.36943
ABO	-0.206943	4.70162	-0.628367	0.543474	0.999796	-6.16971
ABR	0.0613827	7.19374	0.182732	0.858562	0.999796	-6.35837
ABRA	0.17686	4.8874	0.590899	0.567354	0.999796	-6.19319
ABRACL	0.148428	7.97888	0.395391	0.700636	0.999796	-6.29344
ABT1	0.141542	7.14567	0.488693	0.635318	0.999796	-6.25032
ABTB1	0.305919	5.6632	1.0182	0.331952	0.999796	-5.85035
ABTB2	-0.909283	5.13905	-2.74341	0.0202311	0.59336	-3.39385
ACAA1	-0.042564	9.17233	-0.148698	0.884669	0.999796	-6.36436
ACAA2	0.339675	8.33848	0.929648	0.373872	0.999796	-5.9343
ACACA	-0.0454467	8.03581	-0.149458	0.884084	0.999796	-6.36424
ACACB	-0.0135141	4.9788	-0.0452939	0.964741	0.999796	-6.37504
ACAD10	0.122556	5.48271	0.374678	0.715515	0.999796	-6.30182
ACAD11	-0.323437	3.23838	-0.932618	0.372407	0.999796	-5.93158
ACAD8	-0.24741	6.0526	-0.648414	0.530936	0.999796	-6.1566
ACAD9	0.00195886	8.01657	0.00610906	0.995243	0.999984	-6.37612
ACADL	0.0512387	4.10346	0.169584	0.868629	0.999796	-6.36083
ACADM	0.378704	8.93324	1.15522	0.274149	0.999796	-5.70847
ACADS	-0.389602	4.81714	-1.29338	0.224191	0.999796	-5.55179
ACADSB	0.152793	4.85693	0.436511	0.671493	0.999796	-6.27552
ACADVL	-0.289486	7.2602	-1.00302	0.338878	0.999796	-5.86518
ACAN	0.174346	2.94036	0.560769	0.58697	0.999796	-6.21109
ACAP1	0.280828	5.7981	0.986693	0.346451	0.999796	-5.88094
ACAP2	0.935221	7.29749	2.28725	0.0445552	0.823895	-4.13685
ACAP3	-0.0568426	7.13773	-0.168348	0.869577	0.999796	-6.36105
ACAT1	0.295683	7.03199	0.778887	0.453605	0.999796	-6.06218
ACAT2	0.292791	8.18744	0.950675	0.363589	0.999796	-5.91494
ACBD3	0.104183	8.30877	0.33619	0.743491	0.999796	-6.31622
ACBD4	-0.118995	5.40846	-0.395916	0.700261	0.999796	-6.29322
ACBD5	0.318595	6.40386	0.731421	0.480865	0.999796	-6.09833
ACBD6	0.21221	6.92949	0.690995	0.504875	0.999796	-6.1275
ACBD7	0.437386	3.15128	1.39426	0.192645	0.999796	-5.42949
ACCS	0.0754963	5.29046	0.24359	0.812342	0.999796	-6.3446
ACCSL	0.211074	3.06351	0.724241	0.485077	0.999796	-6.10362
ACD	-0.35439	7.40891	-1.23437	0.244543	0.999796	-5.6203
ACE	-0.512236	3.6853	-1.35236	0.205263	0.999796	-5.48105
ACE2	-0.106991	2.29728	-0.359923	0.72619	0.999796	-6.30752
ACER1	0.335822	3.31432	1.11601	0.289829	0.999796	-5.7505
ACER2	-0.187809	4.7833	-0.591323	0.567081	0.999796	-6.19293
ACER3	0.217407	5.37944	0.632974	0.540577	0.999796	-6.16673
ACHE	0.0299799	6.3097	0.0885841	0.931115	0.999796	-6.37195
ACIN1	-0.214019	8.28086	-0.731724	0.480688	0.999796	-6.09811
ACKR1	-0.237816	3.5872	-0.71965	0.487782	0.999796	-6.10698
ACKR2	0.423687	5.44945	1.45277	0.176124	0.999796	-5.35572
ACKR3	0.376142	4.35456	1.14675	0.277479	0.999796	-5.71765
ACKR4	-0.706536	2.88337	-2.28578	0.044668	0.824477	-4.13919
ACLY	-0.104639	10.2827	-0.361422	0.725103	0.999796	-6.30695
ACMSD	0.0452649	6.41139	0.147325	0.885725	0.999796	-6.36458
ACO1	-0.174116	5.94898	-0.486693	0.636687	0.999796	-6.25134
ACO2	-0.157075	9.36105	-0.506115	0.623454	0.999796	-6.24131
ACOD1	-0.12363	3.20987	-0.398274	0.698576	0.999796	-6.29224
ACOT1	0.442702	6.64564	1.54678	0.15213	0.999796	-5.23317
ACOT11	0.372751	5.15037	1.13063	0.283904	0.999796	-5.73496
ACOT12	-0.0640946	2.33555	-0.222224	0.828493	0.999796	-6.34988
ACOT13	0.187954	7.54967	0.640437	0.535905	0.999796	-6.16186
ACOT2	0.0497618	6.63932	0.172463	0.866422	0.999796	-6.3603
ACOT4	-0.932889	3.64014	-2.49485	0.0311421	0.71255	-3.8022
ACOT6	0.0063866	2.7301	0.0193379	0.984942	0.999796	-6.37594
ACOT7	-0.828918	8.50864	-2.86116	0.0164899	0.544098	-3.19868
ACOT8	-0.0461391	6.896	-0.15946	0.876397	0.999796	-6.3626
ACOT9	-0.0406601	6.40785	-0.114678	0.91091	0.999796	-6.36913
ACOX1	-0.0721448	6.82674	-0.214012	0.834724	0.999796	-6.35178
ACOX2	-0.0687825	4.06508	-0.206084	0.84075	0.999796	-6.35354
ACOX3	-0.241881	6.73327	-0.750683	0.469681	0.999796	-6.08391
ACOXL	-0.357947	2.698	-1.14637	0.277628	0.999796	-5.71805
ACP1	-0.0874745	8.562	-0.307958	0.764265	0.999796	-6.32582
ACP2	0.144927	7.01834	0.459396	0.655513	0.999796	-6.2648
ACP5	0.197192	5.51551	0.565202	0.584062	0.999796	-6.20851
ACP6	-0.361947	3.48649	-0.805711	0.438652	0.999796	-6.04087
ACP7	-0.160144	4.61079	-0.42334	0.680769	0.999796	-6.28145
ACPP	0.406821	7.00716	1.12948	0.284364	0.999796	-5.73619
ACPT	0.0997972	5.41896	0.300857	0.769522	0.999796	-6.3281
ACR	0.307176	2.92466	1.01774	0.332159	0.999796	-5.8508
ACRBP	0.197895	5.24731	0.665632	0.520304	0.999796	-6.14504
ACRV1	0.193036	3.55232	0.650243	0.529801	0.999796	-6.15538
ACSBG1	0.0457919	2.59412	0.151846	0.882248	0.999796	-6.36386
ACSBG2	0.1641	2.21893	0.533714	0.604889	0.999796	-6.22641
ACSF2	-0.0136693	6.72866	-0.047651	0.962908	0.999796	-6.37493
ACSF3	-0.145286	6.9671	-0.508707	0.621699	0.999796	-6.23994
ACSL1	0.287494	8.30353	0.935658	0.370912	0.999796	-5.9288
ACSL3	0.365043	8.37184	1.15365	0.274764	0.999796	-5.71017
ACSL4	0.264266	7.22156	0.65011	0.529883	0.999796	-6.15547
ACSL5	-0.0858033	8.50649	-0.268065	0.793952	0.999796	-6.33797
ACSL6	0.327159	4.45894	1.08999	0.300611	0.999796	-5.77777
ACSM1	0.249059	2.40291	0.829631	0.425596	0.999796	-6.02132
ACSM2A	-0.293962	6.91137	-0.791679	0.446433	0.999796	-6.0521
ACSM2B	0.105182	4.62025	0.346687	0.73582	0.999796	-6.31245
ACSM3	0.0605596	4.04711	0.194434	0.849626	0.999796	-6.35602
ACSM4	0.0541292	3.76675	0.179367	0.861136	0.999796	-6.35901
ACSM5	-0.0154276	3.45679	-0.0436339	0.966032	0.999796	-6.37512
ACSM6	0.353728	3.25198	1.14583	0.277842	0.999796	-5.71864
ACSS1	-0.137793	6.37486	-0.401254	0.696448	0.999796	-6.29099
ACSS2	0.868644	5.39301	2.18783	0.0528241	0.873709	-4.29414
ACSS3	0.598863	4.73025	1.2568	0.236636	0.999796	-5.59453
ACTA1	-0.0132759	8.36316	-0.0433465	0.966256	0.999796	-6.37513
ACTA2	0.210832	5.66264	0.730556	0.481371	0.999796	-6.09897
ACTB	0.0259098	10.8909	0.0905581	0.929584	0.999796	-6.37177
ACTBL2	0.13429	2.95387	0.404706	0.693988	0.999796	-6.28953
ACTC1	0.132429	4.98778	0.434479	0.672921	0.999796	-6.27644
ACTG1	0.077219	12.5025	0.252726	0.805463	0.999796	-6.3422
ACTG2	0.339779	5.74769	1.02907	0.327056	0.999796	-5.83962
ACTL10	0.197014	4.23827	0.630718	0.541995	0.999796	-6.16819
ACTL6A	-0.0507625	7.18731	-0.130288	0.898854	0.999796	-6.36709
ACTL6B	-0.252973	3.30474	-0.830151	0.425315	0.999796	-6.02089
ACTL7A	0.037856	3.81815	0.119187	0.907425	0.999796	-6.36857
ACTL7B	-0.106649	4.83123	-0.304571	0.76677	0.999796	-6.32691
ACTL8	0.283824	3.85221	0.989895	0.344956	0.999796	-5.87787
ACTL9	0.011117	5.36951	0.03129	0.975638	0.999796	-6.37561
ACTN1	-0.346072	9.97002	-1.20881	0.253809	0.999796	-5.64925
ACTN2	-0.417764	5.94061	-1.31651	0.216604	0.999796	-5.52431
ACTN3	0.110285	4.22603	0.309199	0.763347	0.999796	-6.32541
ACTN4	-0.124657	11.2765	-0.406001	0.693065	0.999796	-6.28898
ACTR10	0.475933	7.94751	1.295	0.223651	0.999796	-5.54987
ACTR1A	-0.0854332	8.57051	-0.265927	0.795554	0.999796	-6.33857
ACTR1B	0.332956	7.62122	1.11395	0.290671	0.999796	-5.75268
ACTR2	0.21681	11.2276	0.692259	0.504113	0.999796	-6.12661
ACTR3	0.414288	10.3545	1.15586	0.273898	0.999796	-5.70777
ACTR3B	-0.414686	5.57857	-1.25243	0.23816	0.999796	-5.59958
ACTR3C	-0.176839	4.79122	-0.487317	0.63626	0.999796	-6.25102
ACTR5	-0.40946	5.78231	-1.32061	0.21528	0.999796	-5.5194
ACTR6	-0.0504815	7.17603	-0.116159	0.909765	0.999796	-6.36895
ACTR8	0.173453	5.66134	0.39797	0.698793	0.999796	-6.29237
ACTRT1	0.403404	2.88794	1.31346	0.217591	0.999796	-5.52795
ACTRT2	0.208166	5.02737	0.55279	0.592226	0.999796	-6.21568
ACTRT3	0.349261	4.16608	1.20762	0.254248	0.999796	-5.65059
ACVR1	0.179	4.72331	0.608905	0.555806	0.999796	-6.18207
ACVR1B	0.205569	6.84831	0.569982	0.580934	0.999796	-6.20571
ACVR1C	-0.227519	3.25284	-0.702999	0.49767	0.999796	-6.119
ACVR2A	0.930393	4.49193	2.80628	0.0181381	0.571581	-3.28973
ACVR2B	-0.414646	5.2587	-1.45668	0.175066	0.999796	-5.35073
ACVRL1	-0.0858699	5.81148	-0.298898	0.770974	0.999796	-6.32872
ACY1	-0.439669	6.3001	-1.50479	0.162472	0.999796	-5.28851
ACY3	0.224041	4.78178	0.690662	0.505075	0.999796	-6.12774
ACYP1	0.28276	5.11489	0.711727	0.492472	0.999796	-6.11273
ACYP2	0.300805	6.33102	0.98196	0.348668	0.999796	-5.88546
ADA	-0.109776	4.86356	-0.352986	0.731231	0.999796	-6.31013
ADA2	2.08599	7.09647	5.91199	0.000133177	0.0294262	1.45996
ADAD1	-0.170554	3.68876	-0.498894	0.628358	0.999796	-6.24508
ADAD2	0.363865	5.64467	1.19569	0.258674	0.999796	-5.66393
ADAL	0.259577	7.04403	0.721002	0.486984	0.999796	-6.10599
ADAM10	0.0787887	9.10651	0.259972	0.800019	0.999796	-6.34023
ADAM11	-0.228951	4.68347	-0.778416	0.453871	0.999796	-6.06255
ADAM12	-0.0525863	2.69932	-0.165581	0.871698	0.999796	-6.36154
ADAM15	-0.273995	7.00278	-0.908344	0.3845	0.999796	-5.95354
ADAM17	0.164382	7.41061	0.426627	0.678449	0.999796	-6.27998
ADAM18	-0.183902	2.29238	-0.612148	0.55374	0.999796	-6.18004
ADAM19	-0.177044	4.96713	-0.561426	0.586539	0.999796	-6.21071
ADAM2	-0.592449	2.95689	-1.98252	0.0747806	0.981476	-4.61095
ADAM20	-0.0247833	2.58539	-0.0770354	0.940074	0.999796	-6.37297
ADAM21	-0.0332252	2.92232	-0.103992	0.919177	0.999796	-6.37037
ADAM22	0.261901	6.01209	0.568301	0.582033	0.999796	-6.2067
ADAM23	-0.0295096	2.38183	-0.10323	0.919767	0.999796	-6.37046
ADAM28	0.259623	2.90324	0.871626	0.403313	0.999796	-5.98581
ADAM29	-0.0696616	3.89651	-0.187667	0.854791	0.999796	-6.35739
ADAM30	-0.118166	2.6749	-0.407103	0.692281	0.999796	-6.28851
ADAM32	-0.0355226	2.19322	-0.124383	0.903411	0.999796	-6.36789
ADAM33	0.323407	5.39159	1.03867	0.322776	0.999796	-5.83006
ADAM7	-0.29245	2.34526	-0.949689	0.364066	0.999796	-5.91585
ADAM8	0.0309595	5.91786	0.0944598	0.92656	0.999796	-6.37138
ADAM9	0.87609	5.7683	2.12221	0.0590692	0.904691	-4.39667
ADAMDEC1	0.0534438	3.82019	0.173942	0.865289	0.999796	-6.36003
ADAMTS1	0.773744	5.45232	2.55398	0.0281093	0.679879	-3.70567
ADAMTS10	-0.279247	5.52865	-0.943483	0.367083	0.999796	-5.9216
ADAMTS12	-0.25474	4.42302	-0.813991	0.434103	0.999796	-6.03416
ADAMTS13	0.00388645	3.08285	0.0104239	0.991883	0.999949	-6.37608
ADAMTS14	-0.0216647	3.6892	-0.0759375	0.940927	0.999796	-6.37306
ADAMTS15	0.0986953	3.65851	0.323971	0.752456	0.999796	-6.32048
ADAMTS16	0.0817375	3.07539	0.267552	0.794337	0.999796	-6.33811
ADAMTS17	0.226511	5.52409	0.76586	0.460986	0.999796	-6.0723
ADAMTS18	-0.571754	4.09071	-1.81888	0.0981457	0.999796	-4.8538
ADAMTS19	-0.0995943	2.35018	-0.330419	0.74772	0.999796	-6.31825
ADAMTS2	-0.541905	5.7422	-1.3856	0.195198	0.999796	-5.44024
ADAMTS20	-0.376872	2.89218	-1.15398	0.274636	0.999796	-5.70982
ADAMTS3	0.0774399	2.82118	0.241013	0.814285	0.999796	-6.34526
ADAMTS4	-0.749041	3.58029	-2.08009	0.0634426	0.930016	-4.46188
ADAMTS5	0.145162	4.68546	0.432282	0.674466	0.999796	-6.27744
ADAMTS6	-0.181289	3.13516	-0.588147	0.569131	0.999796	-6.19486
ADAMTS7	0.218854	4.74843	0.705515	0.496168	0.999796	-6.1172
ADAMTS8	0.13605	4.52933	0.478409	0.642373	0.999796	-6.2555
ADAMTS9	-0.0194668	2.17338	-0.0670001	0.947867	0.999796	-6.37374
ADAMTSL1	0.193919	3.39279	0.651427	0.529067	0.999796	-6.1546
ADAMTSL2	0.574891	4.31931	1.64584	0.129993	0.999796	-5.09904
ADAMTSL3	0.0693194	2.49157	0.228356	0.823849	0.999796	-6.34841
ADAMTSL4	0.0646683	7.10051	0.172731	0.866217	0.999796	-6.36025
ADAMTSL4.AS1	-0.0567488	5.59118	-0.185574	0.85639	0.999796	-6.35781
ADAMTSL5	-0.200346	6.5002	-0.671058	0.51698	0.999796	-6.14134
ADAP1	-0.0938675	7.64653	-0.3188	0.756263	0.999796	-6.32223
ADAP2	1.36531	6.69237	4.34472	0.00136506	0.12583	-0.783356
ADAR	-0.0684225	7.83272	-0.210767	0.837189	0.999796	-6.35251
ADARB1	-0.418158	6.11404	-1.29132	0.224879	0.999796	-5.55422
ADARB2	0.0764825	4.32672	0.248514	0.808632	0.999796	-6.34331
ADAT1	0.232776	6.9123	0.535888	0.603439	0.999796	-6.22521
ADAT2	-0.292486	7.0984	-0.954957	0.36152	0.999796	-5.91095
ADCK1	-0.368898	5.43654	-1.28357	0.227476	0.999796	-5.56334
ADCK2	0.153599	4.47953	0.516063	0.616729	0.999796	-6.23603
ADCK5	-0.179249	6.81661	-0.503896	0.624959	0.999796	-6.24247
ADCY1	-0.82169	6.62789	-2.75864	0.0197028	0.585913	-3.36865
ADCY10	0.0907897	4.12707	0.284967	0.781329	0.999796	-6.33302
ADCY2	0.349169	3.1901	1.14946	0.27641	0.999796	-5.71472
ADCY3	-0.111394	5.49956	-0.344146	0.737674	0.999796	-6.31337
ADCY4	0.450282	4.53555	1.549	0.1516	0.999796	-5.23022
ADCY5	0.159836	5.38179	0.535938	0.603406	0.999796	-6.22518
ADCY7	0.205201	6.6286	0.636869	0.538136	0.999796	-6.16419
ADCY8	-0.236088	2.48835	-0.812403	0.434973	0.999796	-6.03545
ADCY9	-0.617742	6.69306	-1.85871	0.0919067	0.999796	-4.7956
ADCYAP1	0.0412003	4.47848	0.12327	0.904271	0.999796	-6.36804
ADCYAP1R1	0.214456	2.69696	0.745913	0.472435	0.999796	-6.08751
ADD1	0.103155	8.92355	0.320941	0.754686	0.999796	-6.32151
ADD2	-0.255907	8.44757	-0.882208	0.397827	0.999796	-5.97663
ADD3	1.13925	4.95088	2.57732	0.0269939	0.671314	-3.66744
ADGB	-0.2728	2.49137	-0.796602	0.443693	0.999796	-6.04818
ADGRA1	-0.159298	5.15331	-0.552392	0.592488	0.999796	-6.21591
ADGRA2	-0.410135	6.79297	-1.31019	0.218656	0.999796	-5.53186
ADGRA3	-0.72639	4.42105	-1.60025	0.1398	0.999796	-5.16139
ADGRB1	-0.389174	4.94744	-1.09235	0.299621	0.999796	-5.77532
ADGRB2	-0.658401	4.57189	-2.16644	0.0547877	0.88235	-4.3277
ADGRB3	0.397686	3.11953	1.31018	0.218658	0.999796	-5.53186
ADGRD1	0.651398	4.41556	1.56294	0.148307	0.999796	-5.21163
ADGRE1	1.29399	5.24303	4.10568	0.00200654	0.156622	-1.15829
ADGRE2	0.203587	7.328	0.652368	0.528483	0.999796	-6.15397
ADGRE3	2.54323	4.99933	8.85476	3.96071e-06	0.00388233	4.67137
ADGRE5	0.181267	8.78025	0.541774	0.599522	0.999796	-6.22192
ADGRF1	-0.287036	3.28546	-0.96079	0.358715	0.999796	-5.90549
ADGRF2	0.207378	3.70167	0.602049	0.560187	0.999796	-6.18634
ADGRF3	-0.0860224	5.08387	-0.236023	0.818052	0.999796	-6.34652
ADGRF4	-0.00267099	2.74882	-0.00894852	0.993032	0.999949	-6.37609
ADGRF5	-0.0698166	2.80347	-0.215065	0.833924	0.999796	-6.35154
ADGRG1	0.549771	3.65379	1.80963	0.0996492	0.999796	-4.86723
ADGRG2	-0.0490259	2.57156	-0.124446	0.903362	0.999796	-6.36789
ADGRG3	0.351581	5.69556	0.985699	0.346916	0.999796	-5.88189
ADGRG4	0.0945665	3.24359	0.311842	0.761394	0.999796	-6.32455
ADGRG5	-0.257003	6.98753	-0.863577	0.407521	0.999796	-5.99274
ADGRG6	0.57159	3.9179	1.6925	0.120597	0.999796	-5.03422
ADGRG7	-0.298637	2.73899	-0.970747	0.353964	0.999796	-5.89612
ADGRL1	-0.190932	6.16896	-0.624562	0.545872	0.999796	-6.17215
ADGRL2	-0.867593	9.12319	-3.03888	0.0121185	0.465339	-2.90315
ADGRL3	-1.99581	6.49674	-6.87315	3.77798e-05	0.0135383	2.64346
ADGRL4	-0.0847516	2.73416	-0.298269	0.771441	0.999796	-6.32892
ADGRV1	-0.0938868	2.85631	-0.275873	0.788113	0.999796	-6.33572
ADH1A	-0.138393	2.46388	-0.472546	0.646412	0.999796	-6.25841
ADH1B	0.194276	2.82407	0.489493	0.634771	0.999796	-6.24992
ADH1C	0.0893258	3.37637	0.30164	0.768942	0.999796	-6.32785
ADH4	0.444032	3.22866	1.54458	0.152659	0.999796	-5.23611
ADH5	-0.0624152	7.33714	-0.160834	0.875342	0.999796	-6.36236
ADH6	-0.0774918	3.2179	-0.264333	0.796748	0.999796	-6.33902
ADH7	-0.0920371	3.20297	-0.283471	0.782443	0.999796	-6.33347
ADHFE1	-0.0604898	3.22579	-0.209737	0.837972	0.999796	-6.35274
ADI1	0.155448	8.25738	0.510211	0.620681	0.999796	-6.23915
ADIG	-0.327906	4.14854	-0.928226	0.374575	0.999796	-5.93559
ADIPOQ	-0.124552	2.8726	-0.431407	0.675081	0.999796	-6.27784
ADIPOR1	-0.0546237	9.70818	-0.177827	0.862315	0.999796	-6.35931
ADIPOR2	0.253885	9.01456	0.88412	0.396841	0.999796	-5.97496
ADK	0.196851	8.24615	0.673987	0.515191	0.999796	-6.13933
ADM	0.334619	5.3287	1.12829	0.284847	0.999796	-5.73746
ADM2	0.151787	6.18753	0.506594	0.62313	0.999796	-6.24106
ADNP	-0.0898214	9.85995	-0.311039	0.761988	0.999796	-6.32481
ADNP2	0.148045	8.04159	0.430291	0.675867	0.999796	-6.27834
ADO	-0.218433	7.65982	-0.746146	0.4723	0.999796	-6.08733
ADORA1	-0.405888	4.5924	-1.3278	0.212978	0.999796	-5.51078
ADORA2A	0.0751545	7.01481	0.208447	0.838953	0.999796	-6.35302
ADORA2B	-0.436564	6.02391	-1.53424	0.155158	0.999796	-5.2498
ADPGK	-0.0100529	7.49535	-0.0308919	0.975947	0.999796	-6.37563
ADPRH	0.163655	5.38097	0.50184	0.626355	0.999796	-6.24355
ADPRHL1	-0.370284	5.37592	-1.0031	0.338844	0.999796	-5.86511
ADPRHL2	0.167593	5.85634	0.567037	0.58286	0.999796	-6.20744
ADPRM	0.286261	5.25606	0.831508	0.424583	0.999796	-6.01977
ADRA1A	-0.380653	3.88829	-1.18002	0.264581	0.999796	-5.68131
ADRA1B	0.535079	4.97042	1.6633	0.126402	0.999796	-5.0749
ADRA1D	-0.208896	4.90159	-0.678076	0.512699	0.999796	-6.13651
ADRA2A	-0.229327	3.92866	-0.7253	0.484454	0.999796	-6.10284
ADRA2B	0.218163	3.51535	0.670936	0.517055	0.999796	-6.14142
ADRA2C	0.160507	4.7664	0.492929	0.632424	0.999796	-6.24816
ADRB1	-0.528182	7.11743	-1.74195	0.11131	0.999796	-4.96444
ADRB2	1.07717	5.05237	3.36278	0.00694193	0.345912	-2.36507
ADRB3	0.310438	4.33188	1.06846	0.309766	0.999796	-5.79995
ADRM1	-0.350654	8.82086	-1.21742	0.250655	0.999796	-5.63954
ADSL	-0.27141	8.67468	-0.917704	0.379805	0.999796	-5.94513
ADSS	0.527744	8.20974	1.35882	0.203275	0.999796	-5.47318
ADSSL1	0.253672	4.2163	0.828336	0.426296	0.999796	-6.02239
ADTRP	-0.224358	3.91437	-0.716616	0.489574	0.999796	-6.10919
AEBP2	-0.00385877	8.70919	-0.0116211	0.99095	0.999949	-6.37606
AEN	-0.458287	8.63339	-1.60566	0.138604	0.999796	-5.15404
AES	-0.458589	9.60713	-1.47523	0.170115	0.999796	-5.3269
AFAP1	-0.496661	4.78399	-1.69142	0.120806	0.999796	-5.03573
AFAP1L1	-0.00085067	3.88547	-0.0026882	0.997907	0.999984	-6.37613
AFAP1L2	0.307054	3.32276	0.837364	0.421432	0.999796	-6.0149
AFDN	-0.0107671	5.41312	-0.0365532	0.971542	0.999796	-6.37542
AFF1	-1.05709	10.0262	-3.50813	0.00542037	0.297785	-2.12509
AFF2	0.936416	5.41362	3.19899	0.00919321	0.394503	-2.63681
AFF3	-0.465061	7.33751	-1.43656	0.180575	0.999796	-5.37636
AFF4	-0.0617072	8.83312	-0.214018	0.834719	0.999796	-6.35177
AFG1L	0.615237	5.5956	1.44685	0.177739	0.999796	-5.36328
AFG3L2	0.0188428	8.92006	0.0638367	0.950325	0.999796	-6.37396
AFM	-0.0821274	2.37343	-0.26807	0.793949	0.999796	-6.33797
AFMID	0.0892072	6.29776	0.227776	0.824288	0.999796	-6.34855
AFP	-0.0737644	2.69176	-0.257847	0.801614	0.999796	-6.34081
AFTPH	0.362049	9.50558	1.10328	0.295068	0.999796	-5.76391
AGA	0.125944	7.34343	0.419858	0.683231	0.999796	-6.28298
AGAP1	-0.471464	6.2049	-1.59836	0.14022	0.999796	-5.16394
AGAP2	0.0460238	6.44696	0.144873	0.887613	0.999796	-6.36496
AGAP3	-0.913954	7.28398	-3.13642	0.0102395	0.421902	-2.74085
AGAP4	0.3238	7.94258	1.09816	0.297194	0.999796	-5.76927
AGAP5	0.147724	7.87117	0.519423	0.614466	0.999796	-6.23422
AGAP6	0.121745	7.95931	0.418533	0.684169	0.999796	-6.28357
AGBL1	-0.152054	2.62841	-0.535049	0.603998	0.999796	-6.22567
AGBL2	0.483252	3.27637	1.40952	0.188213	0.999796	-5.41044
AGBL3	0.446139	3.73107	1.14527	0.278064	0.999796	-5.71924
AGBL4	-0.702259	3.23494	-2.23321	0.0488819	0.847984	-4.22264
AGBL5	0.0367395	7.52159	0.126973	0.901412	0.999796	-6.36755
AGER	-0.378687	5.26488	-1.2731	0.231022	0.999796	-5.57559
AGFG2	-0.331892	5.97563	-1.08212	0.303934	0.999796	-5.78592
AGGF1	0.851673	7.28713	1.88766	0.0876031	0.999796	-4.7529
AGK	0.304466	5.23489	0.811349	0.435551	0.999796	-6.0363
AGL	0.350203	6.77121	0.959965	0.359111	0.999796	-5.90627
AGMAT	-0.568371	5.8904	-1.63507	0.132252	0.999796	-5.11386
AGMO	0.0103414	2.42922	0.0363227	0.971721	0.999796	-6.37543
AGPAT2	-0.369417	7.73255	-1.16802	0.269177	0.999796	-5.69451
AGPAT3	-0.566924	6.94219	-1.80846	0.0998424	0.999796	-4.86894
AGPAT4	0.564203	4.35947	1.25015	0.238957	0.999796	-5.6022
AGPAT4.IT1	-0.235095	4.26231	-0.750523	0.469773	0.999796	-6.08403
AGPAT5	0.0565734	8.57141	0.15363	0.880876	0.999796	-6.36357
AGPS	0.143533	8.06261	0.33488	0.74445	0.999796	-6.31669
AGR2	0.103227	2.962	0.318351	0.756594	0.999796	-6.32238
AGR3	0.055967	2.1784	0.190103	0.85293	0.999796	-6.35691
AGRN	-0.375259	5.6429	-1.09182	0.299843	0.999796	-5.77587
AGRP	0.233757	5.34291	0.8038	0.439707	0.999796	-6.04241
AGT	0.0478106	10.0873	0.167396	0.870306	0.999796	-6.36122
AGTPBP1	0.73184	6.21672	2.24459	0.0479377	0.845447	-4.20461
AGTR1	0.259841	2.43824	0.887017	0.395351	0.999796	-5.97242
AGTR2	-0.524535	3.86865	-1.83734	0.0952077	0.999796	-4.82691
AGTRAP	0.613784	7.92531	1.95453	0.078369	0.988413	-4.65316
AGXT	0.142996	6.62127	0.467156	0.650135	0.999796	-6.26105
AGXT2	-0.248478	3.87294	-0.846296	0.416656	0.999796	-6.00741
AHCTF1	-0.304261	8.78421	-0.968084	0.35523	0.999796	-5.89863
AHCY	-0.331806	8.69765	-1.06343	0.311934	0.999796	-5.80508
AHCYL1	-0.0540529	10.0384	-0.188474	0.854175	0.999796	-6.35723
AHCYL2	0.151343	5.87426	0.51048	0.620499	0.999796	-6.239
AHDC1	0.127865	6.40535	0.302306	0.768448	0.999796	-6.32764
AHI1	-0.0877084	5.69478	-0.212056	0.83621	0.999796	-6.35222
AHNAK	-0.248211	6.92334	-0.860638	0.409065	0.999796	-5.99525
AHNAK2	-0.251506	2.72227	-0.8071	0.437887	0.999796	-6.03974
AHR	0.912461	9.31187	2.8969	0.0154981	0.525693	-3.13931
AHRR	-0.151136	7.82985	-0.500355	0.627365	0.999796	-6.24432
AHSA1	-0.238461	9.83841	-0.762085	0.463138	0.999796	-6.07521
AHSA2	0.445121	6.51897	1.12011	0.288156	0.999796	-5.74616
AHSG	-0.159049	2.95889	-0.549798	0.594203	0.999796	-6.21739
AHSP	-0.0330691	2.66329	-0.115297	0.910431	0.999796	-6.36905
AICDA	-0.163861	3.109	-0.549338	0.594507	0.999796	-6.21765
AIDA	0.336734	8.0963	0.928019	0.374677	0.999796	-5.93578
AIF1	1.12294	11.7821	3.88481	0.00288318	0.203958	-1.51121
AIF1L	0.0604768	4.46053	0.212941	0.835537	0.999796	-6.35202
AIFM1	-0.28113	7.48116	-0.864304	0.40714	0.999796	-5.99211
AIFM2	-0.376675	4.30142	-1.02271	0.329913	0.999796	-5.84591
AIFM3	-0.254883	5.82442	-0.80979	0.436407	0.999796	-6.03757
AIG1	0.853802	9.47754	2.31634	0.0423828	0.817119	-4.09043
AIM2	-0.147099	3.84739	-0.438975	0.669764	0.999796	-6.27439
AIMP1	0.0718906	9.06668	0.192946	0.850761	0.999796	-6.35633
AIMP2	-0.24234	8.59632	-0.801596	0.440925	0.999796	-6.04418
AIP	-0.268202	7.69314	-0.943641	0.367006	0.999796	-5.92145
AIPL1	0.156873	3.42145	0.525794	0.610187	0.999796	-6.23076
AIRE	-0.198203	6.92482	-0.540438	0.600409	0.999796	-6.22267
AJAP1	-0.261527	2.23914	-0.868254	0.405072	0.999796	-5.98872
AJUBA	-0.671102	4.95289	-1.73867	0.111905	0.999796	-4.96911
AK1	-0.4883	6.17366	-1.69201	0.120692	0.999796	-5.0349
AK2	-0.137733	9.03404	-0.46242	0.653415	0.999796	-6.26335
AK3	-0.000193257	8.54704	-0.000538015	0.999581	0.999984	-6.37614
AK4	0.0306844	6.49945	0.0786409	0.938828	0.999796	-6.37284
AK5	-0.256828	2.50871	-0.902383	0.387512	0.999796	-5.95886
AK7	0.202711	4.67122	0.684991	0.508502	0.999796	-6.13171
AK8	-0.065815	5.80224	-0.211216	0.836848	0.999796	-6.35241
AK9	0.373768	4.34406	1.31502	0.217086	0.999796	-5.52609
AKAIN1	-0.321757	3.06536	-1.05603	0.315145	0.999796	-5.8126
AKAP1	-0.490752	7.82891	-1.65703	0.127682	0.999796	-5.08359
AKAP10	0.253316	5.78299	0.78398	0.450741	0.999796	-6.05818
AKAP11	0.409231	7.78998	1.04476	0.320085	0.999796	-5.82396
AKAP12	-0.400115	3.30428	-1.32554	0.213699	0.999796	-5.51349
AKAP14	0.00949213	2.4968	0.0305837	0.976187	0.999796	-6.37564
AKAP17A	-0.481763	6.58844	-1.66014	0.127047	0.999796	-5.07929
AKAP2	0.574126	6.48499	1.87621	0.0892825	0.999796	-4.76983
AKAP3	-0.370956	2.42576	-1.06537	0.311095	0.999796	-5.80311
AKAP4	0.128819	3.47556	0.45273	0.660149	0.999796	-6.26798
AKAP5	0.299434	2.68646	0.898962	0.389248	0.999796	-5.96189
AKAP6	-0.2939	2.66278	-1.03057	0.326383	0.999796	-5.83813
AKAP7	0.751254	4.89591	1.58762	0.142631	0.999796	-5.17848
AKAP8	-0.0948944	7.96894	-0.328094	0.749427	0.999796	-6.31906
AKAP8L	0.0153551	9.14828	0.0476499	0.962908	0.999796	-6.37493
AKAP9	-0.0730483	6.80475	-0.247692	0.809251	0.999796	-6.34353
AKIP1	0.103669	6.08473	0.328288	0.749284	0.999796	-6.31899
AKIRIN1	0.146972	7.79851	0.506649	0.623092	0.999796	-6.24103
AKIRIN2	0.568038	5.92092	1.76963	0.106398	0.999796	-4.92491
AKNA	-0.0209469	6.92047	-0.0604065	0.95299	0.999796	-6.37419
AKNAD1	-0.193738	2.41289	-0.621531	0.547787	0.999796	-6.17409
AKR1A1	0.0271083	6.73194	0.0811064	0.936915	0.999796	-6.37263
AKR1B1	-0.017114	9.36841	-0.0544659	0.957608	0.999796	-6.37455
AKR1B10	0.0186068	3.06668	0.0651662	0.949292	0.999796	-6.37387
AKR1B15	0.200074	2.99746	0.583907	0.571874	0.999796	-6.19742
AKR1C1	-0.202622	5.72666	-0.459878	0.655178	0.999796	-6.26457
AKR1C2	-0.460961	4.94756	-1.476	0.169911	0.999796	-5.3259
AKR1C3	0.117457	4.04066	0.300223	0.769992	0.999796	-6.3283
AKR1C4	-0.183308	2.87216	-0.614976	0.551942	0.999796	-6.17825
AKR1C8P	0.624579	2.90629	2.16614	0.0548153	0.88235	-4.32816
AKR1D1	-0.26938	3.02259	-0.948919	0.364439	0.999796	-5.91657
AKR1E2	-0.412952	3.8734	-1.24465	0.240892	0.999796	-5.60853
AKR7A2	-0.169447	7.64929	-0.570882	0.580347	0.999796	-6.20518
AKR7A3	0.128727	5.95057	0.379438	0.712084	0.999796	-6.29993
AKR7L	-0.166091	6.72954	-0.558413	0.58852	0.999796	-6.21245
AKT1	-0.649319	8.58128	-2.23346	0.0488606	0.847984	-4.22223
AKT1S1	-0.541849	6.83573	-1.74534	0.110697	0.999796	-4.95962
AKT2	-0.198604	9.13294	-0.695843	0.501958	0.999796	-6.12408
AKT3	0.596146	5.53351	1.58632	0.142924	0.999796	-5.18022
AKTIP	0.61642	4.89667	1.78921	0.103044	0.999796	-4.89676
ALAD	-0.24668	6.05522	-0.844489	0.417619	0.999796	-6.00893
ALAS1	-0.148635	9.45818	-0.523194	0.611932	0.999796	-6.23218
ALAS2	-0.0368498	4.43091	-0.129599	0.899385	0.999796	-6.36719
ALB	-0.0168513	4.13411	-0.0486444	0.962135	0.999796	-6.37487
ALCAM	0.267355	9.13895	0.913375	0.381971	0.999796	-5.94903
ALDH16A1	-0.52161	6.20279	-1.66137	0.126796	0.999796	-5.07758
ALDH18A1	-0.394212	9.03132	-1.33676	0.210135	0.999796	-5.49998
ALDH1A1	0.24866	5.21177	0.856395	0.4113	0.999796	-5.99887
ALDH1A2	0.0113332	5.03747	0.0390296	0.969615	0.999796	-6.37532
ALDH1A3	-0.0900962	5.60047	-0.317204	0.757439	0.999796	-6.32277
ALDH1B1	-0.526099	7.36879	-1.84974	0.0932793	0.999796	-4.80876
ALDH1L1	0.310761	4.3566	0.879085	0.399441	0.999796	-5.97935
ALDH1L1.AS1	0.050471	4.17907	0.170087	0.868243	0.999796	-6.36074
ALDH1L2	-0.0722236	5.71725	-0.241389	0.814001	0.999796	-6.34516
ALDH2	-0.865409	7.10807	-2.12464	0.0588257	0.904691	-4.39289
ALDH3A1	0.396664	5.54881	1.35	0.205995	0.999796	-5.48393
ALDH3A2	-0.0898273	6.81814	-0.261274	0.799042	0.999796	-6.33987
ALDH3B1	0.117185	6.8175	0.353731	0.730689	0.999796	-6.30985
ALDH3B2	-0.0122686	4.07544	-0.0385907	0.969956	0.999796	-6.37534
ALDH4A1	-0.503474	4.8168	-1.74181	0.111334	0.999796	-4.96463
ALDH5A1	0.229462	6.65034	0.709714	0.493668	0.999796	-6.11418
ALDH6A1	0.247119	5.58876	0.865745	0.406385	0.999796	-5.99088
ALDH7A1	-0.388784	4.53149	-1.23432	0.244559	0.999796	-5.62036
ALDH8A1	0.256379	4.45481	0.85932	0.409759	0.999796	-5.99638
ALDH9A1	-0.20836	8.10927	-0.652326	0.528509	0.999796	-6.154
ALDOA	-0.0396566	11.9965	-0.139279	0.891921	0.999796	-6.3658
ALDOB	0.314266	3.85597	0.872803	0.402701	0.999796	-5.9848
ALDOC	0.649373	6.19233	2.26552	0.0462487	0.832142	-4.17142
ALG10	0.42709	6.48043	1.11929	0.288492	0.999796	-5.74703
ALG10B	-0.0725354	6.90694	-0.241779	0.813707	0.999796	-6.34506
ALG12	-0.24712	6.68355	-0.845502	0.417079	0.999796	-6.00808
ALG13	-0.213206	7.0843	-0.561749	0.586327	0.999796	-6.21052
ALG14	0.351961	6.30771	0.86774	0.405341	0.999796	-5.98916
ALG1L	-0.332067	4.25015	-1.02872	0.327213	0.999796	-5.83997
ALG1L2	-0.353259	7.27566	-1.05471	0.315719	0.999796	-5.81393
ALG1L9P	-0.161231	6.06578	-0.487492	0.63614	0.999796	-6.25093
ALG2	0.124184	6.41761	0.369634	0.719157	0.999796	-6.3038
ALG3	-0.237903	10.4114	-0.760234	0.464196	0.999796	-6.07663
[truncated: 18,066 more rows]

## Sheet: OCI-AML3
Differentially expressed genes in Treated vs Control OCI-AML3 cell line
[truncated: 18,625 more rows]

[truncated: 2 more sheets: U-937, HL-60]
