# Supplementary material for: Inhibition of Methyltransferase DOT1L Sensitizes to Sorafenib Treatment AML Cells Irrespective of MLL-Rearrangements: A Novel Therapeutic Strategy for Pediatric AML
Source: Cancers (Basel). 2020 Jul 20;12(7):1972. doi: 10.3390/cancers12071972 (PMC7409321; doi:10.3390/cancers12071972)
Supplement: Supplementary file 1 [file cancers-12-01972-s001.zip › cancers-844020-supplementary/Supplementary Table S4.xlsx]

## Sheet: Foglio2
Table S4. Genes with a differential H3K79me2 peak enrichment in MLL-r compared to non MLL-r AML cell lines
					MLL-r cell lines				non MLL-r cell lines
Genomic position					peak enrichment (single cell)							mean peak enrichment		fold peak enrichment
Chromosome	Start	End	strand	gene symbol	MV4-11	MOLM13	NOMO1	THP1	OCI-AML3	U937	HL60	mean MLL-R	mean non MLL-R	mean MLL-r/mean non MLL-R
chr19	48902316	48914567	+	GRIN2D	105.364	50.8109	86.2836	51.2969	0	0	0	73.4388	0	73.4388
chr5	1008351	1020136	+	NKD2	34.2281	26.6	8.52427	37.7986	0	0	0	26.7877	0	26.7877
chr2	38294108	38304000	-	CYP1B1	6.07978	26.8482	56.8884	11.9219	0	0	0	25.4346	0	25.4346
chr12	93958703	94000730	+	SOCS2	15.6672	36.6977	36.8555	54.2744	0	4.25308	0	35.8737	1.41769	25.3043
chr20	61338607	61368186	+	NTSR1	10.0491	60.9042	33.4856	44.8576	4.43085	0	0	37.3241	1.47695	25.2711
chr3	169755256	169776767	+	GPR160	39.1069	20.6987	18.0285	18.2553	0	0	0	24.0223	0	24.0223
chr9	124030368	124042852	+	GSN	24.2281	19.3568	26.6195	11.0755	0	0	0	20.32	0	20.32
chr10	97034228	97050977	-	PDLIM1	29.0991	25.229	5.9708	5.83346	0	0	0	16.5331	0	16.5331
chr12	70861953	70899574	+	BC031864	12.9297	13.2987	20.422	14.2071	0	0	0	15.2144	0	15.2144
chr5	134777742	134789932	-	TIFAB	27.511	20.6008	4.06495	7.58825	0	0	0	14.9413	0	14.9413
chr16	57575790	57597972	+	GPR114	28.2341	17.6616	7.64311	0	0	0	0	13.3847	0	13.3847
chr17	4335971	4344140	+	SPNS3	24.0503	47.1316	69.4827	22.5224	4.7586	0	4.45202	40.7968	3.07021	13.2879
chr10	65388564	65393067	+	REEP3	0	10.9787	30.9743	9.68394	0	0	0	12.9092	0	12.9092
chr17	25958240	25961789	+	LGALS9	24.6065	10.9495	11.4063	13.3296	0	3.66859	0	15.0729	1.22286	12.3259
chr9	95821181	95826486	+	SUSD3	20.4164	9.21028	11.7031	6.87247	0	0	0	12.0505	0	12.0505
chr19	840168	846760	+	PRTN3	12.6777	31.8986	5.48912	11.2257	3.85837	0	0	15.3228	1.28612	11.9139
chr1	178062279	178065575	+	RASAL2	9.64995	12.6899	22.832	7.20634	0	3.32892	0	13.0945	1.10964	11.8007
chr14	105391236	105395778	+	PLD4	10.2147	12.3246	14.899	9.69723	0	0	0	11.7839	0	11.7839
chr4	100737982	100748477	+	DAPP1	0	18.4305	28.4093	0	0	0	0	11.7099	0	11.7099
chr15	23059674	23089541	-	NIPA1	6.2563	42.2324	60.3129	24.8735	8.63652	0	0	33.4188	2.87884	11.6084
chr5	88023887	88196684	-	MEF2C	57.4288	107.34	140.366	109.401	16.1298	5.03864	6.85793	103.634	9.34211	11.0932
chr19	42626578	42637325	-	POU2F2	12.7103	17.3842	28.3714	4.04051	4.3751	0	0	15.6266	1.45837	10.7151
chr2	100745930	100759850	-	AFF3	22.2061	13.3915	11.4959	13.5732	4.31471	0	0	15.1667	1.43824	10.5453
chr17	76353320	76356096	-	SOCS3	6.77241	17.7825	12.5931	4.83883	0	0	0	10.4967	0	10.4967
chr5	49723188	49737692	-	EMB	60.495	51.2252	51.9354	16.2287	0	5.60611	7.42942	44.9711	4.34518	10.3496
chr9	206661	209909	-	C9orf66	7.33881	21.8014	0	11.8424	0	0	0	10.2457	0	10.2457
chr11	67070668	67072577	+	SSH3	7.79456	8.32374	18.1564	5.68628	0	0	0	9.99026	0	9.99026
chr5	149787484	149792337	-	CD74	13.6521	9.89181	31.1277	3.33188	4.42271	0	0	14.5009	1.47424	9.83618
chr15	52812029	52813920	-	MYO5A	9.59256	5.56733	24.0827	0	0	0	0	9.81064	0	9.81064
chr10	70837708	70844572	+	SRGN	18.9439	28.2177	32.345	14.1281	7.22501	0	0	23.4087	2.40834	9.71984
chr1	85456117	85464738	-	MCOLN2	0	9.24347	4.39129	42.5009	4.66602	0	0	14.0339	1.55534	9.02305
chr1	47061629	47066687	-	MKNK1	11.9145	9.24347	8.94135	4.98194	0	0	0	8.77031	0	8.77031
chr7	115660659	115669635	-	TFEC	10.2114	7.88829	7.39022	9.44226	0	0	0	8.73305	0	8.73305
chr15	34612133	34627406	-	SLC12A6	5.98409	6.35968	18.7095	3.61817	0	0	0	8.66787	0	8.66787
chr2	160338712	160480944	-	BAZ2B	121.356	108.75	68.2475	132.049	21.2294	7.08779	8.93876	107.601	12.4187	8.66442
chr15	89905502	89916659	+	MIR9-3	6.14828	22.1023	13.0015	17.8828	0	5.23424	0	14.7837	1.74475	8.47328
chr5	134770134	134773098	-	C5orf20	8.83689	11.5585	6.55901	6.74142	0	0	0	8.42395	0	8.42395
chr17	15848513	15861272	+	ADORA2B	11.7224	26.0346	42.135	5.23663	7.63691	0	0	21.2822	2.54564	8.36026
chr17	72464353	72468097	+	CD300A	9.48887	8.15917	15.4491	0	0	0	0	8.2743	0	8.2743
chr2	28108869	28110577	-	RBKS	10.3659	7.79859	10.0741	4.26499	0	0	0	8.12589	0	8.12589
chr8	80965401	80967578	-	TPD52	8.48136	12.8138	0	11.014	0	0	0	8.07727	0	8.07727
chr17	38519151	38521451	+	RARA	8.96684	7.15068	11.7331	4.0723	0	0	0	7.98073	0	7.98073
chr17	40610753	40613881	+	ATP6V0A1	3.60051	7.54532	14.899	4.82423	0	0	0	7.71727	0	7.71727
chr12	54770309	54778546	-	ZNF385A	15.6741	21.1046	27.9856	7.98617	7.13815	0	0	18.1876	2.37938	7.64384
chr7	5633097	5639001	+	FSCN1	0	18.1082	26.3202	15.977	0	5.95983	0	15.1013	1.98661	7.60156
chr9	108005153	108097389	+	SLC44A1	43.634	36.9285	24.6101	14.5944	0	12.2912	0	29.9417	4.09708	7.30807
chr17	19976974	20060728	+	SPECC1	43.634	36.9285	24.6101	14.5944	0	12.2912	0	29.9417	4.09708	7.30807
chr12	66703512	66710302	+	HELB	11.1134	7.90908	4.98412	7.11294	3.21706	0	0	7.77989	1.07235	7.25497
chr19	50844762	50848236	+	NR1H2	12.1385	12.0981	4.75261	0	0	0	0	7.2473	0	7.2473
chr19	50830379	50832250	-	KCNC3	6.40633	10.6601	7.61065	4.28451	0	0	0	7.24039	0	7.24039
chr12	77457603	77459351	-	E2F7	5.09074	12.9074	12.3673	4.52679	0	0	3.62317	8.72305	1.20772	7.22272
chr10	70764239	70769479	+	KIAA1279	7.20243	9.91347	8.28045	8.29912	3.62017	0	0	8.42387	1.20672	6.98078
chr5	77562974	77564768	-	AP3B1	5.7756	8.11226	6.65932	10.3786	3.32269	0	0	7.73144	1.10756	6.98059
chr12	111095502	111099529	-	HVCN1	9.89072	14.6716	0	2.90211	0	0	0	6.8661	0	6.8661
chr5	149464804	149466120	-	CSF1R	11.0408	8.31761	8.04538	0	0	0	0	6.85095	0	6.85095
chr6	5084548	5087381	+	PPP1R3G	0	8.51927	5.41231	12.7781	0	0	0	6.67741	0	6.67741
chr16	30490047	30495703	+	ITGAL	9.37737	12.9269	4.17458	0	0	0	0	6.6197	0	6.6197
chr7	114562616	114563550	+	MDFIC	3.92668	4.72992	5.70313	11.8962	0	0	0	6.56399	0	6.56399
chr18	29598584	29599928	+	RNF125	3.78305	12.903	4.14022	5.22624	0	0	0	6.51314	0	6.51314
chr11	32850503	32854854	+	PRRG4	5.00698	14.2665	15.6356	15.7307	0	5.88026	0	12.6599	1.96009	6.45886
chr9	128506883	128708498	+	PBX3	35.6043	88.8561	108.285	138.861	14.5883	20.4464	8.79651	92.9017	14.6104	6.35861
chr16	81873323	81874039	+	PLCG2	7.80943	9.70449	9.44306	7.19115	0	4.19268	0	8.53703	1.39756	6.10853
chr5	68628203	68628821	-	CCDC125	5.3145	8.44052	5.07377	5.37116	0	0	0	6.04999	0	6.04999
chr6	6588915	6590244	-	LY86-AS1	4.23111	6.454	13.3186	0	0	0	0	6.00094	0	6.00094
chr10	111967171	111986115	+	MXI1	19.6336	31.0326	17.8005	11.4201	6.64782	0	3.4382	19.9717	3.36201	5.94041
chr3	185403553	185406166	-	IGF2BP2	2.99022	9.93834	6.97301	3.77233	0	0	0	5.91847	0	5.91847
chr19	53602419	53606612	-	ZNF160	12.8127	7.09488	11.1074	9.76343	0	5.22097	0	10.1946	1.74032	5.85787
chr3	190231859	190245580	+	IL1RAP	24.9793	18.3798	9.15608	3.12385	0	3.77898	3.38998	13.9097	2.38965	5.82082
chr1	25874017	25879759	+	LDLRAP1	20.5982	19.504	22.0032	11.5284	0	6.37962	3.13243	18.4084	3.17068	5.80583
chr9	100204738	100205989	+	TDRD7	7.14652	9.73365	10.707	0	3.5771	0	0	6.8968	1.19237	5.78412
chr11	14658177	14787241	+	PDE3B	127.007	86.3678	62.4691	83.3472	0	8.54808	38.564	89.7978	15.704	5.71813
chr2	210865281	210865773	+	UNC80	7.82057	4.9102	6.07374	3.73187	0	0	0	5.6341	0	5.6341
chr17	14204604	14208582	+	HS3ST3B1	7.80567	11.1826	8.23367	8.78065	0	0	4.80633	9.00066	1.60211	5.618
chr10	21781236	22026040	+	MLLT10	142.55	219.644	290.804	258.229	87.9647	26.2645	9.39836	227.807	41.2092	5.52806
chr13	32600927	32695844	+	FRY	82.7781	118.278	138.535	12.098	42.7403	5.52937	0	87.9223	16.0899	5.46445
chr11	14642927	14657590	-	PSMA1	24.1516	27.4676	19.6608	10.0236	0	0	11.2247	20.3259	3.74158	5.43243
chr1	245125542	245217361	+	EFCAB2	41.3158	72.3257	40.7123	34.6503	8.4589	13.6581	4.3286	47.251	8.81521	5.36017
chr5	150439536	150442855	-	TNIP1	6.21045	12.7411	7.92776	0	0	3.82829	0	6.71983	1.2761	5.26593
chr11	13301866	13305607	+	ARNTL	4.48597	8.34379	10.5908	7.32909	0	4.40881	0	7.6874	1.4696	5.23094
chr11	78023659	78096421	-	GAB2	25.1264	139.679	27.8727	26.9662	12.5858	15.3268	3.61065	54.9111	10.5077	5.22578
chr5	32361810	32391067	-	ZFR	48.7785	43.7284	29.9227	28.0402	15.2338	6.85191	0	37.6174	7.3619	5.10975
chr17	41851540	41856482	-	DUSP3	17.9137	11.9251	16.7745	17.7683	3.52981	6.04351	0	16.0954	3.19111	5.04382
chr6	110012477	110014256	+	FIG4	7.50456	7.03929	4.81094	6.0633	3.85837	0	0	6.35452	1.28612	4.94083
chr8	67623945	67649847	+	SGK3	27.0873	43.9662	9.89375	40.3111	0	10.5104	8.00091	30.3146	6.17044	4.91288
chr20	50146011	50151639	-	NFATC2	6.1359	10.5129	22.1229	3.39509	0	6.5173	0	10.5417	2.17243	4.85249
chr5	100159182	100226534	-	ST8SIA4	11.7815	19.0547	30.5277	15.3966	0	5.60611	6.28643	19.1901	3.96418	4.84088
chr19	55534426	55537194	-	GP6	10.8303	6.30553	9.55751	4.79812	0	4.8873	0	7.87287	1.6291	4.83265
chr12	69741821	69746248	+	LYZ	18.0155	9.54004	14.8176	0	6.73981	0	0	10.5933	2.2466	4.71524
chr7	18330133	18365257	+	HDAC9	23.0338	56.2016	49.7493	59.0057	9.72549	0	20.6257	46.9976	10.1171	4.64538
chr22	19753446	19760493	+	TBX1	18.8328	7.82104	4.75261	7.21343	0	6.26351	0	9.65497	2.08784	4.62439
chr19	565553	570578	+	BSG	21.3001	16.7991	9.50286	26.0135	7.76774	0	4.27025	18.4039	4.01266	4.58645
chr10	96191122	96194115	+	TBC1D12	4.83341	9.22318	19.4857	3.77233	6.11786	0	0	9.32865	2.03929	4.57447
chr8	23073923	23085930	-	TNFRSF10A	11.6107	11.6866	16.5609	23.9653	0	0	10.504	15.9559	3.50135	4.55706
chr19	6584031	6592872	-	CD70	6.75496	20.6581	48.3363	8.64851	10.4072	3.58069	0	21.0995	4.66262	4.52524
chr8	59527205	59552857		NSMAF	12.9359	14.6259	16.2797	10.1213	5.63891	0	3.42896	13.4907	3.02262	4.46325
chr5	49949309	50107635	+	PARP8	154.038	138.063	89.0066	73.963	36.6845	20.016	19.7971	113.768	25.4992	4.46161
chr8	2580813	2599047	-	AK128880	6.51948	18.2878	14.927	29.6604	0	12.2129	0	17.3487	4.07095	4.26157
chr6	26253360	26254625	+	HIST1H2BH	4.83035	0	6.02983	6.03572	0	0	0	4.22398	0	4.22398
chr4	25855430	25862818	-	SEL1L3	14.0939	12.3815	9.55002	10.0505	5.36055	2.88566	0	11.519	2.74874	4.19065
chr22	37677036	37686575	+	CYTH4	21.1555	22.6241	23.5743	14.9094	4.54345	6.56262	3.79605	20.5659	4.96737	4.14019
chr10	64924763	65120910	-	JMJD1C	82.1563	130.057	189.168	195.821	31.0047	13.8562	63.6188	149.3	36.1599	4.12889
chr8	37727797	37738359	-	RAB11FIP1	8.29372	25.2018	22.0115	8.09297	0	7.42768	5.14345	15.9	4.19038	3.79441
chr19	45349432	45356831	+	PVRL2	8.41975	19.2063	2.83278	6.66405	0	7.34711	0	9.28072	2.44904	3.78954
chr10	89702717	89720555	+	AK130076	16.6835	7.88829	7.98821	7.16583	4.7467	0	3.31707	9.93145	2.68792	3.69484
chr2	66779945	66801507	+	MEIS1	6.18875	18.4869	19.0104	4.76057	5.18447	4.97561	0	12.1117	3.38669	3.57625
chr9	210033	272323	+	DOCK8	31.0605	56.5614	45.625	59.1978	17.5175	20.2676	4.06644	48.1112	13.9505	3.4487
chr4	48208489	48259169	-	TEC	45.391	37.073	34.4041	13.6157	19.2644	3.82829	6.31479	32.6209	9.8025	3.32781
chr22	43512608	43520675	+	BIK	8.97194	18.005	14.7237	8.81987	0	6.48045	4.95968	12.6301	3.81338	3.31206
chr9	4985956	5022026	+	JAK2	33.5974	34.7652	24.7161	29.2638	10.1679	14.3514	3.4382	30.5856	9.31916	3.28202
chr12	32125485	32131468	+	C12orf35	5.97661	11.318	14.8337	8.63326	4.75318	4.59506	0	10.1904	3.11608	3.27026
chr6	7189024	7200354	-	Y_RNA	22.6937	17.4437	9.25623	6.98167	5.94825	4.19941	2.9781	14.0938	4.37525	3.22126
chr13	52158558	52250657	+	WDFY2	131.755	94.8814	84.017	93.8169	33.699	38.9475	26.312	101.117	32.9862	3.06545
chr5	175094349	175116462	+	HRH2	25.3326	20.711	19.4154	8.95543	9.59617	8.90944	0	18.6036	6.16854	3.01588
chr8	107669682	107741539	+	OXR1	55.4711	43.2686	56.162	42.3567	21.8196	6.2983	21.1453	49.3146	16.4211	3.00313
chr11	72923391	72942427	+	P2RY2	21.72	41.719	41.9901	38.7508	6.99867	10.2946	19.344	36.045	12.2124	2.9515
chr1	197715870	197739620	-	DENND1B	34.7791	29.2596	27.6772	13.7734	4.31453	12.1377	11.0545	26.3723	9.16894	2.87627
chr5	113695021	113811718	+	KCNN2	61.7461	70.5522	85.1793	36.021	32.1083	20.7844	15.2006	63.3746	22.6978	2.79211
chr17	37494737	37526796	-	FBXL20	47.0417	36.8806	19.5527	19.1815	14.8136	3.77898	14.687	30.6641	11.0932	2.76423
chr15	32925050	32927843	+	ARHGAP11A	14.5002	13.5745	9.59825	6.59513	8.29515	3.97855	0	11.067	4.09123	2.70506
chr8	90769197	90774654	+	RIPK2	6.76558	13.3455	13.0923	14.9094	4.60696	3.20553	5.71494	12.0282	4.50914	2.66752
chr5	107711239	107717758	-	FBXL17	8.09118	16.8904	20.6485	25.0226	7.4686	7.05383	5.71494	17.6632	6.74579	2.6184
chr2	160640889	160655658	-	CD302	22.4286	18.1157	12.8163	9.53097	8.73486	4.17677	5.42192	15.7229	6.11118	2.57281
chr4	15001439	15063934	+	CPEB2	24.4711	34.663	29.6107	84.344	11.4799	37.1254	3.05223	43.2722	17.2192	2.51302
chr16	4086712	4098107	-	ADCY9	13.5448	16.2537	13.6015	10.9534	10.3032	6.28902	0	13.5883	5.53075	2.45687
chr14	77833618	77839196	-	TMED8	6.9311	10.9495	8.80416	4.50571	6.2115	3.66859	0	7.7976	3.29336	2.36767
chr6	119215342	119228872	+	ASF1A	12.0497	37.2463	42.0823	25.4553	16.5476	15.7056	4.75801	29.2084	12.3371	2.36753
chr12	46109722	46276897	+	ARID2	50.8248	59.8641	98.8327	99.1343	51.0019	26.684	20.4188	77.164	32.7015	2.35964
chr21	36222339	36238016	+	AX813477	22.628	22.7235	15.2404	7.17966	10.8963	8.32379	2.6266	16.9429	7.28224	2.3266
chr5	131625600	131642002	+	SLC22A4	20.1061	18.9066	61.1746	24.5167	13.3328	18.0508	9.1439	31.176	13.5092	2.30777
chr6	74166521	74188670	+	MTO1	21.97	17.6064	10.5697	4.52554	13.6578	4.40881	0	13.6679	6.02221	2.26958
chr19	21203498	21206430	+	ZNF430	21.9701	13.7906	8.52427	14.1347	12.9612	3.1663	3.31707	14.6049	6.48151	2.25332
chr1	90172448	90187663	+	LRRC8C	13.0902	12.2738	13.8843	9.76881	8.18356	4.87583	3.56093	12.2543	5.54011	2.21192
chr5	130673603	130693777	+	CDC42SE2	42.4093	31.4647	34.5753	19.8022	20.2194	10.0219	13.5853	32.0629	14.6089	2.19475
chr10	89663156	89702555	+	PTEN	44.332	28.902	40.643	32.677	18.9939	9.44744	21.6633	36.6385	16.7015	2.19372
chr6	148678196	148699249	+	SASH1	19.3926	17.1624	15.6016	10.8545	14.6989	7.36681	0	15.7528	7.35523	2.14171
chr12	66609671	66633951	+	IRAK3	30.419	34.6525	29.366	22.8314	22.3262	15.0103	5.00853	29.3172	14.115	2.07702
chr6	13637018	13648176	-	RANBP9	6.96613	14.9116	0	6.28208	4.66602	0	6.21115	7.03995	3.62572	1.94167
chr6	119201481	119215069	-	MCM9	12.772	15.3422	10.0345	12.4954	6.98962	5.45069	7.42942	12.661	6.62324	1.91161
chr3	71430612	71591766	-	FOXP1	54.0031	67.5369	55.965	58.4538	37.6347	31.1465	25.8103	58.9897	31.5305	1.87088
chr10	104902831	104910570	-	NT5C2	10.6443	8.57423	11.4959	7.50016	6.71307	4.12051	5.90169	9.55365	5.57842	1.71261
chr10	26727455	26767926	+	APBB1IP	29.2119	31.464	42.814	32.8205	23.2807	29.9447	9.14391	34.0776	20.7898	1.63915
chr13	41507357	41527161	-	ELF1	12.0275	13.1175	16.1046	9.04508	12.9612	5.24085	6.7774	12.5737	8.32647	1.51009
chr5	130495247	130501707	-	HINT1	9.45118	23.8013	37.7369	33.0537	14.5611	21.4875	16.0018	26.0108	17.3501	1.49917
chr12	46332221	46389835	-	SCAF12	28.5968	31.4222	52.2334	45.359	35.7188	30.3441	29.8041	39.4028	31.9557	1.23305
chr12	46344457	46389835	-	SCAF11	23.9364	24.2199	44.1712	38.7056	30.5661	26.6755	26.748	32.7583	27.9965	1.17008
chr20	25337051	25341905	-	ABHD12	10.4956	12.0356	11.0853	6.91906	13.7828	8.81761	4.4996	10.1339	9.03335	1.12183
chr3	126701964	126707699	+	PLXNA1	5.91182	3.48775	9.61444	11.7096	8.20167	18.0699	5.26525	7.6809	10.5123	-1.36862
chr3	97685958	97691310	-	MINA	7.68385	5.70891	5.48912	5.73014	9.05435	7.95709	9.55055	6.15301	8.854	-1.43897
chr22	23563431	23568272	+	BCR	6.04107	2.83976	6.65365	4.90534	5.14263	11.5378	7.00428	5.10995	7.8949	-1.545
chr16	54963601	54975628	+	IRX5	12.1909	13.9701	22.4623	19.2944	21.4067	46.628	11.9656	16.9794	26.6668	-1.57054
chr9	115259097	115274903	+	KIAA1958	9.11636	8.1475	6.98055	8.89961	13.4671	17.0054	9.76604	8.286	13.4128	-1.61873
chr20	39765975	39770341	+	PLCG1	3.1959	3.4663	5.22445	8.74678	5.82723	10.405	9.06378	5.15836	8.43201	-1.63463
chr2	173438446	173444141	+	PDK1	4.58795	7.47374	0	0	6.25283	4.25092	5.73033	3.01542	5.41136	-1.79456
chr15	41245654	41246792	+	CHAC1	3.21528	3.96455	0	3.86483	10.1552	2.43159	3.1201	2.76117	5.23563	-1.89617
chr21	44493954	44495995	-	CBS	0	9.38524	0	5.75857	16.9454	7.83145	4.43761	3.78595	9.73815	-2.57218
chr5	176895140	176900590	-	DBN1	3.8438	4.24704	5.16622	8.79655	31.2617	14.0534	4.96221	5.5134	16.7591	-3.03971
chr7	24660574	24664185	+	MPP6	0	4.17122	0	6.59492	15.035	5.35722	9.16853	2.69154	9.85357	-3.66095
chr20	6747894	6762948	+	BMP2	0	0	8.49835	7.02308	31.6096	16.7361	0	3.88036	16.1153	-4.15303
chr9	111771285	111775657	-	C9orf5	0	0	0	6.16977	4.6659	12.3339	6.26139	1.54244	7.75374	-5.02693
chr1	230263141	230296276	+	GALNT2	12.6363	0	0	0	10.371	32.4964	8.45273	3.15907	17.1067	-5.41512
chr4	40207663	40217809	+	RHOH	7.36819	0	0	0	4.30714	9.89732	15.8139	1.84205	10.0061	-5.43207
chr7	23481647	23483399	-	IGF2BP3	0	5.73543	0	0	8.8136	10.4165	8.3693	1.43386	9.19979	-6.41611
chr13	76050426	76056416	-	TBC1D4	0	0	0	0	4.44745	6.67118	8.92235	0	6.68033	-6.68033
chr18	12654560	12657443	-	SPIRE1	0	0	0	5.00011	15.1044	10.0452	0	1.25003	8.38321	-6.70642
chr2	12857339	12859911	+	TRIB2	0	0	0	0	9.54113	10.7421	0	0	6.76107	-6.76107
chr1	118150350	118165293	+	FAM46C	7.77089	4.62174	0	0	0	36.0981	28.5476	3.09816	21.5486	-6.95528
chr5	1284450	1295088	-	TERT	9.36973	0	0	0	17.9276	13.6955	19.0633	2.34243	16.8954	-7.21277
chr8	99956933	99962105	+	OSR2	0	0	0	0	13.6304	5.32637	2.85747	0	7.2714	-7.2714
chr22	33197676	33216248	-	SYN3	0	0	3.87467	5.64309	33.7134	20.1882	0	2.37944	17.9672	-7.55102
chr11	63273538	63277241	+	LGALS12	12.3069	0	0	0	31.4922	41.3397	14.8988	3.07672	29.2436	-9.5048
chr17	44282720	44283948	+	LOC644246	0	0	0	3.3324	5.64456	6.2983	13.0615	0.8331	8.33479	-10.0046
chr13	78276263	78278013	-	MIR3665	0	0	0	3.91924	20.6783	6.38134	9.53876	0.97981	12.1995	-12.4508
