# Supplementary material for: Inhibition of Methyltransferase DOT1L Sensitizes to Sorafenib Treatment AML Cells Irrespective of MLL-Rearrangements: A Novel Therapeutic Strategy for Pediatric AML
Source: Cancers (Basel). 2020 Jul 20;12(7):1972. doi: 10.3390/cancers12071972 (PMC7409321; doi:10.3390/cancers12071972)
Supplement: Supplementary file 1 [file cancers-12-01972-s001.zip › cancers-844020-supplementary/Supplementary Table S5.xlsx]

## Sheet: Foglio2
Table S5. Genes with H3K79me2 peak enrichment in both MLL-r and non MLL-r AML cell lines
				MLL-r cell lines				non MLL-r cell lines
Genomic position				peak enrichment (single cell)							gene symbol	CGC gene	Gene ontology
CHR	Start	End	strand	MV4-11	MOLM13	NOMO1	THP1	OCI-AML3	U937	HL60
chr2	17935401	17942042	+	18.4445	19.9869	13.6905	17.917	17.6418	10.9263	13.2683	GEN1		Metabolism(1.0)
chr16	70316085	70323461	-	33.5244	19.7616	18.3924	44.1695	45.8226	20.8004	13.133	AARS		Vesicles(1.0)
chr16	29817736	29822238	+	19.233	23.4931	23.1491	17.6672	22.3557	33.221	21.6283	AB209061		-
chr4	146012906	146027595	+	17.9377	22.8356	29.707	31.9675	33.1649	14.1503	30.9188	ABCE1		RNA processing(1.0)	Mitochondria(1.0)	Ribosomes(1.0)
chr6	30539230	30544041	+	17.4161	11.5908	24.5646	20.6174	24.6754	25.0648	19.8455	ABCF1		Translation(0.79)
chr10	27116341	27149802	-	23.2883	21.3781	25.0447	32.1816	24.5507	24.5324	17.7163	ABI1	X	Vesicles(1.0)	Recepters(1.0)	Signaling(1.0)
chr6	26597149	26599240	+	27.2305	31.6384	20.6649	26.9668	22.7634	17.0444	11.8281	ABT1		RNA processing(1.0)	Metabolism(1.0)
chr3	128598381	128600030	+	23.978	21.9532	26.6604	25.2288	32.1609	17.7546	18.9767	ACAD9		Mitochondria(1.0)	Metabolism(1.0)
chr1	76189990	76196786	+	23.6758	20.6052	21.0045	20.5852	22.6635	15.7225	20.3671	ACADM		Mitochondria(1.0)	Metabolism(1.0)
chr3	195125619	195163759	-	58.7144	40.5029	66.9215	44.6778	62.4207	41.6745	39.8588	ACAP2		Transmembrane transport(1.0)
chr1	180466953	180471796	-	14.5717	13.5048	19.0598	19.8626	10.4764	13.4777	12.5297	ACBD6		Metabolism(0.57)
chr14	23560389	23564368	-	14.2827	16.0055	32.6272	26.1824	21.2309	19.2927	24.9076	ACIN1		Apoptosis(1.0)
chr17	40068382	40075287	-	29.9975	39.9624	23.7646	32.442	14.2298	22.444	15.4678	ACLY		Vesicles(1.0)
chr22	41865099	41873136	+	24.277	20.2008	15.9072	14.8318	14.6137	14.0966	13.3708	ACO2		Mitochondria(1.0)	Metabolism(1.0)
chr2	262944	275361	+	27.8708	17.062	29.5557	26.9353	14.4465	24.8839	27.4136	ACP1		Vesicles(1.0)
chr2	223725697	223753647	+	17.6379	28.025	34.7052	32.9779	11.4058	40.0786	15.5833	ACSL3	X	Golgi/ER(1.0)	Mitochondria(1.0)	Metabolism(1.0)	Transmembrane transport(1.0)
chr12	52345446	52354724	+	11.0587	16.4592	30.1255	12.0606	11.4614	15.0695	19.9937	ACVR1B		Proteolysis(1.0)	Intracellular localization(1.0)	Recepters(1.0)
chr15	59012817	59042082	-	27.4775	33.1178	50.3786	28.3604	31.7825	21.173	16.5733	ADAM10		Intracellular localization(1.0)	Signaling(1.0)	Golgi/ER(1.0)	Proteolysis(1.0)	Recepters(1.0)	Vesicles(1.0)
chr2	9682796	9696023	-	24.3104	22.7235	21.6441	21.2125	16.5848	18.867	15.9645	ADAM17		Intracellular localization(1.0)	Cell cycle(1.0)	Signaling(1.0)	Cytoskeleton(1.0)	Recepters(1.0)	Proteolysis(1.0)
chr9	136278604	136283295	+	21.3563	17.7167	14.899	20.6746	20.2275	15.8315	13.236	ADAMTS13		Recepters(1.0)	Metabolism(1.0)
chr1	154573166	154600714	-	34.5586	28.661	39.504	45.9713	36.7334	34.7058	46.5066	ADAR		RNA processing(1.0)	Transcription(1.0)	Signaling(1.0)	Splicing(1.0)
chr1	227127965	227144184	+	25.9766	16.59	13.1883	13.7449	16.7142	12.7314	22.705	ADCK3		Mitochondria(1.0)
chr2	3519639	3523842	-	15.3225	13.4801	12.2925	18.4307	15.4152	10.7404	10.707	ADI1		Metabolism(1.0)
chr12	1800136	1820009	+	15.5035	21.4304	17.4514	19.1913	23.1726	23.9734	25.7461	ADIPOR2		Recepters(1.0)	Signaling(1.0)
chr10	75945532	75960305	+	15.3051	19.2572	17.1094	19.2775	14.1328	18.2651	17.4761	ADK		Metabolism(1.0)
chr20	49515858	49548287	-	27.569	27.4921	65.1676	30.7273	22.9599	69.3652	21.927	ADNP		Metabolism(1.0)
chr18	77867157	77876757	+	32.1216	20.0056	21.0631	12.5284	19.9761	14.4006	22.7153	ADNP2		Signaling(1.0)
chr10	64564376	64568924	+	13.7311	26.4086	39.5216	26.4699	12.8347	36.5329	26.472	ADO		Mitochondria(0.8)
chr15	73056901	73076103	-	22.4831	18.238	33.1068	22.9243	19.8333	18.3013	19.7381	ADPGK		Golgi/ER(0.78)
chr11	67032982	67044839	+	23.6279	29.3663	35.0829	45.4514	18.5111	53.4842	27.7375	ADRBK1		-
chr20	60878014	60882418	+	25.6871	23.1839	37.9717	40.3064	26.5216	41.3355	18.5336	ADRM1		Proteolysis(1.0)
chr1	244602175	244615144	-	25.0459	19.4034	21.7601	17.5938	13.8548	22.5177	26.953	ADSS		Vesicles(1.0)	Metabolism(1.0)	Signaling(1.0)
chr12	19592573	19608955	+	14.4395	16.6664	25.1888	32.1637	18.8249	11.9668	24.4192	AEBP2		Transcription(0.93)
chr15	89164497	89175093	+	19.4553	26.4087	34.4877	14.4381	28.2699	35.5412	14.4027	AEN		Apoptosis(0.86)
chr4	87854297	87993322	+	55.7434	53.1069	53.762	57.2654	43.8103	49.4575	30.9621	AFF1	X	Transcription(1.0)
chr18	12368206	12377190	-	30.8668	16.0742	25.1032	26.7835	21.8007	38.1131	17.2424	AFG3L2		Proteolysis(1.0)	Mitochondria(1.0)	Protein folding(1.0)	Transmembrane transport(1.0)	Signaling(1.0)
chr7	150783210	150802830	+	24.7872	20.9211	13.1382	21.7518	26.6481	35.154	16.752	AGAP3		Signaling(0.89)
chr2	228343106	228385809	+	36.4703	27.8008	52.8068	32.4209	32.8589	32.7511	43.0437	AGFG1		Cytoskeleton(0.89)	Signaling(0.89)
chr8	41435795	41449032	+	12.8429	20.0927	24.2623	11.2459	13.5041	20.9634	11.4299	AGPAT6		-
chr2	178256352	178274180	+	16.7746	17.0016	12.2481	14.0147	10.9277	11.2743	12.2777	AGPS		Metabolism(1.0)
chr5	177656327	177659949	-	18.3548	25.0141	19.6116	14.4886	12.7671	17.7782	19.0218	AGXT2L2		-
chr1		247095225	-	38.6243	29.6561	23.7646	52.7931	37.7078	41.3611	44.8468	AHCTF1		Vesicles(1.0)
chr20	32886878	32891080	-	12.9325	13.9104	16.4613	19.4742	12.3456	11.6571	14.8905	AHCY		Vesicles(1.0)	Metabolism(1.0)
chr14	77924335	77928407	+	26.0936	23.1973	27.8976	25.35	15.5994	21.2009	10.4947	AHSA1		Vesicles(1.0)	Protein folding(1.0)
chr4	107237633	107242053	+	28.4245	22.0817	16.5319	29.7494	26.7892	18.867	21.321	AIMP1		Golgi/ER(1.0)	Translation(1.0)	Cell cycle(1.0)	Transmembrane transport(1.0)
chr17	55162577	55182165	+	25.7179	27.0388	19.7073	21.5915	20.2729	22.9645	19.1011	AKAP1		Mitochondria(1.0)
chr17	19865688	19881511	-	17.6314	33.5036	48.5179	22.1793	25.7997	27.0827	14.8588	AKAP10		Mitochondria(0.8)
chr19	15483532	15490634	-	15.5167	24.5656	37.5855	37.5595	22.1349	13.349	30.5481	AKAP8		Golgi/ER(1.0)	Transcription(1.0)	Signaling(1.0)
chr19	15511466	15529852	-	30.4134	17.6675	36.9149	19.1671	15.0769	29.9495	27.5614	AKAP8L		Intracellular localization(0.93)	Cell cycle(0.93)
chr1	39456467	39465239	+	10.4205	17.7131	41.0492	22.9113	14.5869	25.7249	22.5012	AKIRIN1		-
chr6	88388804	88411997	-	33.0715	30.5842	45.4778	65.6008	17.7965	49.3577	48.7206	AKIRIN2		Signaling(0.8)
chr19	40782488	40791293	-	13.022	23.6403	10.8267	23.161	19.487	21.3055	24.5393	AKT2	X	Apoptosis(1.0)	Mitochondria(1.0)	Metabolism(1.0)	Transmembrane transport(1.0)	Signaling(1.0)
chr1	165663330	165667806	-	10.985	12.3246	15.2083	23.0037	18.5262	22.0499	18.2878	ALDH9A1		Vesicles(1.0)	Metabolism(1.0)
chr16	30077000	30082126	+	40.2486	23.4931	47.4416	28.3604	23.2999	32.2026	14.4027	ALDOA		Vesicles(1.0)	Cytoskeleton(1.0)	Endo-/Exocytosis(1.0)
chr13	37568706	37573628	-	15.5035	30.6843	30.7486	26.2403	23.1691	18.5508	20.3322	ALG5		Metabolism(0.86)
chr17	18087157	18107982	+	17.9043	27.1489	21.702	21.2453	15.1017	34.6581	19.5511	ALKBH5		Golgi/ER(1.0)	DNA repair(1.0)	RNA processing(1.0)
chr17	79842006	79852787	-	28.737	24.4775	25.3181	41.8502	24.0484	49.3181	14.6389	ALYREF		Transcription(1.0)	Vesicles(1.0)	Intracellular localization(1.0)
chr6	111196013	111214111	+	23.2552	43.4414	54.543	84.3943	20.1836	90.9717	46.6952	AMD1		Metabolism(1.0)
chr12	121782421	121790270	-	40.4034	25.3797	23.4662	30.6137	24.7432	31.9692	18.9403	ANAPC5		Proteolysis(1.0)
chr17	4147407	4167703	-	14.8195	19.6008	30.2272	25.3651	30.3742	18.0167	14.8588	ANKFY1		Vesicles(1.0)	Intracellular localization(1.0)	Endo-/Exocytosis(1.0)
chr5	139781415	139806118	+	42.1239	47.0439	61.3111	84.8273	49.1547	26.433	53.3992	ANKHD1		-
chr12	133327857	133338673	-	20.3673	26.1909	45.6639	32.4237	31.8463	22.8233	19.5536	ANKLE2		Cell cycle(1.0)
chr2	241495872	241500427	-	23.37	24.9645	26.4222	17.4712	19.3798	18.1305	10.3146	ANKMY1		-
chr4	74047891	74125163	-	45.3316	41.1204	44.4849	47.8494	47.0678	27.0987	49.1123	ANKRD17		Recepters(1.0)
chr7	36429414	36438191	+	30.8907	25.4195	35.5164	23.7013	18.3276	22.3708	30.5621	ANLN		Cytoskeleton(1.0)	Intracellular localization(1.0)
chr15	69079104	69117353	-	18.4535	32.8568	50.3607	42.6273	37.2877	43.1373	41.6342	ANP32A		Golgi/ER(0.78)
chr9	100744604	100761101	+	26.6627	40.055	44.0784	53.3653	38.0291	68.0346	37.755	ANP32B		Vesicles(1.0)
chr1	150201166	150208479	-	19.036	27.2883	19.0266	32.7871	16.2495	28.3036	32.5675	ANP32E		Cell cycle(0.86)
chr10	81950395	81965764	-	18.1143	19.7616	28.3459	18.4307	22.2371	22.444	19.7076	ANXA11		Vesicles(1.0)	Lysosome(1.0)
chr16	71834638	71842906	-	14.5915	19.2063	26.6373	26.5656	15.539	12.8596	11.8427	AP1G1		Golgi/ER(1.0)	Vesicles(1.0)	Intracellular localization(1.0)	Transmembrane transport(1.0)	Endo-/Exocytosis(1.0)
chr19	16308489	16312198	+	18.2908	28.4164	12.9465	18.1308	23.8634	24.5501	12.8071	AP1M1		Golgi/ER(1.0)	Vesicles(1.0)	Transmembrane transport(1.0)
chr5	77575759	77590579	-	20.7933	19.6945	20.6464	27.2676	12.9394	13.6922	11.4299	AP3B1		Golgi/ER(1.0)	Vesicles(1.0)	Intracellular localization(1.0)	Transmembrane transport(1.0)	Lysosome(1.0)
chr19	2140965	2151598	-	38.5152	21.0543	34.8756	23.5578	27.1117	17.6408	18.5774	AP3D1		Golgi/ER(1.0)	Vesicles(1.0)	Intracellular localization(1.0)	Transmembrane transport(1.0)
chr10	75899030	75910708	-	18.8614	23.4336	12.3568	15.9316	15.0956	11.2669	12.0279	AP3M1		Golgi/ER(1.0)	Intracellular localization(1.0)	Transmembrane transport(1.0)	Lysosome(1.0)
chr1	150238405	150241427	-	20.3697	15.1468	26.5912	23.7013	20.4214	10.5763	20.7167	APH1A		Golgi/ER(1.0)	Recepters(1.0)
chr11	43333556	43340615	+	13.249	16.5612	14.7237	20.4168	18.6641	11.9828	23.7723	API5		Apoptosis(1.0)
chr17	58597926	58604494	-	11.4403	12.259	12.9262	17.0878	18.7696	18.1235	19.1891	APPBP2		Cytoskeleton(0.69)
chr15	35256514	35261954	-	16.3153	13.0328	31.7585	23.2371	15.2987	16.312	13.236	AQR		Splicing(1.0)
chr11	118442825	118454841	+	46.8296	21.3292	20.5391	23.1165	23.7655	18.4126	19.0181	ARCN1		Vesicles(1.0)
chr1	228268834	228286658	+	38.0255	34.9305	54.9365	52.2456	45.877	91.8767	47.5654	ARF1		Vesicles(1.0)	Signaling(1.0)
chr12	49336921	49351314	-	25.4202	18.0821	22.9897	18.1183	18.7331	17.5038	11.2833	ARF3		Vesicles(1.0)
chr3	57565234	57582987	-	56.0814	37.5558	45.3209	46.0016	45.7113	38.8064	37.2741	ARF4		Golgi/ER(1.0)	Vesicles(1.0)	Metabolism(1.0)	Transmembrane transport(1.0)	Signaling(1.0)
chr14	50359311	50361348	+	24.0475	27.2025	31.8144	47.7006	23.0267	37.0543	11.9298	ARF6		Golgi/ER(1.0)	Apoptosis(1.0)	Vesicles(1.0)	Transmembrane transport(1.0)
chr20	61904072	61909181	+	28.2486	20.1285	16.4673	21.2701	15.184	21.4841	19.8265	ARFGAP1		Golgi/ER(1.0)
chr11	47192131	47198440	-	18.1025	22.9966	23.4364	22.1246	21.6593	13.1384	21.321	ARFGAP2		Golgi/ER(1.0)	Vesicles(1.0)
chr20	47538045	47551092	+	16.0837	10.638	18.1967	19.3553	13.7376	22.9716	13.5548	ARFGEF2		Golgi/ER(1.0)	Cytoskeleton(1.0)	Signaling(1.0)
chr13	107197226	107220524	-	33.5057	25.5578	40.9073	16.6313	30.9097	21.0014	89.7334	ARGLU1		Mitochondria(0.8)
chr2	143886905	143908063	+	18.7721	21.8356	33.9865	23.4575	17.7965	18.4647	32.065	ARHGAP15		Metabolism(0.71)
chr16	24988413	25027754	-	66.0234	55.6479	74.9414	47.5153	49.2377	61.7317	35.8366	ARHGAP17		Signaling(1.0)
chr17	79825762	79831265	-	23.8187	30.4264	41.5898	30.5558	11.9382	42.4638	11.3003	ARHGDIA		Vesicles(1.0)
chr12	15102045	15114511	-	31.8015	32.5544	37.0703	43.4865	24.6034	41.7722	27.8767	ARHGDIB		Vesicles(1.0)	Intracellular localization(1.0)
chr1	155934061	155952255	-	25.4099	41.8103	55.8934	48.7875	42.6321	33.0312	50.9586	ARHGEF2		Golgi/ER(1.0)	Apoptosis(1.0)	Cytoskeleton(1.0)	Signaling(1.0)
chr1	27020165	27064162	+	46.3195	47.0964	67.0495	47.4087	32.343	75.2796	43.9328	ARID1A	X	Transcription(1.0)	Cell cycle(1.0)	Recepters(1.0)
chr12	46121689	46236037	+	32.1371	25.3216	51.3726	64.3699	22.2316	23.5348	18.8403	ARID2	X	Cell cycle(0.89)
chr19	924696	937763	+	23.6448	33.4178	29.9715	23.4289	15.3066	25.2399	14.8866	ARID3A		Cell cycle(1.0)
chr15	72791392	72798553	+	15.8328	14.5629	20.4362	14.6821	21.7688	13.623	14.374	ARIH1		Proteolysis(1.0)
chr3	48956272	48976343	+	14.0939	23.4951	23.9956	31.7079	20.4358	14.4745	24.6718	ARIH2		Proteolysis(1.0)
chr2	152671633	152685012	-	14.5435	18.1314	23.123	18.375	13.9977	17.3995	25.9837	ARL5A		-
chr16	18806296	18812897	-	20.2424	11.3838	23.316	30.8047	34.5872	35.2608	27.3217	ARL6IP1		Golgi/ER(1.0)
chr12	123463293	123467977	+	19.8862	15.0206	11.5817	18.4929	13.0398	14.0287	11.7183	ARL6IP4		Splicing(0.91)
chr3	5163670	5213504	+	115.776	92.0674	145.009	128.041	123.314	97.0416	65.911	ARL8B		Vesicles(1.0)	Intracellular localization(1.0)
chr16	31466230	31470641	+	19.6073	22.9789	22.9897	17.8996	20.5543	18.8448	20.6292	ARMC5		-
chr19	19144707	19154395	+	21.8035	17.8244	14.4654	18.1183	11.7531	11.7536	20.6292	ARMC6		-
chr3	137906197	137931047	+	16.4563	18.5203	21.5764	21.5209	15.5559	24.1079	25.3023	ARMC8		Vesicles(1.0)
chr15	52847324	52861105	-	36.5136	18.1774	25.2574	22.7813	27.3391	33.7212	50.2847	ARPP19		Metabolism(0.93)	Transmembrane transport(0.93)
chr2	239335592	239345933	+	14.6149	21.079	33.6137	12.1598	28.5875	20.3458	14.8988	ASB1		Translation(0.64)
chr2	54000822	54020922	-	10.7992	13.3758	21.3495	23.2716	13.7376	18.7103	22.005	ASB3		Proteolysis(1.0)
chr10	73975455	73978973	-	26.2219	20.6399	14.6977	25.7071	30.5807	17.1056	11.5309	ASCC1		DNA repair(1.0)
chr22	30230914	30234296	-	14.4488	18.9245	15.5384	12.4954	12.0242	12.4915	14.685	ASCC2		DNA repair(1.0)
chr6	101321614	101329251	-	11.5314	17.6686	16.4673	10.5457	10.2628	10.5893	14.0596	ASCC3		DNA repair(1.0)
chr19	14243994	14247413	-	19.1256	12.8463	11.8712	16.4828	20.1884	22.6164	12.2096	ASF1B		DNA replication(1.0)
chr1	155475904	155530637	-	64.0126	70.4022	73.9419	79.0196	62.4519	60.7291	64.6418	ASH1L		Golgi/ER(1.0)
chr2	190526154	190530153	+	25.7124	12.6131	12.6844	26.7848	28.3501	10.8336	16.2933	ASNSD1		Metabolism(0.86)
chr20	30946182	30960274	+	17.2339	19.9759	41.9525	40.6788	14.2698	20.2926	27.0748	ASXL1	X	Proteolysis(1.0)	Recepters(1.0)	Signaling(1.0)
chr2	26079185	26101250	-	22.8984	21.0312	18.0599	26.8879	14.2248	13.7038	14.8905	ASXL2	X	Proteolysis(1.0)	Recepters(1.0)	Signaling(1.0)
chr10	89570106	89577958	-	10.9611	22.3965	25.8785	17.2008	31.1885	19.9775	34.6879	ATAD1		Recepters(1.0)	Signaling(1.0)
chr8	124382057	124408875	-	40.0418	45.7458	54.6797	66.385	30.706	48.8461	36.8658	ATAD2		Vesicles(1.0)
chr2	24131993	24148949	-	24.6844	16.3812	18.1519	10.9335	17.0736	15.442	16.0579	ATAD2B		Translation(0.81)
chr1	1407896	1410204	+	31.0425	19.2919	16.7902	26.7835	38.0688	22.3708	36.598	ATAD3B		Mitochondria(1.0)
chr17	29158932	29164199	+	14.9921	23.6746	36.8398	20.7918	16.0785	25.5666	19.2712	ATAD5		Recepters(1.0)	Cell cycle(1.0)
chr12	51157921	51162135	+	11.8236	17.5427	14.5871	20.9403	18.0969	18.9978	23.4312	ATF1	X	Transcription(0.88)
chr2	176018991	176032928	-	22.1315	24.8104	24.8837	38.7508	37.0414	22.212	23.9206	ATF2		Transcription(1.0)	Mitochondria(1.0)	Cell cycle(1.0)
chr22	39916352	39917919	+	20.5966	31.6186	43.6861	48.0762	16.6014	29.1772	26.2083	ATF4		Signaling(1.0)	Transcription(1.0)	Metabolism(1.0)	Apoptosis(1.0)
chr1	161735761	161748617	+	10.7992	13.2235	14.9821	15.949	15.4259	11.5378	13.4249	ATF6		Golgi/ER(1.0)	Transcription(1.0)	Proteolysis(1.0)
chr12	14519117	14534683	+	17.3285	10.6185	24.2383	30.696	12.1076	11.9668	11.9047	ATF7IP		Transcription(0.93)
chr5	115172566	115177279	-	29.1725	17.0386	22.7406	30.1425	27.1929	23.3037	11.4299	ATG12		Translation(0.93)
chr2	234160238	234166622	+	25.2781	24.2145	27.0593	23.1976	12.9774	18.0914	13.2326	ATG16L1		DNA replication(1.0)	Transmembrane transport(1.0)	Autophagy(1.0)
chr2	242577029	242580821	+	21.6216	22.0715	16.5609	18.7431	15.6204	12.0102	15.2214	ATG4B		Metabolism(1.0)
chr6	106763613	106773542	-	12.9302	21.95	25.6859	20.2243	13.9977	12.2129	21.5318	ATG5		DNA replication(1.0)	Mitochondria(1.0)	Cell cycle(1.0)	Transmembrane transport(1.0)	Autophagy(1.0)
chr3	11314066	11319348	+	16.6866	24.6093	24.5396	19.0555	30.0474	28.5869	13.5001	ATG7		Proteolysis(1.0)	Mitochondria(1.0)	Signaling(1.0)	Autophagy(1.0)
chr2	38584457	38604442	-	21.5307	19.6584	17.4325	22.1823	19.1825	21.1469	30.7242	ATL2		Golgi/ER(0.78)
chr11	63426038	63438958	-	21.6216	27.1129	35.6793	19.8933	22.445	23.9619	23.0179	ATL3		Golgi/ER(0.91)
chr13	113343580	113362184	+	31.633	17.7251	18.0085	12.6875	21.4626	53.4842	15.6752	ATP11A		Vesicles(1.0)
chr19	19770312	19775054	-	39.0036	27.0097	34.503	27.8976	14.0903	12.0889	16.4269	ATP13A1		Transmembrane transport(1.0)
chr3	194182162	194208866	-	10.8232	11.661	47.9091	34.7267	12.8682	37.581	21.0894	ATP13A3		Transmembrane transport(0.74)
chr1	116920768	116927263	+	14.0661	14.588	11.2867	27.6167	23.502	23.4449	26.7815	ATP1A1	X	Protein folding(1.0)	Transmembrane transport(1.0)	Signaling(1.0)	Golgi/ER(1.0)	Cytoskeleton(1.0)	Vesicles(1.0)
chr12	57034280	57039833	-	33.3524	28.439	34.6137	36.0671	27.8287	39.0391	29.0337	ATP5B		-
chr10	7822852	7839216	+	25.9919	16.5997	22.2265	23.9906	17.1592	17.8281	20.5738	ATP5C1		-
chr19	1241660	1246132	+	26.8979	46.2174	33.5796	16.2724	18.136	37.8529	11.8339	ATP5D		Transmembrane transport(1.0)
chr20	57599855	57607398	-	17.4382	19.7014	27.2169	23.9906	14.3646	19.5816	18.1995	ATP5E		Mitochondria(1.0)
chr1	111992050	111998443	+	23.0017	26.1114	36.2796	34.0064	17.3206	23.0687	12.8878	ATP5F1		Mitochondria(1.0)	Transmembrane transport(1.0)
chr2	176041918	176047050	-	23.0693	20.6241	22.4731	29.0518	20.0782	23.5053	18.1995	ATP5G3		Mitochondria(1.0)	Transmembrane transport(1.0)
chr21	27103084	27107240	-	27.1398	14.5505	20.7472	14.5458	12.0242	15.9142	18.0731	ATP5J		Mitochondria(1.0)	Transmembrane transport(1.0)
chr7	99055224	99064539	-	28.698	22.293	23.0981	22.2125	18.694	29.0396	25.7541	ATP5J2-PTCD1		Mitochondria(1.0)
chr11	118272205	118278598	+	16.443	26.1602	27.6393	10.2284	11.5275	23.9335	34.9522	ATP5L		Mitochondria(1.0)	Transmembrane transport(1.0)
chr1	44440391	44443537	+	19.219	16.6138	28.6725	19.939	15.169	17.8281	15.2214	ATP6V0B		Transmembrane transport(1.0)
chr16	2563817	2569998	+	47.1831	32.7373	48.0459	39.984	35.4436	48.9361	25.0987	ATP6V0C		Proteolysis(1.0)	Vesicles(1.0)	Transmembrane transport(1.0)	Lysosome(1.0)
chr5	172410591	172447896	+	40.4487	33.2087	42.3376	42.8296	37.8319	34.1301	34.3142	ATP6V0E1		Transmembrane transport(1.0)
chr8	20054804	20065224	+	33.3129	25.7084	34.865	38.6525	26.4586	26.8802	13.2683	ATP6V1B2		Vesicles(1.0)	Transmembrane transport(1.0)
chr22	18102034	18111552	-	10.4306	33.978	28.5157	20.2587	14.2441	26.4665	11.2246	ATP6V1E1		Vesicles(1.0)	Transmembrane transport(1.0)
chr9	117350020	117358491	+	23.4616	20.0927	14.7723	27.1775	26.6231	25.5268	21.3047	ATP6V1G1		Vesicles(1.0)	Transmembrane transport(1.0)
chr18	76833561	76838692	+	16.0621	10.9615	12.3568	11.9014	18.6641	10.4817	15.6225	ATP9B		Golgi/ER(1.0)
chr3	142291171	142297617	-	13.341	12.3469	17.2056	15.8594	20.0701	13.9809	14.8824	ATR	X	Golgi/ER(1.0)	DNA repair(1.0)	DNA replication(1.0)	Signaling(1.0)	Transmembrane transport(1.0)
chr22	46067007	46087891	+	11.9126	19.3186	28.9308	31.8474	21.2554	13.1458	32.4527	ATXN10		-
chr12	112011185	112037396	-	29.1725	30.4264	35.8335	27.9618	16.8951	43.3661	21.5403	ATXN2		Golgi/ER(1.0)	Translation(1.0)	Recepters(1.0)
chr3	63842636	63864979	+	12.1017	17.0386	20.7011	34.1629	13.3521	16.9161	14.9103	ATXN7		Cytoskeleton(1.0)
chr12	74931562	74937116	+	22.1334	17.7167	22.852	38.415	27.8979	25.823	13.7167	ATXN7L3B		Metabolism(0.34)
chr2	74753862	74758964	-	26.4266	22.5657	38.3704	33.3342	14.5671	17.1846	27.6644	AUP1		Vesicles(1.0)	Intracellular localization(1.0)	Proteolysis(1.0)
chr7	32540534	32553549	+	29.9205	17.8344	38.1828	24.2571	35.2544	24.8411	30.4065	AVL9		Intracellular localization(0.41)
chr8	101937414	101964322	-	21.6778	33.1203	33.9178	40.2769	27.1744	70.9376	19.3496	AX746867		-
chr16	381757	398891	-	40.4227	59.343	52.5013	37.4459	24.5195	35.9318	32.9674	AXIN1	X	Transcription(1.0)	Proteolysis(1.0)	Recepters(1.0)	Signaling(1.0)
chr3	28382765	28390533	-	11.1397	11.1283	23.1327	15.6193	23.1691	20.4393	19.3308	AZI2		Cell cycle(1.0)
chr8	103854936	103877707	-	24.8212	33.6818	39.4411	27.7224	35.2988	39.9805	31.4322	AZIN1		Metabolism(1.0)	Transmembrane transport(1.0)
chr15	45003298	45008916	+	19.0212	21.7699	42.6796	25.7978	18.0024	72.7277	27.5312	B2M	X	Golgi/ER(1.0)	Vesicles(1.0)	Signaling(1.0)
chr1	235659568	235667785	-	16.9781	18.5208	12.0502	17.8633	17.1289	16.7361	14.1602	B3GALNT2		Golgi/ER(1.0)
chr1	1167590	1171127	+	26.4064	39.6569	34.8822	17.3767	26.9045	32.2026	15.1401	B3GALT6		Golgi/ER(1.0)	Metabolism(1.0)
chr2	62416922	62454126	+	32.6122	21.5661	39.5567	41.72	34.2571	53.8488	25.3481	B3GNT2		Golgi/ER(1.0)	Metabolism(1.0)
chr20	48268990	48331460	-	26.1744	34.2969	39.005	22.6578	28.2699	25.4627	27.0094	B4GALT5		Golgi/ER(1.0)	Metabolism(1.0)
chr21	30671193	30697396	+	18.034	19.8922	29.854	16.221	16.7424	23.4647	24.5393	BACH1		Transcription(1.0)	Proteolysis(1.0)
chr9	33257967	33264769	-	13.1287	42.1499	15.0399	27.1962	12.8347	18.8728	16.1842	BAG1		Proteolysis(1.0)	Protein folding(1.0)
chr14	104023425	104033522	-	16.5955	18.1609	22.7637	16.4928	13.9832	18.0799	16.6911	BAG5		Transcription(1.0)	Proteolysis(1.0)	Protein folding(1.0)	Apoptosis(1.0)
chr6	31615979	31620496	-	13.801	19.7836	15.6297	18.9855	19.3436	12.5673	14.4312	BAG6		Golgi/ER(1.0)	Transcription(1.0)	Vesicles(1.0)	Proteolysis(1.0)	Protein folding(1.0)
chr17	79361335	79369065	+	13.8522	25.9097	23.9422	14.5458	22.9067	94.4011	10.2146	BAHCC1		Transcription(0.75)
chr6	33544772	33547987	-	31.872	23.879	24.1004	28.427	20.323	12.5045	11.8427	BAK1		Apoptosis(1.0)	Mitochondria(1.0)	Protein folding(1.0)	Transmembrane transport(1.0)	Signaling(1.0)
chr16	87985153	88009250	+	32.6816	45.3476	38.9809	34.9686	35.6948	39.2593	23.9468	BANP		Metabolism(0.73)
chr2	215659575	215673832	-	36.153	24.6493	44.7519	45.778	24.5719	34.3392	27.7259	BARD1	X	Proteolysis(1.0)	Intracellular localization(1.0)
chr14	35283609	35351544	-	46.2565	37.827	69.0452	88.2174	49.7345	54.5443	24.8097	BAZ1A	X	Cell cycle(0.67)
chr10	127509801	127516011	+	21.8126	21.2641	26.7534	21.3866	18.1231	17.1077	17.955	BCCIP		Cytoskeleton(1.0)
chr18	60962463	60989296	-	41.8631	51.4184	46.4994	31.1458	30.8802	31.7422	38.1253	BCL2	X	Apoptosis(1.0)	Proteolysis(1.0)	Mitochondria(1.0)	Cell cycle(1.0)
chr2	111878475	111898871	+	15.9795	32.4131	23.9944	24.25	20.1087	43.3905	11.0744	BCL2L11		Apoptosis(1.0)	Mitochondria(1.0)	Cell cycle(1.0)
chr14	23775493	23780364	+	19.804	13.7632	10.1753	15.194	19.9034	22.9173	10.6966	BCL2L2-PABPN1		-
chr6	136599741	136610950	-	17.7834	17.446	46.1441	61.5629	40.9079	65.3048	73.5449	BCLAF1	X	Transcription(0.93)
chr5	70751490	70756197	+	16.0907	16.602	24.7136	36.1613	17.0168	16.8183	23.7723	BDP1		Transcription(1.0)
chr16	14726777	14730167	+	10.8671	24.6938	16.7788	26.1312	19.626	14.0287	14.5168	BFAR		Proteolysis(0.93)
chr9	95490969	95527221	-	65.062	38.0396	79.6602	34.079	35.8074	43.0205	45.5258	BICD2		Golgi/ER(1.0)	Intracellular localization(1.0)	Transmembrane transport(1.0)
chr22	18235897	18257572	-	61.5224	74.7259	72.7149	63.17	66.2085	80.996	49.309	BID	X	Apoptosis(1.0)	Proteolysis(1.0)	Mitochondria(1.0)	Transmembrane transport(1.0)
chr17	76210077	76213470	+	15.8478	22.8724	45.6073	28.3604	17.1819	39.78	12.75	BIRC5		Apoptosis(1.0)	Cytoskeleton(1.0)	Protein folding(1.0)
chr2	32582252	32656188	+	28.3617	37.2514	42.3623	44.2018	41.1057	25.898	53.1396	BIRC6	X	Golgi/ER(1.0)	Apoptosis(1.0)
chr15	91260557	91291094	+	39.5541	30.5344	44.5587	54.9616	40.5088	27.2535	37.4817	BLM	X	DNA replication(1.0)	Cell cycle(1.0)	Metabolism(1.0)	Signaling(1.0)
chr15	59971412	59981598	-	20.8466	18.9166	28.9658	31.3103	24.9719	25.9278	24.4494	BNIP2		Metabolism(1.0)
chr17	65826426	65862113	+	70.6796	63.0897	56.1899	73.8232	87.3923	69.1029	84.2619	BPTF		Vesicles(1.0)
chr12	112119857	112126384	-	19.4311	16.881	20.5502	26.1993	17.0644	20.095	12.0158	BRAP		Signaling(0.65)
chr6	32939988	32946826	+	36.1211	34.7939	48.9152	27.688	40.0255	55.3129	48.3555	BRD2		Splicing(0.91)
chr9	136925457	136933197	-	35.0319	25.8047	25.3688	32.1025	18.3441	22.3388	26.2652	BRD3	X	Cell cycle(0.45)
chr19	15378174	15444412	-	42.9423	31.8881	42.2739	44.0591	39.4765	48.7355	60.7415	BRD4	X	Transcription(1.0)	Cell cycle(1.0)
chr5	889437	894817	-	14.2003	13.6012	19.2807	11.7186	23.4806	31.2106	15.5523	BRD9		Cell cycle(0.45)
chr8	37705650	37707448	-	15.6419	22.4138	20.8973	27.3511	29.9167	31.6967	10.4947	BRF2		Transcription(0.93)
chr12	125478104	125488356	+	36.0572	36.8161	45.2236	30.0899	30.5085	30.8364	38.1447	BRI3BP		Mitochondria(1.0)
chr3	10157460	10165208	+	17.0212	20.0275	19.5303	21.2422	18.1231	23.0756	24.3986	BRK1		Vesicles(1.0)	Recepters(1.0)	Cytoskeleton(1.0)
chr3	9773388	9777662	+	24.0591	17.9289	21.9565	37.675	27.612	17.9792	22.1703	BRPF1		Cell cycle(1.0)
chr21	40678205	40687019	-	14.7119	28.0037	23.5593	11.7476	11.404	16.6036	11.0786	BRWD1		Signaling(1.0)
chr19	572550	582256	+	27.5459	31.7537	63.748	61.8818	26.0099	32.3835	28.309	BSG		Vesicles(1.0)
chr10	93683107	93703100	+	19.6158	19.1607	24.3152	24.0289	19.5885	13.4441	24.1235	BTAF1		Transcription(0.54)
chr15	83725119	83736028	-	15.0613	20.4005	22.832	28.2535	17.5657	26.021	17.7813	BTBD1		Splicing(1.0)	Proteolysis(1.0)
chr14	93767788	93799429	-	28.4684	21.6071	26.8025	22.5812	38.0907	33.7224	24.527	BTBD7		-
chr5	72793236	72800015	+	24.6231	31.8393	33.3525	73.9231	26.8232	44.888	33.1466	BTF3		Transcription(0.43)
chr1	52521709	52530991	+	20.5209	17.1485	18.74	31.9675	26.8508	10.4719	25.0987	BTF3L4		-
chr2	111429695	111435731	-	24.5409	17.1485	41.3477	26.0291	16.4679	22.3394	14.4635	BUB1		Cytoskeleton(1.0)	Cell cycle(1.0)
chr15	40453194	40462176	+	16.1096	24.8104	26.7534	24.2571	26.0295	21.3352	28.4651	BUB1B	X	Proteolysis(1.0)	Cell cycle(1.0)	Cytoskeleton(1.0)
chr10	124913859	124930955	+	29.022	22.5657	16.7902	32.2	29.973	19.8851	20.4345	BUB3		Cytoskeleton(0.91)
chr11	116640853	116643685	-	23.9364	13.4014	17.124	16.9755	16.1934	14.7206	19.9024	BUD13		Splicing(1.0)
chr6	41889226	41893268	+	28.0296	14.0745	30.2931	26.0358	17.1289	32.0676	43.3278	BYSL		Splicing(1.0)	Translation(1.0)
chr2	201676565	201681819	+	24.9117	32.1395	36.5074	29.84	14.7607	28.2153	21.3341	BZW1		Transcription(0.39)
chr7	16685773	16706059	+	26.5864	22.8356	21.5644	21.0584	16.4054	24.3678	31.8297	BZW2		-
chr2	68276770	68290205	-	25.3668	11.2606	22.832	13.2504	26.3586	23.4734	17.5721	C1D		RNA processing(1.0)	Recepters(1.0)
chr17	5338021	5342542	-	22.4241	18.2438	17.0485	21.2422	14.2298	21.0505	15.4303	C1QBP		Splicing(1.0)	Mitochondria(1.0)	Intracellular localization(1.0)	Signaling(1.0)	Translation(1.0)	Ribosomes(1.0)
chr2	231577480	231613521	+	49.4905	56.064	40.8438	77.7588	23.845	65.2932	38.1411	CAB39		Vesicles(1.0)	Signaling(1.0)
chr1	174969094	174978659	+	16.981	24.8512	14.1084	42.8264	16.5234	26.5524	24.4866	CACYBP		Vesicles(1.0)	Proteolysis(1.0)
chr14	90863383	90866211	+	10.7951	20.156	26.6614	16.7746	16.301	14.231	13.7528	CALM1		Transmembrane transport(1.0)	Metabolism(1.0)	Endo-/Exocytosis(1.0)	Signaling(1.0)
chr19	47104473	47109758	+	11.182	18.2878	36.2452	14.9513	16.3128	15.9588	16.809	CALM3		Metabolism(1.0)	Transmembrane transport(1.0)	Signaling(1.0)
chr19	13049344	13053027	+	24.4795	28.8628	25.8152	36.1847	26.6893	27.8125	23.79	CALR	X	Transcription(1.0)	Intracellular localization(1.0)	Protein folding(1.0)	Signaling(1.0)	Golgi/ER(1.0)	Proteolysis(1.0)	Translation(1.0)	Recepters(1.0)	Vesicles(1.0)
chr7	128379388	128389225	+	15.0993	11.6123	13.9593	26.4619	25.9028	23.8968	15.6629	CALU		Golgi/ER(1.0)	Vesicles(1.0)
chr9	138779416	138799418	-	12.6018	16.9988	15.9072	19.6495	19.3576	22.1234	24.8505	CAMSAP1		Cytoskeleton(1.0)
chr12	67663191	67676356	+	16.4154	19.852	33.5857	24.6784	19.5489	17.0444	48.4365	CAND1		Golgi/ER(1.0)	Transcription(1.0)	Vesicles(1.0)
chr17	77001259	77006172	-	17.2056	10.0682	30.5822	21.4035	22.1743	17.4562	11.8255	CANT1	X	Golgi/ER(1.0)	Vesicles(1.0)
chr5	179125907	179134429	+	26.0053	30.4392	32.9795	48.0578	44.389	45.9352	13.2222	CANX		Golgi/ER(1.0)	Vesicles(1.0)	Mitochondria(1.0)	Recepters(1.0)	Protein folding(1.0)
chr2	40506344	40525174	+	43.6085	43.8953	75.4236	50.7432	60.5532	44.3106	22.0275	CAP1		Cytoskeleton(1.0)	Vesicles(1.0)	Metabolism(1.0)
chr11	34073128	34103724	+	42.7023	31.9592	33.0638	26.6562	26.1823	45.1249	48.5439	CAPRIN1		Splicing(1.0)	Translation(1.0)
chr19	48749244	48752533	-	38.6388	17.4437	34.6761	20.7918	23.8485	22.1641	10.6966	CARD8		Transcription(1.0)	Signaling(1.0)	Transmembrane transport(1.0)	Apoptosis(1.0)
chr16	8954957	8962881	-	19.1426	16.5482	49.5603	20.6577	10.3593	23.4734	13.9657	CARHSP1		Splicing(1.0)
chr11	3066744	3078677	-	35.9541	40.4788	46.185	38.6204	38.3901	51.2205	30.0869	CARS	X	Translation(0.93)
chr15	40886631	40895097	+	11.2708	23.4951	19.1	10.2284	28.9524	17.6408	14.374	CASC5	X	-
chr7	142985437	142990410	+	19.5702	27.3335	29.4662	14.3357	14.0954	22.3122	21.3932	CASP2		Apoptosis(1.0)	Cell cycle(1.0)	Signaling(1.0)
chr2	202123039	202131840	+	15.1609	10.4668	29.1616	21.8986	16.6409	22.5356	19.2859	CASP8		Apoptosis(1.0)	Proteolysis(1.0)	Mitochondria(1.0)	Signaling(1.0)
chr11	34458922	34471873	+	24.2899	24.7889	31.7237	30.8778	23.0936	16.9933	27.1338	CAT		Golgi/ER(1.0)	Transcription(1.0)	Vesicles(1.0)	Mitochondria(1.0)	Signaling(1.0)
chr16	89028442	89045005	-	27.2813	22.293	15.6893	24.1575	15.913	46.1873	17.2068	CBFA2T3	X	Metabolism(1.0)
chr16	67063016	67078314	+	25.6833	21.079	29.9935	25.9279	14.1449	21.1407	10.2579	CBFB	X	Recepters(0.89)
chr7	107384526	107392043	+	11.6294	13.7234	16.8333	23.7112	28.6482	29.9621	26.3747	CBLL1		Splicing(0.91)
chr7	26240873	26248398	+	23.8369	31.4671	37.4551	20.6631	31.8575	28.1659	34.1626	CBX3		Cell cycle(1.0)
chr17	77807408	77813287	-	15.2873	22.3794	14.6707	10.8785	11.0038	30.7803	19.0881	CBX4		Proteolysis(1.0)
chr12	54655992	54673633	-	23.2204	18.1881	33.5857	36.2367	13.8741	15.624	22.5897	CBX5		Cell cycle(1.0)
chr10	70480931	70486571	+	36.6108	27.2822	38.449	40.8309	18.4988	28.2856	13.3778	CCAR1		Transcription(0.93)
chr1	89450465	89458218	-	13.2506	11.5354	26.6614	10.3959	18.7331	11.222	12.9051	CCBL2		-
chr3	46993316	47018232	-	68.2178	66.0367	113.933	66.4196	68.1596	59.0549	78.2614	CCDC12		-
chr17	61842589	61850942	-	27.9384	18.1018	24.6341	24.0366	22.831	23.5838	19.2879	CCDC47		Golgi/ER(1.0)
chr12	82747948	82752311	-	16.7096	21.237	13.9529	26.6672	19.7615	10.3442	24.1109	CCDC59		Transcription(0.39)
chr10	61650695	61666299	-	13.2506	16.3833	15.3349	15.7272	11.4052	17.7546	19.5683	CCDC6	X	Cytoskeleton(1.0)	Signaling(1.0)
chr3	49200166	49204426	-	14.4316	18.0643	13.9488	24.8974	15.0969	16.6893	14.2287	CCDC71		-
chr3	48479875	48485214	+	20.1041	30.2771	17.5242	19.5793	27.4465	32.8759	21.6285	CCDC72		-
chr11	60609568	60614133	+	25.225	10.9727	11.2316	11.6856	17.2523	22.2979	12.5139	CCDC86		-
chr14	91867912	91884978	-	14.2341	16.1196	20.0474	13.2328	11.3665	21.3055	25.9947	CCDC88C		Transcription(1.0)
chr7	45039794	45049341	+	31.1166	20.2352	29.854	20.305	17.8745	25.3297	10.392	CCM2		Signaling(0.86)
chr4	122740021	122745109	-	18.3038	15.7651	23.7833	36.2143	14.7926	20.8004	16.3665	CCNA2		Cell cycle(1.0)	Signaling(1.0)
chr4	77982807	77997088	-	57.0898	43.8435	62.2363	53.106	31.5152	33.6643	38.9662	CCNI		Cell cycle(0.43)
chr14	99947695	99959972	+	34.5565	21.2641	38.4265	39.8555	29.6504	12.2751	29.781	CCNK		Transcription(1.0)	DNA replication(1.0)	Cell cycle(1.0)
chr3	156868337	156878091	-	17.7054	31.967	32.4103	35.5195	14.539	56.1528	17.576	CCNL1		Transcription(0.93)
chr12	49095575	49110527	-	22.3885	13.7244	38.4238	26.9228	26.1986	19.8156	15.4303	CCNT1		RNA processing(1.0)	Transcription(1.0)
chr2	135676398	135697897	+	11.8975	19.2572	22.5148	16.2603	21.5431	37.7425	46.6909	CCNT2		Transcription(1.0)
chr6	167412844	167416591	+	23.9132	25.9611	24.4512	16.7556	10.1552	29.8391	12.8878	CCR6		Intracellular localization(1.0)
chr4	139936583	139971885	+	25.843	22.7235	40.1546	32.0648	29.8542	40.0401	17.8686	CCRN4L		-
chr12	69979189	69983145	+	14.8846	23.9091	22.5762	33.1285	27.135	18.6992	10.2146	CCT2		Transcription(1.0)	DNA replication(1.0)	Vesicles(1.0)	Proteolysis(1.0)	Protein folding(1.0)
chr1	156303103	156308094	-	34.9477	28.5957	17.8683	49.4669	35.0144	42.4683	45.5493	CCT3		Transcription(1.0)	DNA replication(1.0)	Vesicles(1.0)	Protein folding(1.0)
chr2	62107373	62115822	-	13.6795	18.5875	42.2885	33.7376	14.7157	33.4723	36.399	CCT4		Transcription(1.0)	DNA replication(1.0)	Vesicles(1.0)	Protein folding(1.0)
chr5	10250386	10257504	+	38.2852	31.4955	38.7473	36.2897	23.4418	44.7163	45.4038	CCT5		Transcription(1.0)	DNA replication(1.0)	Vesicles(1.0)	Protein folding(1.0)
chr2	73461353	73470635	+	28.264	22.756	22.9212	46.6791	20.5337	40.7095	19.8333	CCT7		Transcription(1.0)	DNA replication(1.0)	Vesicles(1.0)	Protein folding(1.0)
chr21	30437586	30446026	-	18.7374	30.8555	24.3993	41.0919	18.9282	28.3496	32.3303	CCT8		Transcription(1.0)	DNA replication(1.0)	Vesicles(1.0)	Protein folding(1.0)
chr6	109696941	109703696	-	16.5802	23.6334	32.6739	22.5827	22.8071	14.0317	26.2086	CD164		Lysosome(0.83)
chr1	207925373	207929173	+	18.8942	16.8552	35.6446	28.2693	29.8212	23.9734	36.5756	CD46		Vesicles(1.0)	Recepters(1.0)
chr11	2398057	2405622	+	20.5966	25.5557	51.2123	29.0469	28.1181	11.9356	21.4797	CD81		Transmembrane transport(1.0)	Cell cycle(1.0)	Signaling(1.0)	Vesicles(1.0)	Recepters(1.0)	Metabolism(1.0)
chr10	12238049	12241936	+	15.8571	14.7151	17.0176	14.1278	20.5536	15.7917	14.9268	CDC123		Translation(0.82)
chr3	48222804	48229914	-	31.0765	26.1063	20.919	39.3903	20.5431	52.546	11.7889	CDC25A		Protein folding(1.0)
chr17	45247057	45266709	-	15.7413	21.8668	16.7788	33.2336	17.5326	11.7394	27.9206	CDC27		Proteolysis(1.0)
chr19	531698	536012	+	16.3742	18.9092	14.6064	24.8969	15.354	20.2402	14.5922	CDC34		Proteolysis(1.0)	Signaling(1.0)
chr19	10508239	10514509	-	17.0234	18.2886	25.8658	22.3886	17.2913	16.1318	17.8744	CDC37		Transcription(1.0)	Vesicles(1.0)	Protein folding(1.0)
chr6	110501581	110514146	+	11.3102	12.6498	12.0502	15.7625	17.0058	11.9668	10.7228	CDC40		Splicing(1.0)
chr1	22379121	22417904	+	50.7474	53.6964	66.638	60.4143	41.109	63.5667	74.9382	CDC42		Intracellular localization(1.0)	Signaling(1.0)	Golgi/ER(1.0)	Cytoskeleton(1.0)	Recepters(1.0)	Vesicles(1.0)
chr1	151027340	151032405	-	16.2758	19.4745	34.2007	43.1091	28.1181	25.7192	12.5493	CDC42SE1		Metabolism(0.89)
chr5	130597879	130637152	+	27.4034	24.4775	43.7973	17.9551	20.5053	22.9745	18.2878	CDC42SE2		Endo-/Exocytosis(0.7)
chr22	19467390	19468927	+	13.2863	17.7372	12.7276	21.2505	25.8055	17.8602	13.0188	CDC45		DNA replication(1.0)
chr6	44355467	44358566	+	16.92	14.3101	27.3304	17.9305	22.4798	18.5884	27.7575	CDC5L		Splicing(1.0)	DNA replication(1.0)	Signaling(1.0)
chr17	38444148	38448075	+	27.6094	12.6154	18.6011	17.06	21.9658	23.3037	17.5304	CDC6		Cell cycle(1.0)
chr1	193091586	193099011	+	25.1057	15.8093	17.2439	29.108	15.471	22.6193	17.7813	CDC73	X	Transcription(1.0)
chr14	105475522	105487485	-	32.6185	54.1974	56.0535	41.2196	28.8369	45.1812	36.545	CDCA4		-
chr11	64850084	64852892	-	17.8233	12.1832	20.539	14.7012	11.5275	23.9067	10.2146	CDCA5		Intracellular localization(1.0)	Cell cycle(1.0)
chr1	38158168	38160861	+	23.8132	17.6879	23.4533	10.0988	13.1341	22.3866	10.5115	CDCA8		Cytoskeleton(1.0)	Intracellular localization(1.0)
chr10	62538235	62553246	+	41.1512	16.6924	23.4217	33.7376	30.7401	30.0006	24.3986	CDK1		Mitochondria(1.0)	Transcription(1.0)	Intracellular localization(1.0)	Protein folding(1.0)	Cell cycle(1.0)	Golgi/ER(1.0)	Vesicles(1.0)	Recepters(1.0)	Cytoskeleton(1.0)
chr17	37617692	37629429	+	22.0884	17.5549	61.9958	43.1546	34.0336	33.0219	44.6269	CDK12	X	Transcription(1.0)	Cell cycle(1.0)
chr7	39989471	40038282	+	91.3721	95.9881	92.9857	139.896	56.0513	79.0396	67.2714	CDK13		Golgi/ER(1.0)	Transcription(1.0)	Cell cycle(1.0)
chr12	58142765	58146169	-	31.9531	20.7978	32.7528	34.7712	25.4166	22.9631	25.2279	CDK4	X	Cell cycle(1.0)
chr7	92406368	92475706	-	44.6712	32.2391	33.7616	22.6578	25.7997	67.707	11.9671	CDK6	X	Cell cycle(1.0)	Signaling(1.0)
chr9	130547871	130552959	+	23.0628	13.6825	19.115	10.7171	24.5048	21.5051	16.3433	CDK9		RNA processing(1.0)	Transcription(1.0)	Signaling(1.0)
chr12	12866189	12878268	+	19.0506	34.8084	47.0508	55.9435	14.5671	65.2477	28.4574	CDKN1B	X	Cytoskeleton(1.0)	Proteolysis(1.0)	Cell cycle(1.0)	Signaling(1.0)
chr4	184365822	184371631	+	14.4364	17.3315	22.7314	12.7781	14.3621	12.1839	13.2006	CDKN2AIP		Transcription(0.89)
chr1	51419015	51465549	+	17.2043	34.3216	71.0328	69.9712	12.3086	107.071	17.8478	CDKN2C	X	Cell cycle(1.0)	Signaling(1.0)
chr16	88869706	88875066	+	30.0101	31.9065	25.2771	43.9827	19.3201	40.3866	19.4831	CDT1		Cell cycle(1.0)
chr3	133292513	133298867	+	23.9693	22.3384	33.7755	14.4614	19.5489	30.9799	14.6389	CDV3		Cell cycle(0.41)
chr6	4776706	4809902	+	13.9857	17.914	24.7636	26.3437	28.2735	24.1241	19.8651	CDYL		Metabolism(1.0)
chr19	33789062	33797106	-	27.6024	44.7927	74.2466	60.4036	28.391	98.7862	21.4861	CEBPA	X	Metabolism(1.0)	Signaling(1.0)
chr20	48807130	48811887	+	28.9842	18.8721	55.2832	34.292	23.2613	39.7855	14.875	CEBPB		Transcription(1.0)
chr19	33864589	33877898	+	36.9172	32.776	32.0855	38.3849	44.1522	35.6234	28.3636	CEBPG		Metabolism(1.0)
chr2	37453301	37462752	-	27.0731	24.5929	30.5822	29.1051	24.1529	25.5666	28.1265	CEBPZ		Transcription(0.93)
chr22	17628170	17639862	-	13.4579	18.8833	14.7331	11.6084	14.7617	12.578	20.1213	CECR5		Mitochondria(0.8)
chr11	47520992	47575192	-	21.6382	33.8927	44.4078	31.3664	34.1762	39.9305	35.1006	CELF1		Translation(1.0)
chr4	68406406	68411538	-	10.5808	15.7664	14.27	20.3247	21.9999	11.4877	11.0786	CENPC1		-
chr1	214776546	214789556	+	40.3604	24.4295	29.0845	26.9787	42.3178	44.7179	35.4506	CENPF		Cell cycle(0.93)
chr13	25486623	25496966	-	15.0412	16.1632	21.7601	14.0766	14.3621	15.1984	22.2051	CENPJ		Cytoskeleton(1.0)	Cell cycle(1.0)
chr1	173787303	173793570	-	25.652	16.6876	21.0045	17.4347	22.7716	22.1983	15.1826	CENPL		DNA replication(1.0)
chr22	42340672	42342781	-	13.6983	13.8994	15.756	21.2453	18.9381	21.1311	15.1401	CENPM		DNA replication(1.0)
chr1	243389601	243418785	-	16.443	28.9837	19.2967	28.5929	20.6349	33.381	32.2893	CEP170		Cytoskeleton(1.0)
chr18	12991369	12997420	+	33.0674	25.4195	43.9129	27.9152	26.2264	28.2336	48.0753	CEP192		Cytoskeleton(1.0)	Transmembrane transport(1.0)
chr1	179923581	179955549	+	21.1825	26.7516	31.4892	22.7813	13.7376	26.561	17.6212	CEP350		Cytoskeleton(1.0)
chr11	95523640	95531349	+	11.1272	13.3417	19.8241	13.0615	13.5221	13.4935	22.5913	CEP57		Golgi/ER(1.0)
chr5	612381	618895	+	12.4756	17.3107	26.0264	32.7315	11.8228	26.2767	23.3476	CEP72		Cytoskeleton(1.0)	Transmembrane transport(1.0)
chr18	12699847	12706977	-	14.4488	18.8633	16.4673	11.2555	28.1928	20.5267	14.875	CEP76		Cytoskeleton(1.0)
chr17	62503063	62507003	+	16.94	15.8582	19.3894	13.1903	14.9517	18.5718	28.1699	CEP95		Cytoskeleton(0.91)
chr1	111679851	111694252	+	34.7826	29.1455	21.9565	18.8151	31.0114	19.9024	23.3239	CEPT1		Metabolism(1.0)
chr1	150940629	150948087	-	16.4719	26.4087	30.9709	21.0674	10.7188	26.92	22.1802	CERS2		Intracellular localization(1.0)
chr2	169312778	169346653	+	22.5866	18.201	24.7174	30.834	13.4796	18.1203	21.1776	CERS6		Golgi/ER(0.78)
chr2	201982647	201995114	+	45.6521	29.7972	45.7908	45.3069	42.8752	33.9766	23.804	CFLAR		Apoptosis(1.0)	Cytoskeleton(1.0)	Cell cycle(1.0)	Signaling(1.0)
chr3	88108344	88131277	-	20.5827	22.9789	20.6485	13.5947	16.3671	23.5211	18.5703	CGGBP1		Transcription(0.85)
chr19	4402542	4418403	+	30.4414	36.1424	38.2301	37.5098	30.9419	30.073	26.2083	CHAF1A		DNA replication(1.0)	Protein folding(1.0)
chr13	115079908	115088676	+	11.1007	27.6929	24.1651	30.5876	24.2551	25.3297	24.732	CHAMP1		Cytoskeleton(1.0)	Transmembrane transport(1.0)
chr7	56170493	56174222	-	19.3372	16.1196	23.1651	17.1061	23.5311	20.2402	32.786	CHCHD2		Mitochondria(1.0)
chr7	132754696	132766912	-	21.8602	12.3648	15.2083	23.9906	22.3	14.7336	19.8804	CHCHD3		Vesicles(1.0)	Mitochondria(1.0)
chr11	73584055	73590396	-	18.1432	26.4846	18.0753	19.3837	17.9139	23.8403	17.6898	CHCHD8		-
chr5	98252312	98264712	-	18.3064	23.0062	30.9715	28.8635	21.1338	22.173	16.9621	CHD1		Transcription(1.0)
chr1	146714334	146727658	+	30.7894	20.2008	17.9124	27.663	14.614	24.684	32.5315	CHD1L		DNA repair(1.0)
chr4	54917685	54930774	-	19.1624	15.8908	14.8176	17.8059	14.2135	18.4645	18.5038	CHIC2	X	Golgi/ER(1.0)
chr11	67879551	67886813	-	14.132	10.0138	24.4546	12.8535	16.8199	25.1561	19.3736	CHKA		Metabolism(1.0)
chr11	89947557	89956298	-	18.1938	12.0047	17.4325	16.5979	18.6715	31.9692	34.2896	CHORDC1		Protein folding(1.0)	Signaling(1.0)
chr12	104850065	104981675	+	98.3155	105.816	152.315	110.161	119.028	144.926	74.7944	CHST11	X	Metabolism(1.0)
chr15	101717489	101795241	-	48.8179	24.6938	80.1973	26.9109	27.8477	82.6926	34.9592	CHSY1		Golgi/ER(1.0)	Metabolism(1.0)
chr1	153606649	153611423	+	29.2718	12.3469	19.3437	38.9181	31.6618	28.5058	18.1801	CHTOP		Transcription(1.0)
chr3	9932233	9935864	-	24.161	21.197	30.9973	16.4463	17.5739	13.8624	18.8613	CIDEC		Golgi/ER(0.78)
chr19	1269297	1275418	+	23.3066	32.2216	23.9697	38.1689	27.1609	30.968	11.6738	CIRBP		Translation(1.0)
chr4	103790396	103798310	+	16.9468	11.8284	16.8333	16.1506	14.6612	17.5791	12.8725	CISD2		Mitochondria(1.0)
chr6	139691623	139696382	-	18.9153	29.3388	51.7393	42.8684	20.3598	41.8874	23.4923	CITED2		Transcription(1.0)	Recepters(1.0)	Signaling(1.0)
chr13	53029577	53039948	+	15.1609	13.3561	28.9608	15.3069	14.5165	11.9356	22.8149	CKAP2		Cytoskeleton(1.0)
chr11	46840825	46867877	-	19.0869	20.156	29.1503	28.2693	23.1691	17.5358	29.2039	CKAP5		Cytoskeleton(1.0)
chr16	66585748	66594705	+	17.136	13.8053	26.0813	15.9937	12.6429	22.0127	10.1598	CKLF-CMTM1		-
chr6	31700839	31704990	-	22.5416	30.8555	21.5727	34.2905	35.0418	24.4696	25.1465	CLIC1		Vesicles(1.0)	Transmembrane transport(1.0)
chr5	157244287	157286206	-	52.795	58.7947	64.0768	48.967	25.4487	32.6269	41.174	CLINT1		Golgi/ER(1.0)
chr2	201720801	201729445	-	22.7717	17.4437	49.5603	43.3818	38.4402	47.9661	55.0625	CLK1		Signaling(1.0)
chr1	155240211	155243905	-	19.8214	12.908	33.8662	24.102	31.5864	15.6446	17.955	CLK2		Metabolism(1.0)
chr15	74907399	74916703	+	30.0024	21.3827	36.7848	30.1215	25.1394	27.5524	11.8055	CLK3		Vesicles(1.0)
chr15	68515374	68522225	-	27.4327	23.2748	29.1503	30.1215	30.9387	25.3293	24.089	CLN6		Lysosome(1.0)
chr11	77336374	77349689	-	43.8321	43.2366	31.7461	48.1246	42.5539	35.0355	50.9733	CLNS1A		Splicing(0.93)
chr19	45458279	45465438	+	25.9209	18.6031	16.3936	26.1642	16.134	20.2046	13.8995	CLPTM1		-
chr5	1339993	1347061	-	36.9206	39.219	16.3142	29.1457	10.3136	24.5501	18.5249	CLPTM1L		Apoptosis(0.44)
chr15	65471704	65477706	-	14.8955	29.815	19.978	35.2282	19.3858	22.9613	28.0359	CLPX		Proteolysis(1.0)	Mitochondria(1.0)	Protein folding(1.0)
chr1	9875942	9883869	-	16.6972	11.7475	22.5812	15.8438	11.751	10.0773	14.2258	CLSTN1		Cytoskeleton(0.83)
chr9	36190891	36197858	+	20.2615	23.4672	33.3109	19.9918	28.5792	20.4384	15.4336	CLTA		Golgi/ER(1.0)	Vesicles(1.0)	Lysosome(1.0)
chr17	57697013	57727816	+	28.2876	20.6991	40.3657	21.325	42.8274	37.0689	27.1096	CLTC	X	Transmembrane transport(1.0)	Lysosome(1.0)	Metabolism(1.0)	Golgi/ER(1.0)	Cytoskeleton(1.0)	Recepters(1.0)	Vesicles(1.0)
chr16	81478422	81509858	+	33.045	36.7813	85.8179	35.794	38.2958	45.7831	31.1955	CMIP		-
chr1	47799275	47824975	+	28.7777	12.5137	28.3292	25.6518	27.8832	14.0088	16.2933	CMPK1		Vesicles(1.0)	Metabolism(1.0)
chr3	128887985	128905712	-	33.5908	25.816	40.5129	36.4793	18.4628	44.4241	65.8944	CNBP	X	Transcription(0.85)
chr14	54897735	54908089	-	18.1769	10.2009	29.7981	29.1673	22.1087	22.8005	28.9534	CNIH		-
chr1	224544527	224556657	+	14.947	20.8503	23.9697	31.1908	16.8273	21.6606	12.186	CNIH4		Golgi/ER(1.0)	Recepters(1.0)
chr4	6717473	6721299	+	14.852	36.7588	30.4482	25.7234	11.9733	28.4473	10.7804	CNO		-
chr12	70634096	70673538	+	19.9511	20.9211	25.6641	32.254	27.4777	19.8927	28.1699	CNOT2		Transcription(1.0)	Cell cycle(1.0)	Recepters(1.0)	Splicing(1.0)
chr7	135162955	135189206	-	20.5703	12.3469	10.4557	26.1993	14.7024	22.6739	18.3371	CNOT4		Cell cycle(1.0)
chr5	179944731	179957555	+	23.7476	17.7372	17.9507	14.7576	11.0507	11.2122	15.7673	CNOT6		RNA processing(1.0)	Transcription(1.0)	Cell cycle(1.0)
chr5	154238124	154247507	+	25.6479	13.3561	26.5475	26.4063	16.7424	17.6352	32.9461	CNOT8		Splicing(1.0)	Cell cycle(1.0)
chr12	56707867	56709805	-	18.5169	16.285	10.2642	16.2836	12.6439	13.9249	13.9126	CNPY2		Recepters(1.0)
chr6	42898020	42906842	+	15.0853	11.0664	21.4422	16.4878	18.8616	24.453	27.6787	CNPY3		Golgi/ER(0.78)
chr1	246729732	246746371	+	15.9111	20.0275	31.6137	23.3582	32.9358	24.3846	11.699	CNST		Golgi/ER(1.0)
chr17	40713682	40717162	+	13.9601	24.2668	24.8458	15.8075	15.747	21.6606	12.2433	COASY		Vesicles(1.0)	Mitochondria(1.0)
chr1	230778283	230789832	+	11.0082	11.4374	12.6572	16.9521	20.6064	14.6744	16.2479	COG2		Golgi/ER(1.0)
chr22	19927763	19934398	+	19.3214	16.9489	18.5352	16.0688	13.6954	15.167	13.858	COMT		Vesicles(1.0)	Cell cycle(1.0)	Metabolism(1.0)
chr3	139102127	139108552	-	17.2563	17.9289	18.5221	11.5915	15.0289	21.2654	17.2706	COPB2		Vesicles(1.0)
chr15	49434650	49447846	-	21.5744	16.0059	38.5934	22.7678	19.0538	38.4162	48.2345	COPS2		DNA repair(0.93)
chr17	17175322	17184544	-	27.7951	14.6819	27.2417	25.2746	23.5438	27.8321	22.8598	COPS3		DNA repair(0.93)
chr8	67969984	67974492	-	23.1433	20.3166	33.8644	23.0138	17.8148	33.957	10.9287	COPS5		Proteolysis(1.0)	Translation(1.0)	Vesicles(1.0)	Endo-/Exocytosis(1.0)
chr2	198318214	198326775	+	15.5035	26.1898	46.8048	19.9921	41.0162	32.1527	15.3453	COQ10B		Mitochondria(1.0)
chr16	85824989	85836636	-	33.2142	26.6021	37.4551	30.9212	18.0063	21.7107	17.1229	COX4NB		-
chr15	75219065	75230460	-	17.7919	15.7411	41.4674	41.1513	27.4427	39.8046	17.8686	COX5A		Mitochondria(1.0)	Transmembrane transport(1.0)
chr12	120875878	120878319	+	11.2476	13.4014	28.6655	15.1545	14.3334	11.5378	14.8889	COX6A1		Mitochondria(1.0)	Transmembrane transport(1.0)
chr19	36139195	36143426	+	29.3356	25.5687	19.7088	15.1786	21.6139	18.9171	12.5742	COX6B1		Mitochondria(1.0)	Transmembrane transport(1.0)
chr8	100891030	100906001	-	33.496	21.9352	24.873	45.4063	21.8601	26.3226	22.3645	COX6C	X	Mitochondria(1.0)	Transmembrane transport(1.0)
chr6	75948851	75953486	-	19.9617	10.638	25.1888	26.4063	10.3536	11.3369	21.1453	COX7A2		Mitochondria(1.0)	Transmembrane transport(1.0)
chr11	63742035	63747385	+	15.7972	30.3011	30.2224	26.0291	28.0331	29.4013	15.2214	COX8A		Mitochondria(1.0)	Transmembrane transport(1.0)
chr20	34235165	34253174	-	26.7681	19.362	58.0262	43.6652	23.5504	24.8424	36.0681	CPNE1		Transcription(1.0)	Vesicles(1.0)	Signaling(1.0)	Lysosome(1.0)
chr14	92588235	92592233	+	12.8225	14.792	19.4001	11.3907	14.3495	17.2273	12.8191	CPSF2		RNA processing(1.0)
chr1	1258062	1259347	-	26.2265	12.3648	28.6218	12.7276	26.4982	14.5587	16.3665	CPSF3L		-
chr12	69632619	69650473	+	16.7975	18.3646	54.6056	41.8433	16.1384	25.3293	57.5975	CPSF6		Ribosomes(1.0)
chr3	3217236	3221417	-	10.0838	12.982	22.1977	16.7057	18.9907	12.5045	18.2189	CRBN		Proteolysis(1.0)
chr7	65579586	65589901	+	46.6941	31.1146	52.2242	60.5035	50.8078	34.2215	46.4825	CRCP		Transcription(1.0)	Vesicles(1.0)	Recepters(1.0)	Signaling(1.0)
chr2	208394824	208416616	+	22.0015	18.221	27.4578	33.723	17.0148	22.491	19.7381	CREB1	X	Transcription(1.0)	Mitochondria(1.0)	Signaling(1.0)
chr16	3899559	3930712	-	32.8841	40.8457	53.2355	54.7759	28.5347	33.0492	24.9404	CREBBP	X	Transcription(1.0)	Recepters(1.0)
chr11	85367566	85376218	-	33.0027	26.9679	44.2005	34.8396	21.7913	50.2084	26.266	CREBZF		Mitochondria(0.8)
chr17	1337055	1359576	-	23.5831	22.5657	48.447	19.9926	17.4843	27.765	14.9096	CRK		Cytoskeleton(1.0)	Vesicles(1.0)	Recepters(1.0)	Signaling(1.0)
chr22	21271682	21313865	+	43.8282	53.7196	42.8967	71.9297	56.7207	42.0329	89.6054	CRKL		Signaling(0.82)
chr20	20030825	20033305	-	14.9519	14.9024	12.8263	15.5729	12.4067	13.2957	13.103	CRNKL1	X	Splicing(1.0)
chr1	153925782	153931136	-	23.1461	21.4463	34.033	18.6593	22.9854	22.9618	13.9723	CRTC2		Transcription(1.0)	Vesicles(1.0)
chr22	25843873	25850857	+	21.3743	29.7199	17.5846	19.4179	14.9362	12.0731	11.5627	CRYBB2P1		-
chr12	56683441	56694150	-	27.2508	12.7098	16.7902	29.4552	27.5669	13.8486	15.3621	CS		Vesicles(1.0)	Mitochondria(1.0)
chr1	115280065	115300607	-	33.2518	28.8859	41.0568	33.8308	32.783	31.2106	29.7977	CSDE1		Golgi/ER(1.0)	RNA processing(1.0)
chr20	47662853	47677892	+	27.602	10.6781	35.6009	50.5956	40.1838	33.02	49.2061	CSE1L		Vesicles(1.0)
chr15	75073650	75079931	+	30.8841	33.986	44.6775	28.0142	27.4515	27.388	23.7038	CSK		Vesicles(1.0)	Signaling(1.0)
chr5	148892459	148930985	-	41.6489	47.9085	97.4129	89.2443	68.9091	43.4622	39.1987	CSNK1A1		Cytoskeleton(1.0)
chr17	80218591	80231510	-	13.6452	27.6214	20.919	25.3234	14.0903	28.6569	13.8978	CSNK1D		Golgi/ER(1.0)	Metabolism(1.0)	Transmembrane transport(1.0)
chr22	38702649	38713820	-	15.6411	18.4869	16.3031	13.2031	22.0345	24.2691	15.6026	CSNK1E		Metabolism(1.0)
chr19	1941131	1950170	+	37.4837	38.5145	42.9978	23.7112	17.3913	44.0313	20.2109	CSNK1G2		Signaling(0.76)
chr20	486743	524466	-	33.3731	31.9578	18.0862	19.9921	33.312	26.6122	38.9804	CSNK2A1		Transcription(1.0)	Protein folding(1.0)
chr6	31633802	31637951	+	15.7798	16.712	19.6608	30.1425	16.9178	12.118	11.3875	CSNK2B		Vesicles(1.0)	Recepters(1.0)	Signaling(1.0)
chr20	54967735	54971423	+	16.5123	22.607	37.5335	20.7934	18.6091	31.2005	15.8832	CSTF1		Transcription(0.82)
chr11	33161313	33185417	-	22.9576	24.3508	29.4913	18.9259	39.197	19.53	43.1753	CSTF3		RNA processing(0.84)
chr4	1231790	1242496	-	32.4821	22.636	43.8998	35.4528	26.0833	38.871	26.9867	CTBP1		Transcription(1.0)
chr10	126828025	126849116	-	12.6554	18.0322	27.2715	17.974	13.0326	21.8538	14.326	CTBP2		Recepters(1.0)
chr16	67596456	67626869	+	28.4682	31.8055	46.8048	33.7376	24.6998	47.4943	37.9534	CTCF	X	Transcription(1.0)	Transmembrane transport(1.0)
chr17	7149270	7154911	-	21.2324	23.4938	29.9641	17.8059	29.1379	33.7224	22.6666	CTDNEP1		Cell cycle(1.0)	Metabolism(1.0)
chr2	219262515	219268350	+	23.2509	22.3653	38.0985	32.4172	14.7101	25.7249	20.29	CTDSP1		Vesicles(1.0)
chr12	58226582	58240720	-	21.1194	16.1196	29.406	23.2371	23.6775	25.9217	16.7136	CTDSP2		Cell cycle(0.8)
chr15	44719762	44752301	+	45.0273	51.0702	51.6771	57.0167	54.399	38.4909	52.0118	CTDSPL2		Transmembrane transport(0.89)
chr3	41231029	41275364	+	15.2792	24.4045	27.7113	45.6452	39.037	15.8461	32.0645	CTNNB1	X	Transcription(1.0)	DNA replication(1.0)	Cell cycle(1.0)	Signaling(1.0)	Vesicles(1.0)	Recepters(1.0)	Proteolysis(1.0)
chr11	57480005	57491267	+	57.9755	33.6072	42.5995	50.7801	31.9595	39.559	46.368	CTNND1	X	Vesicles(1.0)
chr1	41445391	41452311	+	22.3548	13.0396	27.0567	50.1507	29.5624	22.9584	11.7889	CTPS		-
chr7	148395233	148427390	+	15.7537	31.3974	17.5846	27.2031	13.0912	26.4413	21.3047	CUL1		Proteolysis(1.0)	Recepters(1.0)
chr2	225422688	225450190	-	20.3856	30.571	59.204	50.581	29.2644	39.7516	28.4651	CUL3	X	Cytoskeleton(1.0)	Transcription(1.0)	Intracellular localization(1.0)	Cell cycle(1.0)	Signaling(1.0)	Vesicles(1.0)	Proteolysis(1.0)
chr13	113856194	113878437	+	16.113	20.8199	33.939	27.9152	26.4444	35.0378	25.8426	CUL4A		DNA repair(1.0)	Proteolysis(1.0)
chr11	107879624	107901135	+	19.8199	29.9291	34.565	21.2422	13.2532	32.0717	14.2237	CUL5		Proteolysis(1.0)
chr6	33382711	33385838	-	22.9349	14.0716	17.9124	12.3715	17.522	14.9054	11.7346	CUTA		Vesicles(1.0)
chr7	101458383	101499010	+	18.0629	19.3903	42.4928	33.3185	10.4297	48.6002	11.8316	CUX1	X	Golgi/ER(1.0)
chr2	180858328	180871855	-	28.7777	16.3183	13.3441	23.4289	17.0255	22.5753	18.3371	CWC22		Splicing(1.0)
chr17	36975994	36981729	-	24.0131	23.9111	28.54	16.3162	14.1969	11.0089	19.0218	CWC25		Splicing(0.91)
chr2	136871105	136877049	-	16.1114	32.7479	46.1374	17.8828	28.0997	67.4532	12.814	CXCR4	X	Vesicles(1.0)	Recepters(1.0)	Proteolysis(1.0)
chr16	69458476	69463087	+	22.6937	15.1274	14.7237	23.6625	14.3659	15.1159	17.6019	CYB5B		Mitochondria(1.0)
chr16	88712015	88717957	-	34.9909	26.4086	57.3788	34.9018	23.5659	33.318	11.1725	CYBA		Cytoskeleton(1.0)	Transmembrane transport(1.0)	Cell cycle(1.0)	Signaling(1.0)	Golgi/ER(1.0)	Vesicles(1.0)	Recepters(1.0)	Metabolism(1.0)
chr8	145149908	145154699	+	30.9648	29.494	39.3896	17.7244	18.9259	24.5185	13.7158	CYC1		Mitochondria(1.0)	Transmembrane transport(1.0)
chr7	25163324	25164942	-	27.8394	27.2822	39.9559	67.1474	38.4029	51.4497	35.528	CYCS		Apoptosis(1.0)	Mitochondria(1.0)	Transmembrane transport(1.0)
chr1	157104946	157108201	+	12.5472	17.4914	18.0387	14.0004	13.3417	19.8927	15.2392	CYCSP52		-
chr12	49658845	49663354	+	11.2476	28.9411	34.7759	21.3866	19.7615	29.8391	25.7259	D28390		-
chr7	6477963	6523910	-	43.5103	51.1266	54.2814	50.1156	22.2685	61.6668	37.5014	DAGLB		Metabolism(1.0)
chr3	49057107	49058967	-	20.2278	20.2885	20.1393	21.5546	12.4861	17.2435	12.506	DALRD3		Translation(0.93)
chr19	1407537	1420148	+	27.2781	52.9693	46.6153	43.872	45.1954	37.0388	46.4034	DAZAP1		Splicing(1.0)
chr12	51632616	51635532	+	21.1105	20.1847	31.2032	23.7413	22.5061	11.9828	11.7475	DAZAP2		Recepters(0.93)
chr7	87505991	87514265	+	15.2722	18.4869	28.0953	15.9937	11.8643	23.6099	15.7158	DBF4		Signaling(0.85)
chr9	37800371	37806900	+	16.5787	17.433	21.862	18.2074	22.6566	28.4967	19.6723	DCAF10		Proteolysis(0.83)
chr9	34109039	34126739	-	69.7154	39.7307	43.0244	40.2853	42.6826	42.8398	34.4728	DCAF12		Cytoskeleton(0.91)
chr8	104427604	104436328	+	10.723	14.2596	14.8113	12.6404	15.919	15.2449	12.5729	DCAF13		Splicing(1.0)	Translation(1.0)
chr4	17804735	17812387	-	15.0091	16.0253	21.8806	25.3032	10.6571	26.3686	15.8832	DCAF16		Proteolysis(0.83)
chr17	61627826	61648604	+	68.8541	49.2075	46.4397	65.3932	63.4857	49.4299	63.2401	DCAF7		Proteolysis(0.83)
chr4	71858202	71864813	+	10.5064	13.7862	31.7268	14.8391	19.5482	22.0115	17.573	DCK		Metabolism(0.86)
chr10	14988193	14996116	-	28.3799	22.2393	31.0518	24.1211	22.7806	23.5211	12.1993	DCLRE1C		Golgi/ER(1.0)	Cell cycle(1.0)
chr5	112312474	112327381	+	12.4352	21.5661	34.9027	24.5216	17.7965	16.4559	17.7163	DCP2		RNA processing(1.0)	Splicing(1.0)	DNA replication(1.0)	Translation(1.0)
chr5	150128441	150138238	-	26.0977	20.0927	21.6981	34.8907	29.6244	15.1984	13.8211	DCTN4		Cytoskeleton(1.0)
chr3	182682593	182698334	-	18.4549	14.0527	19.1758	29.9916	20.2729	22.5356	12.5493	DCUN1D1		Proteolysis(1.0)
chr11	102953247	102962963	-	17.7547	15.8448	25.1888	26.02	12.7642	16.6893	25.7657	DCUN1D5		Proteolysis(1.0)
chr19	17420311	17424247	+	22.7527	20.9211	17.124	11.1956	23.5428	17.3441	11.0687	DDA1		Proteolysis(0.83)
chr11	61096329	61101459	-	18.8473	28.1686	29.1927	19.2389	12.2477	22.444	21.6639	DDB1		DNA repair(1.0)	Vesicles(1.0)	Proteolysis(1.0)
chr12	57910452	57914273	-	17.7113	21.4837	27.9057	26.1231	22.2819	17.473	23.7416	DDIT3	X	Transcription(1.0)	Signaling(1.0)	Apoptosis(1.0)
chr2	15731193	15735470	+	16.2756	13.5516	17.7403	13.7782	22.653	11.5459	13.0188	DDX1		RNA processing(1.0)	Splicing(1.0)	Translation(1.0)
chr11	108535934	108544984	+	25.9295	13.1744	13.3186	14.0707	17.7388	15.8315	20.8638	DDX10	X	RNA processing(1.0)
chr22	38893706	38902364	-	27.569	21.1013	41.1937	33.4746	18.1483	39.06	35.5547	DDX17		RNA processing(1.0)	Splicing(1.0)
chr16	70380596	70384131	+	12.9833	11.9441	12.3673	11.8731	19.0454	11.4885	10.5115	DDX19A		RNA processing(1.0)
chr10	70715932	70723693	+	21.5985	14.3489	21.1815	52.066	31.5736	38.7831	58.8314	DDX21		RNA processing(1.0)
chr12	49239603	49245968	-	19.402	17.7167	11.8712	13.2714	23.7286	23.6702	24.9649	DDX23		RNA processing(1.0)	Splicing(1.0)	Translation(1.0)	Vesicles(1.0)
chr14	94537538	94547555	-	16.7162	16.9869	21.2464	32.6167	28.3813	17.2435	16.9673	DDX24		RNA processing(1.0)
chr19	14518634	14530183	-	30.7029	31.0051	39.4457	50.5589	49.0907	70.338	73.3083	DDX39A		RNA processing(1.0)
chr6	31500833	31509871	-	41.5563	36.6966	70.9678	41.3994	51.7684	43.764	47.7669	DDX39B		Splicing(1.0)	RNA processing(1.0)	Transcription(1.0)	Intracellular localization(1.0)	Cell cycle(1.0)	Translation(1.0)	Metabolism(1.0)
chr17	61851506	61871118	+	34.5454	21.95	22.7314	27.7224	42.0512	18.7049	19.5536	DDX42		RNA processing(1.0)
chr5	134094460	134100009	+	24.6023	28.5604	24.5524	27.4306	34.7536	25.823	24.878	DDX46		RNA processing(1.0)
chr19	19030472	19033947	+	24.1715	25.1191	12.4207	31.1744	43.2385	20.8071	11.7045	DDX49		RNA processing(1.0)
chr17	62496060	62502427	-	21.6087	15.5026	25.0615	29.5227	32.0029	29.8184	22.7101	DDX5	X	RNA processing(1.0)	Splicing(1.0)	Vesicles(1.0)	Recepters(1.0)
chr12	124085436	124094677	+	21.9623	28.7481	28.5296	59.8842	23.6045	23.8393	17.2284	DDX55		RNA processing(1.0)
chr7	44610881	44615256	-	25.321	18.6263	20.919	34.3865	28.9346	13.7464	12.2777	DDX56		RNA processing(1.0)
chr11	118642907	118663242	-	13.0715	24.7856	34.2479	33.1965	28.2699	31.4897	47.7376	DDX6	X	RNA processing(1.0)	Splicing(1.0)	Translation(1.0)
chr11	690448	695019	-	17.3905	24.007	36.0713	15.5502	12.0599	25.7827	20.0287	DEAF1		Cell cycle(0.86)
chr1	224370775	224378874	+	21.7739	18.5027	29.5609	27.1893	23.0165	43.1868	18.7191	DEGS1		Vesicles(1.0)
chr6	18248970	18265072	-	23.2396	26.2751	41.1684	39.9888	19.487	43.0763	35.528	DEK	X	DNA repair(0.89)
chr8	142137301	142147991	+	21.1377	37.7905	43.2001	20.0005	23.6485	33.5713	13.8781	DENND3		Signaling(1.0)
chr8	124039566	124054846	-	19.4508	25.0148	29.441	20.305	11.8915	14.9054	12.1993	DERL1		Transcription(1.0)	Intracellular localization(1.0)	Protein folding(1.0)	Golgi/ER(1.0)	Proteolysis(1.0)	Recepters(1.0)
chr22	20067136	20076272	+	23.5831	21.8668	25.4291	39.2736	38.1506	19.7715	25.9847	DGCR8	X	RNA processing(0.86)
chr2	234263112	234273577	+	16.8884	19.3545	43.9236	20.583	31.1064	38.7049	30.0846	DGKD		Recepters(1.0)
chr11	46366272	46390590	+	27.6387	46.1104	35.0829	48.8559	24.3697	34.9485	13.1957	DGKZ		Recepters(1.0)
chr2	74153963	74169074	+	18.5169	21.7388	22.289	11.3907	17.8402	14.6049	17.445	DGUOK		Mitochondria(1.0)
chr17	21029605	21037091	+	11.8404	18.195	37.0261	12.3775	22.5061	18.373	10.8584	DHRS7B		Metabolism(1.0)
chr4	24535242	24586224	-	27.0256	29.9846	40.232	45.049	14.0386	37.8783	68.5891	DHX15		Splicing(1.0)
chr5	54594909	54603621	-	10.8462	15.7008	11.3311	13.4324	14.5165	17.0054	10.2869	DHX29		Translation(1.0)	Ribosomes(1.0)
chr17	5365481	5372334	-	14.0939	25.2309	17.0239	21.5209	24.9792	13.55	22.2883	DHX33		Ribosomes(1.0)
chr3	154033439	154042178	-	20.0064	11.9395	20.2988	24.9032	17.172	18.0641	29.7879	DHX36		RNA processing(1.0)	Vesicles(1.0)	Transmembrane transport(1.0)
chr12	125469294	125473918	-	19.402	19.708	18.065	17.0837	11.5275	18.5454	12.6067	DHX37		Splicing(0.64)
chr16	72127769	72131064	+	28.8835	17.0258	12.9156	14.6569	18.3891	12.4842	11.3116	DHX38		Splicing(0.87)
chr17	41561408	41566969	+	16.6896	13.0672	16.5609	16.162	20.3104	13.6922	18.2189	DHX8		Splicing(1.0)
chr1	182808451	182825341	+	15.3752	29.6196	46.8432	58.5903	55.1808	53.5761	54.8611	DHX9		Cytoskeleton(1.0)	RNA processing(1.0)	Transcription(1.0)	Transmembrane transport(1.0)	Signaling(1.0)	Apoptosis(1.0)	Translation(1.0)	Ribosomes(1.0)	Metabolism(1.0)
chr5	140964717	140998651	-	65.8397	67.9392	66.0669	54.3594	55.8725	57.958	68.5702	DIAPH1		Cytoskeleton(1.0)	Signaling(1.0)	Transmembrane transport(1.0)
chr14	95607755	95623874	+	16.4719	15.4113	28.4807	19.0555	12.1182	28.3724	14.2287	DICER1-AS1		-
chr20	61538114	61574531	-	32.4909	27.2631	37.4865	53.3065	39.4925	30.8929	35.8969	DIDO1		Cytoskeleton(0.87)
chr13	73349327	73356056	-	15.1322	24.8442	17.8235	19.6803	20.5848	17.6346	21.5085	DIS3		RNA processing(1.0)
chr13	50639692	50702259	+	53.4095	74.6141	110.276	68.5138	42.4817	111.234	72.2274	DLEU1		-
chr7	86782128	86790273	+	16.0907	14.0779	22.119	21.8669	27.9961	23.4703	21.0826	DMTF1		Transcription(0.93)
chr14	50085737	50111528	-	41.9275	47.6529	52.9203	40.681	25.9992	48.9361	21.5085	DNAAF2		-
chr16	47001146	47008040	-	28.1161	41.9094	43.7891	35.3343	13.6752	31.7671	21.6877	DNAJA2		Vesicles(1.0)	Protein folding(1.0)
chr16	4475844	4482424	+	23.0522	16.3833	26.153	19.5058	10.9086	12.206	27.3536	DNAJA3		Mitochondria(1.0)	Recepters(1.0)	Protein folding(1.0)
chr19	14626303	14629158	-	29.0525	35.2129	51.1249	41.5278	20.9459	25.4062	14.8642	DNAJB1	X	Transcription(1.0)	Vesicles(1.0)	Protein folding(1.0)
chr4	100851236	100869333	-	16.5612	16.4539	20.2951	15.2812	21.2873	13.1292	16.6267	DNAJB14		Protein folding(1.0)
chr1	78445028	78448758	+	21.5223	16.9464	16.8333	10.9398	21.5214	15.1984	10.392	DNAJB4		Protein folding(1.0)
chr7	157129631	157160355	+	21.4049	27.1129	20.939	59.8026	39.7344	58.0622	32.8381	DNAJB6		Protein folding(1.0)
chr1	6755004	6761916	-	24.561	23.4931	28.54	20.4037	19.0358	23.7911	14.1666	DNAJC11		Mitochondria(1.0)
chr7	102978930	102985945	-	13.5709	25.8047	27.0899	22.5827	22.9385	21.043	18.3371	DNAJC2		Protein folding(1.0)	Metabolism(1.0)
chr5	34929723	34935939	+	23.3674	17.5549	23.5339	25.1336	14.5671	19.9152	10.6966	DNAJC21		Translation(0.76)
chr9	114393594	114402288	+	14.4316	18.9176	17.235	12.8951	10.2429	24.445	25.8314	DNAJC25-GNG10		Signaling(0.48)
chr13	96329328	96342374	+	35.5915	19.6201	45.9836	33.5044	13.3733	25.4627	32.1147	DNAJC3		Golgi/ER(1.0)	Vesicles(1.0)	Protein folding(1.0)
chr20	62525839	62547917	+	34.2691	53.112	89.0775	41.4851	53.7602	65.4693	24.2643	DNAJC5		Vesicles(1.0)	Lysosome(1.0)
chr17	40152280	40170260	-	18.3913	24.5922	21.3548	41.2509	36.2017	22.387	26.4012	DNAJC7		Vesicles(1.0)	Protein folding(1.0)
chr1	28554954	28560056	-	20.1977	24.415	52.4513	22.3912	21.4586	31.663	12.2687	DNAJC8		Protein folding(1.0)
chr10	75003197	75007000	-	16.9112	17.4387	19.8809	17.974	25.0752	10.3442	13.8781	DNAJC9		Metabolism(0.86)
chr12	32832270	32853952	+	11.7309	19.9026	43.0503	16.5268	27.0091	41.8897	31.2211	DNM1L		Mitochondria(1.0)	Endo-/Exocytosis(1.0)	Peroxisome(1.0)	Golgi/ER(1.0)	Vesicles(1.0)	Proteolysis(1.0)
chr19	10293258	10305647	-	28.5304	27.8978	24.8413	63.8215	28.6991	31.4216	45.9005	DNMT1		Translation(1.0)	Cell cycle(1.0)	Metabolism(1.0)
chr1	94341140	94345037	-	16.3312	16.6664	14.8929	22.139	18.1147	17.6674	30.8813	DNTTIP2		Transcription(0.39)
chr5	169063664	169085373	+	24.3365	36.6699	55.9998	32.1322	35.9693	32.5615	39.9779	DOCK2		Vesicles(1.0)	Intracellular localization(1.0)	Recepters(1.0)	Signaling(1.0)
chr19	2163903	2185588	+	52.6197	94.977	84.1609	64.9203	44.2244	71.4	67.203	DOT1L		Translation(0.86)	Cell cycle(0.86)
chr11	65101181	65106821	+	14.2875	12.3794	16.5376	13.0615	15.7003	12.9524	12.2575	DPF2		Transcription(0.93)
chr20	49569621	49575130	-	24.4072	24.6938	31.7199	33.7872	32.6751	20.6884	39.0089	DPM1		Metabolism(1.0)
chr9	130696565	130700154	-	15.9243	10.51	10.0741	11.3046	10.4989	10.3442	10.3438	DPM2		Golgi/ER(1.0)	Metabolism(1.0)
chr15	65804143	65810083	-	27.5399	22.2127	18.9116	33.1965	28.9456	18.1485	20.257	DPP8		Proteolysis(1.0)
chr14	21971278	21979500	-	22.0604	14.8122	18.0357	27.2734	15.3332	16.0336	19.4073	DQ581770		-
chr17	79475843	79486440	-	21.7023	33.3191	64.3011	34.0062	41.1889	70.6695	25.9375	DQ585569		-
chr6	74227560	74230801	-	20.4776	29.5178	27.0709	28.2354	24.4184	26.8882	16.6352	DQ590492		-
chr1	93807716	93826326	+	24.8077	28.0097	47.6259	33.7116	32.1437	31.9582	32.0898	DR1		Transcription(1.0)
chr22	31795161	31801595	+	18.0874	22.1414	19.6317	23.9906	19.6702	20.2402	12.7163	DRG1		Translation(1.0)
chr1	212209095	212219574	+	26.3512	18.6691	19.3089	22.634	16.1605	21.5197	26.096	DTL		Proteolysis(1.0)	Cell cycle(1.0)
chr1	161719582	161722580	+	23.7287	26.2557	30.5399	37.5648	19.8415	20.6752	23.651	DUSP12		Metabolism(1.0)
chr12	89741866	89746201	-	18.635	10.1315	31.514	24.4137	10.5805	36.5329	37.5685	DUSP6		Signaling(1.0)
chr15	48621528	48628304	+	22.0816	19.2959	24.9206	25.9279	16.4503	29.4412	12.5985	DUT		Vesicles(1.0)	Metabolism(1.0)
chr14	102430866	102442153	+	18.0075	17.8441	19.3867	16.4878	23.7873	28.8566	14.5596	DYNC1H1		Vesicles(1.0)	Intracellular localization(1.0)
chr17	56160772	56166776	+	18.128	18.9286	31.5077	16.0004	24.7629	26.6122	14.8642	DYNLL2		Cytoskeleton(1.0)	Mitochondria(1.0)	Intracellular localization(1.0)	Metabolism(1.0)
chr21	38739072	38846530	+	67.6209	57.7184	90.854	86.9679	49.4036	123.313	55.0945	DYRK1A		Splicing(1.0)	Cytoskeleton(1.0)	Signaling(1.0)
chr20	32268261	32274154	-	40.3738	19.8228	35.2166	23.2463	19.1573	36.8231	15.3002	E2F1		Transcription(1.0)	Mitochondria(1.0)	Cell cycle(1.0)	Signaling(1.0)	Apoptosis(1.0)
chr6	20402104	20435785	+	15.3155	22.2548	31.6508	24.2429	24.3531	31.2106	22.8969	E2F3		Cell cycle(0.89)
chr16	67225789	67229240	+	29.5127	19.362	40.9073	33.624	30.6085	30.6241	10.1299	E2F4		Cell cycle(1.0)
chr10	74924234	74928994	-	17.7113	12.6076	15.9748	15.2676	16.6337	13.1021	10.9197	ECD		Metabolism(0.81)
chr6	127658726	127666159	-	21.6585	16.7582	23.0492	24.7081	11.0507	13.1175	15.9174	ECHDC1		Mitochondria(0.8)
chr3	5229298	5239290	+	20.9752	20.6528	27.1342	41.166	39.47	31.2722	17.6019	EDEM1		Golgi/ER(1.0)	Protein folding(1.0)	Metabolism(1.0)
chr1	184710660	184724073	-	11.8746	21.513	32.3453	21.125	12.9205	16.4531	14.1348	EDEM3		Golgi/ER(1.0)
chr12	93315414	93323027	-	13.7218	16.6475	18.0895	25.1283	29.2885	18.867	17.1779	EEA1		Vesicles(1.0)
chr11	85956321	85965048	+	15.9288	15.456	28.8136	20.9465	19.6698	26.4528	24.4983	EED	X	Cell cycle(1.0)
chr2	207024444	207028618	+	15.5945	28.9351	21.129	36.6564	21.3025	16.3667	27.6176	EEF1B2		Translation(1.0)
chr8	144669793	144679774	-	21.7233	52.3035	31.9397	44.3587	26.2859	35.7117	28.1699	EEF1D		Translation(1.0)
chr6	8095575	8102793	-	17.5783	16.4327	21.1417	20.7478	14.5287	10.4035	25.4568	EEF1E1		Translation(1.0)	Metabolism(1.0)	Signaling(1.0)
chr11	62329832	62341342	-	13.2235	15.7766	14.1324	15.194	26.3486	12.8596	16.6433	EEF1G		Translation(1.0)	Vesicles(1.0)	Metabolism(1.0)
chr19	3978834	3986016	-	20.6474	45.178	46.3053	45.789	33.0846	34.9062	42.3175	EEF2		Translation(1.0)	Vesicles(1.0)	Ribosomes(1.0)	Metabolism(1.0)
chr16	22217661	22226193	+	28.0325	20.6052	15.6733	26.6672	11.0771	23.3487	14.8988	EEF2K		Signaling(1.0)
chr1	15736154	15751758	+	25.5288	33.0666	58.4316	24.9014	47.7118	35.0695	30.662	EFHD2		-
chr17	42971297	42976919	-	11.7882	24.0856	16.8333	26.4063	17.5098	12.1839	14.5168	EFTUD2		Splicing(1.0)	Translation(1.0)
chr9	140513398	140588174	+	47.8126	44.4787	56.5795	49.2479	56.8813	49.5072	54.2621	EHMT1		Cell cycle(1.0)
chr3	150264608	150270897	+	17.3046	14.2195	25.8603	18.1183	19.6698	13.5271	17.1694	EIF2A		Translation(1.0)	Ribosomes(1.0)
chr2	27579923	27581729	-	26.2586	19.9197	11.0989	32.1192	21.9572	15.9006	13.5548	EIF2B4		Translation(1.0)
chr3	183852225	183857048	+	11.2687	14.7151	14.4515	14.2226	11.1342	25.5672	23.1069	EIF2B5		Translation(1.0)
chr8	141587261	141646003	-	57.2085	78.4759	108.478	76.3781	48.7486	122.231	62.8928	EIF2C2		-
chr20	32685869	32700067	-	18.66	24.0079	42.3446	42.6273	25.7645	27.8125	33.0193	EIF2S2		Translation(1.0)
chr7	2394334	2401629	+	17.5944	52.7648	53.2121	87.9655	33.0363	54.508	26.962	EIF3B		Translation(1.0)	Vesicles(1.0)
chr22	36920529	36925218	-	13.4498	14.1988	18.3401	19.5867	22.5268	27.1397	13.7614	EIF3D		Translation(1.0)
chr8	109226807	109260961	-	23.6473	31.9174	40.5923	45.4859	53.3753	39.6793	39.4331	EIF3E	X	Translation(1.0)	Vesicles(1.0)
chr8	117716057	117768290	-	32.6624	25.9291	34.2896	24.9579	41.2984	32.1654	15.8139	EIF3H		Translation(1.0)	Vesicles(1.0)
chr15	44829323	44844895	+	42.9803	43.7244	44.0406	58.4418	28.2014	38.295	42.7385	EIF3J		Translation(1.0)
chr22	38243469	38249659	+	22.333	12.6405	14.8861	32.6768	32.6751	15.1185	18.7988	EIF3L		Translation(1.0)
chr11	32605306	32612839	+	28.1369	17.5549	25.8588	40.9409	28.9512	18.5651	43.9325	EIF3M		Translation(1.0)
chr17	78115062	78120950	-	31.8486	28.4099	33.3221	39.7177	20.2504	61.2401	22.4305	EIF4A3		RNA processing(1.0)	Signaling(1.0)
chr12	53400257	53412579	+	18.1432	25.4195	42.3706	44.2472	25.5252	30.8376	27.5056	EIF4B		Translation(1.0)	Ribosomes(1.0)
chr4	99817311	99850316	-	16.8395	23.2544	42.16	43.2441	26.2264	28.8246	39.3089	EIF4E		Splicing(1.0)	Translation(1.0)	Vesicles(1.0)
chr8	37887528	37906377	+	28.336	20.841	15.6488	19.8295	27.9136	40.2735	13.7158	EIF4EBP1		Translation(1.0)	Signaling(1.0)
chr10	72163825	72166920	+	12.9541	25.0197	26.2784	29.6766	16.576	28.0522	14.2287	EIF4EBP2		Translation(1.0)
chr3	184032288	184039899	+	33.3261	43.7336	44.9462	29.3987	17.743	88.2344	26.8497	EIF4G1		Translation(1.0)	Ribosomes(1.0)	Signaling(1.0)
chr1	21477841	21503368	-	42.6627	39.0163	39.0339	39.0868	61.0714	38.737	35.8332	EIF4G3		Translation(1.0)
chr7	73587675	73605204	+	25.7808	36.6977	63.2115	33.4305	29.4047	61.6676	45.5835	EIF4H		Translation(1.0)	Ribosomes(1.0)
chr14	103800546	103805934	+	34.0425	29.6685	43.8177	37.2529	40.5207	60.0104	21.5085	EIF5		Translation(1.0)
chr17	7210854	7215235	+	41.4047	52.5312	42.5475	68.2939	23.4935	52.5535	17.7505	EIF5A		Translation(1.0)	Metabolism(1.0)
chr2	99953579	99977890	+	22.3432	25.8788	26.3202	21.8581	15.9436	30.3416	37.7186	EIF5B		Translation(1.0)
chr20	33869219	33872586	-	19.2651	18.5894	20.9232	22.3912	15.1052	22.9676	16.7348	EIF6		Translation(1.0)	Ribosomes(1.0)	Vesicles(1.0)
chr19	8057054	8071411	-	24.9401	34.2164	43.4331	35.7297	37.2104	37.8342	28.4529	ELAVL1		Transcription(1.0)	Translation(1.0)
chr13	41531554	41610720	-	31.5626	34.6213	50.1727	45.9452	26.9592	32.9144	48.639	ELF1		Recepters(0.93)
chr4	139990795	140006207	-	15.493	20.7978	25.4702	35.4464	20.1619	19.5923	32.135	ELF2		Recepters(0.89)
chr19	18590502	18632898	-	36.0383	18.8505	34.2317	22.0062	30.15	36.4007	26.4507	ELL	X	Transcription(1.0)
chr19	11667327	11670013	-	12.8795	14.5286	19.4857	14.2072	14.6464	11.7605	11.4673	ELOF1		Transcription(1.0)
chr18	33709533	33715768	+	35.2455	22.9789	36.6707	29.0916	21.6827	10.2034	30.7737	ELP2		Transcription(1.0)
chr12	7076345	7084047	+	31.4792	33.0606	28.0404	50.348	16.6014	32.6241	14.7198	EMG1		Splicing(1.0)	Translation(1.0)	Ribosomes(1.0)
chr1	8927499	8939850	-	19.1955	26.8934	45.3468	70.3851	30.7401	61.5166	39.708	ENO1		Proteolysis(1.0)	Vesicles(1.0)	Metabolism(1.0)
chr4	83346043	83369856	+	16.94	25.8047	44.3955	38.3849	34.1451	34.6133	60.5597	ENOPH1		Metabolism(1.0)
chr18	707124	712578	-	16.5612	12.3246	11.8815	17.8059	13.4086	23.1441	17.1803	ENOSF1		Mitochondria(0.8)
chr1	150598387	150601679	-	21.6408	16.0055	19.8241	16.2836	22.7572	21.4841	13.858	ENSA		Metabolism(0.93)
chr22	41487780	41521174	+	20.8233	27.9854	31.6235	37.1793	23.3394	27.5659	26.8497	EP300	X	Transcription(1.0)	Cell cycle(1.0)	Recepters(1.0)
chr12	132434471	132445550	+	15.9008	16.162	25.7491	25.2636	16.0413	19.9024	26.6243	EP400		Splicing(0.91)
chr10	32593894	32635286	-	21.5901	21.9989	21.3203	27.9152	24.6171	25.5389	17.1448	EPC1		Cell cycle(1.0)
chr2	149402971	149445882	+	76.6982	68.574	95.4924	113.423	100.171	59.8079	73.7927	EPC2		Cell cycle(0.62)
chr3	37029051	37034601	-	11.532	16.213	22.2506	16.7934	17.4778	15.624	20.2724	EPM2AIP1		Metabolism(1.0)
chr19	16572094	16582826	-	14.9808	17.2525	19.0266	14.6482	15.637	18.5965	13.6461	EPS15L1		Recepters(0.86)
chr2	26568986	26588657	+	11.3297	17.5659	15.3499	15.7269	14.7692	18.343	22.5666	EPT1		-
chr13	103498421	103504645	+	21.1615	19.5571	19.1349	23.1035	21.2309	17.7546	19.3096	ERCC5	X	DNA repair(1.0)	Transcription(1.0)	DNA replication(1.0)
chr19	42752619	42759512	-	11.5849	17.0651	13.2785	13.1424	14.7607	11.9124	13.2326	ERF		Transcription(0.93)
chr12	29524940	29534178	-	13.4523	19.5505	18.3924	19.7757	25.5208	14.3267	27.4317	ERGIC2		Golgi/ER(1.0)
chr14	69847821	69865080	-	34.3103	18.5208	30.1901	45.7533	23.604	27.029	23.7723	ERH		Signaling(0.93)
chr8	666044	681323	-	30.3155	18.3646	17.7582	20.7478	17.1192	15.4897	11.4299	ERICH1		-
chr10	101915750	101952050	-	12.788	27.4015	26.0031	26.6672	31.1712	26.2392	29.8831	ERLIN1		Proteolysis(1.0)	Metabolism(1.0)
chr12	112451229	112461470	+	25.3018	27.8237	31.514	34.6346	17.9248	18.7314	10.7765	ERP29		Golgi/ER(1.0)	Vesicles(1.0)	Protein folding(1.0)
chr9	102841756	102861315	-	10.6396	18.2283	22.8036	12.164	16.9543	11.4825	12.1036	ERP44		Golgi/ER(1.0)	Vesicles(1.0)
chr18	19173572	19180531	-	16.3624	11.318	20.2925	11.5582	12.4567	11.9424	15.4374	ESCO1		Translation(1.0)
chr7	158591377	158622837	-	68.2518	67.8568	84.955	91.2903	36.7419	58.8877	58.4099	ESYT2		Golgi/ER(1.0)
chr5	137855960	137885596	-	56.6854	48.3607	54.933	62.663	50.1239	49.0694	33.4517	ETF1		Translation(1.0)
chr12	22777570	22793100	+	24.7682	30.2547	37.6978	25.3593	24.6828	30.4929	12.9399	ETNK1	X	Metabolism(0.89)
chr21	40177808	40187559	+	36.8126	22.3384	41.5317	20.7478	18.9282	77.5645	10.0431	ETS2		Transcription(0.93)	Recepters(0.93)
chr22	29664269	29676851	+	30.5922	25.7011	47.2495	42.172	20.1637	47.0197	45.8197	EWSR1	X	Transcription(0.39)
chr1	231465184	231473625	-	19.036	16.6924	27.2169	49.9706	16.1122	25.524	16.3283	EXOC8		Intracellular localization(0.89)
chr16	70283287	70283972	-	12.1353	12.5137	12.3568	23.5578	15.4295	12.5966	13.1444	EXOSC6		RNA processing(1.0)
chr3	45008844	45027058	+	21.6382	22.293	26.8025	18.3928	26.3006	23.3101	23.9468	EXOSC7		RNA processing(1.0)	Splicing(1.0)
chr1	28411229	28415124	-	28.8349	15.9762	28.4972	18.0908	17.7388	16.2466	19.8804	EYA3		Apoptosis(1.0)	Cell cycle(1.0)
chr7	148531547	148581408	-	21.258	33.1747	23.2878	39.6784	21.1116	50.2084	37.1322	EZH2	X	Recepters(1.0)	Transcription(1.0)	Cell cycle(1.0)	Signaling(1.0)
chr8	82192876	82196460	+	20.3697	15.3164	20.9601	17.4936	12.7642	15.7822	22.8598	FABP5		Vesicles(1.0)
chr11	70049003	70054195	+	17.9337	37.4675	35.18	25.7275	12.4864	15.2737	18.7191	FADD		Apoptosis(1.0)	Intracellular localization(1.0)	Cell cycle(1.0)	Signaling(1.0)
chr1	51384499	51418005	-	31.2671	75.648	138.584	89.7251	25.7421	69.4219	42.7375	FAF1		Golgi/ER(1.0)	Transcription(1.0)	Proteolysis(1.0)	Apoptosis(1.0)
chr5	175875359	175878710	+	15.2792	19.1654	24.0547	23.1165	24.0619	17.767	15.2867	FAF2		Golgi/ER(1.0)	Vesicles(1.0)	Intracellular localization(1.0)	Proteolysis(1.0)
chr16	89879398	89883091	-	29.3353	19.7259	20.9232	24.2571	11.2225	28.0522	13.1444	FANCA	X	DNA repair(0.89)	Signaling(0.89)
chr14	45605146	45610313	+	17.9226	20.7978	16.0685	13.5804	15.9287	12.578	14.0991	FANCM		Cell cycle(1.0)
chr11	13690198	13709409	+	32.761	38.5806	65.9849	36.6993	54.9268	23.6676	49.2122	FAR1		Metabolism(1.0)	Peroxisome(1.0)
chr19	13040243	13044990	-	20.5507	33.7874	22.7379	25.3019	42.9445	32.8462	28.7883	FARSA		Translation(0.93)
chr17	80052731	80056138	-	47.2189	27.4375	32.5472	53.4178	29.7645	43.4956	17.821	FASN		Golgi/ER(1.0)	Vesicles(1.0)
chr19	40329155	40337099	-	33.7605	22.9066	19.7783	14.2208	13.0398	18.8198	24.8175	FBL		RNA processing(1.0)	Transcription(1.0)	Intracellular localization(1.0)	Cell cycle(1.0)	Translation(1.0)	Vesicles(1.0)
chr16	30670481	30675586	+	24.5404	12.9421	35.3549	17.3265	21.8522	16.531	10.787	FBRS		-
chr12	133066686	133084779	+	27.3215	14.4047	39.0416	15.0893	12.4056	22.3708	22.5461	FBRSL1		-
chr13	77592323	77601314	-	18.9994	25.7736	34.8983	21.0584	25.833	25.6433	13.9093	FBXL3		Transcription(1.0)	Proteolysis(1.0)	Signaling(1.0)
chr4	15648336	15657055	-	10.6396	30.9878	61.3944	35.2995	30.5807	28.7052	21.0081	FBXL5		Proteolysis(1.0)
chr2	48071082	48133621	-	40.6683	61.3779	61.4366	88.7168	41.0172	52.0256	45.7754	FBXO11	X	Metabolism(0.84)
chr14	55743670	55748748	+	13.3058	10.2891	27.7408	15.5679	13.4796	12.5966	13.2683	FBXO34		-
chr3	196293608	196304778	+	23.8343	15.1468	14.3905	18.4929	10.8605	17.4078	16.0449	FBXO45		Proteolysis(0.87)
chr6	153292895	153304258	-	30.2262	38.5138	57.4689	46.99	22.9203	35.504	20.8467	FBXO5		Cytoskeleton(1.0)
chr22	32870738	32880648	+	26.8966	18.8721	19.0831	12.795	22.8142	13.1458	32.4722	FBXO7		Proteolysis(1.0)	Mitochondria(1.0)
chr5	171420739	171433773	-	16.1737	14.1799	30.2921	18.5214	18.1738	15.3902	25.4309	FBXW11		Transcription(1.0)	Proteolysis(1.0)	Recepters(1.0)	Signaling(1.0)
chr4	153427994	153457298	-	41.192	22.8613	32.9276	31.2276	10.237	31.2806	17.2284	FBXW7	X	Transcription(1.0)	DNA replication(1.0)	Proteolysis(1.0)	Cell cycle(1.0)	Metabolism(1.0)
chr8	11660120	11672710	+	18.7457	39.1773	40.0432	18.8295	11.5311	17.7557	24.4944	FDFT1		Metabolism(0.89)
chr1	155278635	155282553	+	17.6314	38.5474	45.1498	28.3604	27.9136	26.33	11.9656	FDPS		Metabolism(1.0)
chr15	68569860	68588426	+	15.6927	19.8228	39.3217	27.4559	21.6526	19.8739	29.8206	FEM1B		Recepters(0.93)
chr5	114868791	114880369	-	19.0914	17.8244	36.3188	22.8041	19.6698	27.6711	17.7163	FEM1C		Translation(0.64)
chr11	61557287	61563245	+	17.484	19.4877	18.9579	23.7924	22.0106	29.2731	32.5989	FEN1	X	Metabolism(1.0)
chr1	241677523	241683060	-	18.0495	18.1774	28.0875	19.7256	13.1806	29.0542	10.7983	FH	X	Vesicles(1.0)	Mitochondria(1.0)	Metabolism(1.0)
chr7	100892223	100895593	-	39.295	17.6616	31.3939	24.0536	36.9257	19.4949	13.3708	FIS1		Mitochondria(1.0)	Signaling(1.0)	Peroxisome(1.0)
chr1	154955801	154958259	+	47.2308	22.2873	17.124	22.0525	14.5656	18.177	15.4658	FLAD1		Mitochondria(1.0)	Metabolism(1.0)
chr9	132767842	132806951	-	17.622	25.8991	64.2816	16.1506	16.0719	56.0491	14.1174	FNBP1	X	Lysosome(0.71)
chr11	47778683	47788951	-	20.5987	28.7481	32.6435	23.9437	20.3598	42.611	21.3932	FNBP4		Splicing(0.91)
chr3	171756515	171902453	+	56.5259	91.6523	90.706	92.8917	59.792	94.2672	84.2035	FNDC3B		-
chr8	42910809	42919907	+	11.7864	16.4534	33.3546	34.7267	29.3234	12.3514	18.8593	FNTA		Recepters(1.0)	Metabolism(1.0)
chr16	15976698	15982436	-	16.7381	19.7616	20.6649	17.1061	27.8464	23.0756	17.2982	FOPNL		Cytoskeleton(1.0)
chr11	65662774	65667803	-	22.0868	19.122	14.2071	14.0433	11.5521	19.9087	15.6746	FOSL1		Transcription(0.93)	Signaling(0.93)
chr2	28615134	28628912	+	23.4072	28.3764	60.2818	25.7574	19.6702	28.9341	13.535	FOSL2		Cell cycle(0.93)
chr1	42764310	42803689	-	53.8309	39.1349	55.0978	61.7677	60.5667	43.7758	55.9816	FOXJ3		Transcription(0.81)
chr7	4721554	4771200	+	38.2318	61.1209	67.7696	64.7006	48.7852	64.5334	46.7107	FOXK1		Transcription(0.81)
chr17	80477565	80522017	+	38.5226	40.6694	33.0352	36.2367	32.2195	51.5538	41.568	FOXK2		Transcription(0.93)
chr12	2981783	2987702	-	13.7845	14.2503	21.3779	32.0007	27.0667	20.5953	12.9051	FOXM1		DNA repair(0.93)	Signaling(0.93)
chr2	48541794	48590349	+	34.9701	20.1022	32.5426	35.2293	18.1456	19.879	27.1096	FOXN2		Transcription(0.51)
chr9	130565215	130567293	+	16.3085	13.0949	18.2856	13.0615	10.776	18.9149	19.5605	FPGS		Mitochondria(1.0)	Metabolism(1.0)
chr10	99088235	99094714	-	18.3913	15.2314	53.7149	18.1402	16.2973	35.2691	21.7484	FRAT2		Cell cycle(0.41)
chr4	48761262	48782261	-	22.7287	16.4772	35.4516	23.4575	23.3727	20.095	29.0337	FRYL		Transcription(0.39)
chr11	61732343	61734936	-	16.94	13.3561	44.2496	30.1376	22.4798	26.2584	16.2296	FTH1		Vesicles(1.0)	Autophagy(1.0)
chr2	27615830	27632522	-	24.5796	30.9673	26.0241	35.8073	10.9086	22.8974	36.0216	FTH1P3		-
chr7	2278707	2284367	-	31.0905	40.1076	55.8115	63.7493	15.2458	24.6095	17.6541	FTSJ2		-
chr10	74033667	74036131	-	11.283	16.2572	23.4445	26.5007	14.501	36.3599	12.4574	FU270185		-
chr1	78431336	78444779	-	28.4682	24.7414	52.9633	57.0782	26.2264	32.3908	27.3888	FUBP1	X	Metabolism(0.51)
chr9	133453618	133462521	+	15.1461	15.1929	37.9567	24.9908	12.1372	26.2042	20.1471	FUBP3		Transcription(0.93)
chr16	31191425	31203649	+	27.4581	29.2766	43.9947	25.7028	38.3524	60.6952	65.9052	FUS	X	Translation(1.0)	Recepters(1.0)
chr19	5899426	5903823	-	24.169	22.3384	18.4756	16.2763	29.3234	22.4338	12.2687	FUT5		Golgi/ER(1.0)	Metabolism(1.0)
chr11	6500499	6505395	+	23.2458	20.1365	23.7646	18.3928	31.8379	19.5816	18.257	FXC1		-
chr3	180630211	180660022	+	34.4085	36.4982	37.6397	36.2143	33.1458	42.1986	34.4645	FXR1		Transcription(1.0)	Translation(1.0)	Transmembrane transport(1.0)
chr19	3506256	3515533	+	21.7562	16.0742	26.2764	10.5167	16.6435	18.5508	10.5427	FZR1		Proteolysis(1.0)
chr14	31028150	31044025	+	27.97	38.7417	56.1484	29.0764	28.5485	35.0985	35.64	G2E3		Proteolysis(0.56)
chr5	151151593	151179843	+	28.4682	22.7393	26.3477	23.3509	34.3915	35.7339	68.2849	G3BP1		Translation(1.0)
chr4	76583969	76598617	-	19.1624	18.6913	27.2715	40.4228	12.5557	29.3812	42.2297	G3BP2		Transcription(0.93)
chr15	50638100	50653237	-	20.2153	25.7905	35.8617	30.0903	22.9999	42.0423	23.4312	GABPB1		Mitochondria(0.57)
chr19	2476132	2478266	+	12.1681	20.8503	36.2892	67.9019	21.2099	57.3925	10.0681	GADD45B		Signaling(1.0)
chr19	13062477	13068575	-	22.612	25.8867	18.3401	21.9853	12.6347	17.5358	14.4584	GADD45GIP1		Translation(1.0)	Mitochondria(1.0)	Ribosomes(1.0)
chr4	908864	927573	-	26.7809	32.9183	47.3932	23.1909	18.9514	31.6031	29.3233	GAK		Golgi/ER(1.0)	Vesicles(1.0)	Intracellular localization(1.0)	Protein folding(1.0)	Transmembrane transport(1.0)
chr4	174088861	174104106	+	11.9682	14.9196	22.7846	18.5845	11.8092	18.5454	15.6629	GALNT7		Golgi/ER(1.0)	Vesicles(1.0)
chr11	62408227	62414103	-	19.2332	22.4671	16.3936	15.9316	28.2699	20.9504	18.1425	GANAB		Golgi/ER(1.0)	Vesicles(1.0)
chr12	6642016	6646745	+	16.9345	27.3878	32.4349	45.4712	19.1887	41.6476	24.08	GAPDH		Transcription(1.0)	Vesicles(1.0)	Proteolysis(1.0)	Metabolism(1.0)	Cytoskeleton(1.0)
chr9	128024057	128041668	+	28.9475	23.0395	20.5391	23.1976	20.5651	18.7232	13.1043	GAPVD1		Signaling(1.0)
chr4	110736755	110740071	+	16.2196	15.0206	18.8685	12.7702	12.2428	18.2651	23.0269	GAR1		Splicing(1.0)	Translation(1.0)
chr7	30627530	30644915	+	11.0812	19.9759	13.5364	25.9801	25.8586	32.7581	23.6394	GARS		Vesicles(1.0)	Mitochondria(1.0)	Metabolism(1.0)
chr21	34908352	34914841	-	22.661	10.0682	22.3905	11.1956	26.0652	15.8315	20.5047	GART		Vesicles(1.0)	Metabolism(1.0)
chr19	19496620	19577959	+	66.1612	63.0258	57.5622	68.7835	51.7525	64.0333	58.6599	GATAD2A		Transcription(1.0)
chr1	153872029	153895389	-	18.8942	16.1761	16.0153	27.8023	16.7424	20.4512	19.4831	GATAD2B		Transcription(1.0)
chr12	120880314	120888682	+	24.4627	20.0275	23.9646	12.572	23.0994	17.9035	19.8804	GATC		Metabolism(1.0)
chr12	120627396	120633475	-	19.9938	16.3183	21.4834	21.4017	17.0189	24.667	13.945	GCN1L1		-
chr10	5820006	5855427	-	39.1236	50.2437	64.9051	58.3941	31.5914	74.6716	31.4322	GDI2		Golgi/ER(1.0)	Vesicles(1.0)
chr17	652736	655535	-	22.9663	17.1341	19.1758	23.8437	19.4359	38.6352	16.7176	GEMIN4		Vesicles(1.0)
chr19	45581500	45587274	+	17.9043	20.9211	17.4411	18.8652	20.0359	19.1749	22.5913	GEMIN7		Splicing(0.93)
chr7	916328	929336	+	16.94	23.9415	26.3202	17.1812	14.0982	25.6734	18.0731	GET4		Golgi/ER(1.0)	Protein folding(1.0)
chr1	92934147	92959038	-	31.5548	39.7677	33.3221	62.7894	37.7422	113.082	16.9669	GFI1		Transcription(1.0)	Metabolism(1.0)	Signaling(1.0)
chr2	69604402	69614411	-	16.1893	13.0058	25.0027	22.9025	14.0421	20.4093	13.6797	GFPT1		Vesicles(1.0)	Metabolism(1.0)
chr22	38004833	38007990	+	17.7547	13.6442	19.7405	15.1545	15.303	10.2977	12.1731	GGA1		Golgi/ER(1.0)
chr16	23507580	23522462	-	25.8052	32.4969	53.364	17.1812	28.6028	23.1028	23.495	GGA2		Golgi/ER(1.0)
chr17	34901466	34910979	+	11.5942	17.4437	35.5164	25.4172	26.7154	13.1458	19.5321	GGNBP2		Signaling(1.0)
chr1	235473480	235498882	+	54.0485	50.5168	74.9281	93.9034	48.0712	53.8305	33.8614	GGPS1		Metabolism(1.0)
chr10	85899275	85902594	+	16.1114	19.806	24.4512	13.8612	13.8968	11.3983	16.7176	GHITM		Vesicles(1.0)	Mitochondria(1.0)
chr7	100284848	100292259	-	19.7593	28.975	44.6407	23.2371	26.0833	30.6877	12.2777	GIGYF1		Recepters(0.86)
chr20	25388216	25393895	+	20.9699	17.7825	23.5248	12.795	25.2795	13.5698	14.0154	GINS1		DNA replication(1.0)	Cell cycle(1.0)
chr3	33121828	33138970	-	17.2837	14.5286	29.6801	23.0112	15.9364	22.0166	14.5435	GLB1		Golgi/ER(1.0)	Vesicles(1.0)	Metabolism(1.0)
chr10	131934605	131942813	+	19.6427	14.2195	21.6	22.546	10.4339	24.0471	17.2068	GLRX3		Metabolism(1.0)
chr14	96001313	96010260	+	21.4241	27.3453	25.5031	13.5126	17.475	27.1397	28.5327	GLRX5		Mitochondria(1.0)
chr2	191745478	191759622	+	15.3342	22.6241	34.503	21.5494	15.3892	44.9354	18.7191	GLS		Mitochondria(1.0)
chr19	17666440	17672370	+	26.0743	28.5109	12.6572	15.1101	11.0771	19.5583	13.3543	GLT25D1		-
chr10	88846238	88854553	-	15.6411	12.3897	17.7582	15.194	19.9369	13.2264	16.8959	GLUD1		Mitochondria(1.0)
chr16	4894092	4897336	-	12.7116	23.6649	30.9728	27.8845	14.9443	28.2153	21.8573	GLYR1		Golgi/ER(1.0)
chr1	28995598	28998683	+	12.4209	13.6136	11.5587	11.6669	11.5521	10.1643	10.0703	GMEB1		Transcription(0.93)
chr14	54949511	54956935	-	15.6113	15.7556	15.6893	35.0569	11.2717	13.993	10.1299	GMFB		Cytoskeleton(1.0)	Recepters(1.0)
chr6	24775176	24781431	+	39.0506	43.5395	47.2153	31.4543	23.0165	27.1397	33.4352	GMNN		DNA replication(0.93)
chr3	155588427	155611028	+	21.1273	30.9322	28.6861	31.2466	14.799	30.3954	40.2374	GMPS	X	Metabolism(0.93)
chr17	63014488	63052966	-	22.4063	33.3755	27.9222	22.4917	17.6876	15.1159	23.9468	GNA13		Vesicles(1.0)	Recepters(1.0)	Metabolism(1.0)
chr3	50273502	50290597	+	20.3768	26.2362	58.7173	22.2586	29.7823	28.2153	18.3371	GNAI2		Vesicles(1.0)	Metabolism(1.0)	Signaling(1.0)
chr1	110091200	110116428	+	40.4254	39.9834	38.5302	34.0988	24.5688	39.8022	36.598	GNAI3		Vesicles(1.0)	Metabolism(1.0)
chr9	80586580	80649956	-	26.3076	20.8669	27.0899	24.9908	11.8593	27.7163	19.2027	GNAQ	X	Transcription(1.0)	Vesicles(1.0)	Recepters(1.0)	Metabolism(1.0)	Signaling(1.0)
chr1	1768908	1824409	-	32.4573	28.1155	26.8025	73.7888	33.6014	57.1252	48.9731	GNB1		Vesicles(1.0)	Recepters(1.0)	Signaling(1.0)
chr22	19837219	19842367	-	17.1771	16.5612	22.3373	30.1739	21.2617	18.2758	26.1265	GNB1L		Signaling(0.48)
chr7	100271424	100276542	+	22.2203	13.2921	39.4118	13.0485	16.0535	38.0413	13.7528	GNB2		Vesicles(1.0)	Signaling(1.0)
chr5	180664892	180670980	-	24.7828	20.0769	35.6469	78.1836	21.3141	20.5559	46.9385	GNB2L1		-
chr1	84964192	84971854	-	30.6301	16.9464	35.9763	16.6594	19.7615	18.4766	18.3952	GNG5		Vesicles(1.0)	Cell cycle(1.0)	Signaling(1.0)
chr3	52714016	52725685	+	19.2258	25.7279	23.8759	38.388	24.3772	30.1386	19.7119	GNL3		Proteolysis(0.89)
chr1	231374136	231381569	+	11.6198	11.4374	15.3084	21.8581	11.6447	11.4833	10.2146	GNPAT		Metabolism(1.0)
chr5	32143525	32176227	-	60.2402	66.1191	60.7554	98.1231	37.4583	90.5187	31.2375	GOLPH3		Golgi/ER(1.0)	Mitochondria(1.0)	Signaling(1.0)
chr12	21654694	21660439	+	17.9413	26.4359	12.317	17.8059	25.8428	20.3618	11.9124	GOLT1B		Signaling(0.93)
chr1	155824175	155827314	-	14.6149	12.5265	18.7095	18.1321	17.3587	18.4546	13.5774	GON4L		Transcription(0.93)
chr2	171785728	171804978	+	16.1046	11.049	20.6122	19.459	11.1986	18.7956	19.1011	GORASP2		Golgi/ER(1.0)
chr17	28804336	28809449	+	18.3179	16.1761	20.0216	16.7207	17.5657	24.5757	12.7015	GOSR1		Golgi/ER(1.0)	Recepters(1.0)
chr17	42564070	42580982	-	18.6027	13.8667	10.6774	15.7269	10.0068	18.2651	19.8304	GPATCH8		-
chr5	56469891	56516363	+	26.9158	31.1181	56.4064	44.8907	38.2576	31.9317	23.0432	GPBP1		Transcription(0.51)
chr1	46124418	46152241	-	16.2531	27.5812	38.0249	22.3976	21.0933	35.1007	39.3221	GPBP1L1		Transcription(0.51)
chr20	5571310	5591656	-	17.3285	24.2659	31.9095	23.3884	24.9792	17.1397	12.5742	GPCPD1		Metabolism(0.75)
chr19	34855826	34862569	+	23.9153	21.3081	13.6905	13.5559	18.0509	41.9671	14.8841	GPI		Proteolysis(1.0)	Vesicles(1.0)	Recepters(1.0)	Transmembrane transport(1.0)
chr12	110902655	110906089	-	18.347	14.4754	27.0567	17.7299	14.8211	17.1565	10.5739	GPN3		Transmembrane transport(1.0)
chr9	132813930	132819030	+	17.2056	23.879	21.2044	16.1294	12.587	11.718	12.186	GPR107		Golgi/ER(1.0)
chr17	73314328	73402183	-	73.7122	73.4614	80.6432	78.0441	58.27	80.0486	38.5196	GRB2		Golgi/ER(1.0)	Vesicles(1.0)	Recepters(1.0)	Metabolism(1.0)	Signaling(1.0)
chr4	7064515	7069852	-	26.4064	35.181	36.5138	24.2571	23.8784	26.5979	27.729	GRPEL1		Mitochondria(1.0)	Protein folding(1.0)
chr5	148725056	148730531	+	23.5601	13.3561	15.2404	21.799	18.0427	18.0931	18.9559	GRPEL2		Mitochondria(1.0)	Protein folding(1.0)
chr3	119728577	119813257	-	41.3133	33.7906	36.1198	47.5544	35.2544	26.6509	44.612	GSK3B		Transcription(1.0)	Mitochondria(1.0)	Transmembrane transport(1.0)	Signaling(1.0)	Proteolysis(1.0)	Metabolism(1.0)
chr16	11989358	12009850	-	34.7127	22.8232	34.4122	29.3642	20.2435	48.7509	30.1119	GSPT1		Translation(1.0)
chr14	81675915	81687235	-	14.0661	15.6421	25.3759	17.4368	16.6531	21.8797	12.1517	GTF2A1		Transcription(1.0)
chr1	89352806	89357271	-	16.6173	19.6908	29.7981	32.9809	28.5993	24.1864	19.1011	GTF2B		Transcription(1.0)	Recepters(1.0)
chr13	45694593	45702124	+	10.2501	20.0069	14.899	12.6499	13.4796	14.9138	21.6633	GTF2F2		RNA processing(1.0)	Transcription(1.0)	Cytoskeleton(1.0)
chr11	18344038	18354212	+	26.4722	21.0201	17.1473	15.9937	30.4968	20.0432	12.8412	GTF2H1		DNA repair(1.0)	Transcription(1.0)	RNA processing(1.0)
chr7	74071994	74103719	+	41.1899	45.6718	46.282	55.8417	40.8283	35.1475	65.1467	GTF2I		Transcription(0.78)
chr13	27998764	28003856	+	13.0414	18.3483	15.4514	10.0766	27.2408	27.557	29.4157	GTF3A		Ribosomes(1.0)
chr9	135544758	135558700	+	18.2686	25.7645	27.9089	29.0469	12.9894	29.063	18.5058	GTF3C4		Transcription(1.0)
chr9	135906279	135911495	+	17.8107	10.7595	23.813	14.2678	14.9596	16.2866	14.1465	GTF3C5		Transcription(1.0)
chr22	39101921	39112351	+	18.5398	20.9211	19.1758	25.2746	12.9491	35.0524	17.889	GTPBP1		Translation(1.0)
chr10	1033113	1042345	+	25.576	38.7806	33.9934	61.4889	28.9334	41.3611	39.8048	GTPBP4		Golgi/ER(1.0)	Transcription(1.0)	Splicing(1.0)
chr4	44680471	44684741	+	10.4629	22.7162	12.3886	13.4326	15.919	11.2669	18.637	GUF1		Mitochondria(1.0)
chr1	228327970	228334082	+	20.2415	20.4305	28.93	13.3275	16.021	19.7421	11.2506	GUK1		Metabolism(1.0)	Transmembrane transport(1.0)
chr7	65443099	65447580	-	21.3916	28.092	30.7926	51.3684	18.9104	16.9161	28.7479	GUSB		Vesicles(1.0)	Metabolism(1.0)
chr7	44874422	44887704	-	22.8668	25.0344	30.3195	38.415	18.4209	39.9495	38.9312	H2AFV		Vesicles(1.0)
chr4	100869536	100871452	-	17.1239	21.6071	39.3217	34.3282	11.9733	59.1756	23.1069	H2AFZ		Transcription(1.0)	Vesicles(1.0)	Signaling(1.0)
chr2	26460779	26478222	+	24.6535	21.5681	22.4951	28.427	24.0599	42.9523	29.2173	HADHB		Mitochondria(1.0)	Metabolism(1.0)
chr2	172779008	172795004	+	15.493	12.8086	18.0599	16.9299	16.4679	21.6044	20.9935	HAT1		DNA replication(1.0)
chr15	42841869	42849342	+	26.2777	19.6917	21.4761	24.0813	22.9557	26.409	19.9591	HAUS2		Cytoskeleton(1.0)
chr4	2238739	2243821	-	12.0275	14.5244	13.1739	14.1278	15.919	14.0513	13.7157	HAUS3		Cytoskeleton(1.0)
chr6	135361549	135376002	-	18.1599	24.4644	24.5396	27.4221	28.0997	33.1876	21.1439	HBS1L		Translation(1.0)	Vesicles(1.0)
chr6	30281865	30294908	-	14.9511	14.9116	12.6386	21.4854	16.2354	15.1185	38.4412	HCG18		-
chr1	32757631	32763555	+	11.0461	13.8502	39.8251	27.7458	20.8593	14.3614	13.4249	HDAC1		Recepters(1.0)	Transcription(1.0)	Cell cycle(1.0)	Metabolism(1.0)
chr6	114278251	114292805	-	20.4715	23.9084	34.8165	23.5083	22.4798	31.5834	37.97	HDAC2		Transcription(1.0)	Cell cycle(1.0)	Metabolism(1.0)	Signaling(1.0)
chr1	156712997	156724381	-	22.0392	24.7295	31.2557	54.0636	38.4679	31.8461	36.236	HDGF		Transcription(1.0)	Recepters(1.0)
chr19	4472233	4475820	+	23.589	23.7507	28.54	19.0658	25.2202	22.3708	20.5158	HDGFRP2		-
chr2	242206785	242254914	-	44.5017	44.793	48.6564	38.7831	48.3663	46.2347	32.1884	HDLBP		Metabolism(0.74)
chr14	31673511	31676939	-	19.6094	18.0069	46.6575	34.4045	12.6254	31.8284	24.3774	HECTD1		Proteolysis(0.77)
chr4	84373401	84377065	-	21.7941	10.5846	14.2071	13.7449	17.7965	16.3258	15.3621	HELQ		RNA processing(1.0)
chr17	65234579	65242542	-	29.1343	14.4056	30.9973	50.125	19.4994	31.4615	22.1395	HELZ		-
chr15	64114807	64121700	-	12.6663	12.3046	16.0121	16.9293	14.2135	11.9255	11.047	HERC1		Golgi/ER(1.0)	Signaling(1.0)
chr16	56966032	56972266	+	21.0556	24.71	25.2766	22.1246	15.6768	15.1479	17.5091	HERPUD1	X	Apoptosis(1.0)	Intracellular localization(1.0)
chr17	43232305	43238883	+	22.6937	13.2046	26.3447	10.1769	12.6451	13.9063	10.28	HEXIM2		Signaling(1.0)
chr17	79650180	79658114	+	28.5759	23.1373	36.8398	19.4876	32.9358	50.4797	13.7167	HGS		Vesicles(1.0)	Recepters(1.0)	Lysosome(1.0)
chr1	100502345	100519508	+	17.9474	27.9566	37.435	21.8515	18.7331	22.9737	32.9834	HIAT1		-
chr14	62162186	62187709	+	28.9613	37.7491	57.1139	60.7692	27.7209	37.7499	41.8519	HIF1A	X	Transcription(1.0)	Protein folding(1.0)	Transmembrane transport(1.0)	Cell cycle(1.0)	Signaling(1.0)	Apoptosis(1.0)	Proteolysis(1.0)	Recepters(1.0)	Metabolism(1.0)
chr1	114471022	114497468	+	53.0167	42.4124	53.1868	82.8052	43.804	34.2084	51.549	HIPK1		Signaling(1.0)
chr11	33277010	33364699	+	24.4456	26.863	35.8335	38.1005	32.4209	22.0069	20.7466	HIPK3		Signaling(1.0)
chr22	19397830	19420400	-	22.7971	26.575	29.9414	24.7893	19.2716	24.8564	23.6601	HIRA		Vesicles(1.0)
chr2	234755465	234763210	-	29.6955	23.3608	26.3202	23.2605	32.1124	22.5004	12.6535	HJURP		DNA replication(1.0)
chr2	75061642	75080477	+	22.7717	17.6616	18.0357	13.2078	15.7552	36.6859	21.25	HK2		Mitochondria(1.0)
chr20	30102180	30106219	+	13.9109	18.4463	22.5812	21.124	19.192	10.8365	12.2575	HM13		Golgi/ER(1.0)	Proteolysis(1.0)
chr8	28747946	28765679	+	13.6184	16.4765	16.2169	15.2767	14.3334	12.199	12.1626	HMBOX1		DNA replication(1.0)
chr11	118962477	118966212	+	38.466	46.0514	49.0791	52.4807	21.7972	59.3163	20.0694	HMBS		Metabolism(1.0)
chr6	34204607	34211075	+	20.1342	22.6307	24.5396	32.3574	22.0684	30.2564	30.5617	HMGA1	X	DNA repair(1.0)	Transcription(1.0)	Recepters(1.0)	Signaling(1.0)
chr13	31035583	31041328	-	24.1146	25.6406	46.9777	47.4382	31.2989	51.9742	55.4488	HMGB1		Transcription(1.0)	Intracellular localization(1.0)	Transmembrane transport(1.0)	DNA repair(1.0)	Cell cycle(1.0)	Signaling(1.0)	Apoptosis(1.0)	Golgi/ER(1.0)	Recepters(1.0)	Metabolism(1.0)
chr4	174252551	174255534	-	31.3121	28.8168	37.419	27.7224	25.5177	49.9894	23.6854	HMGB2		Recepters(1.0)	Apoptosis(1.0)	Cell cycle(1.0)	Metabolism(1.0)	Signaling(1.0)
chr5	74633068	74640133	+	12.2636	23.4931	25.6859	17.0972	11.9466	15.7648	18.7447	HMGCR		Apoptosis(1.0)	Cell cycle(1.0)	Transmembrane transport(1.0)
chr5	43299770	43313596	-	14.2286	13.4654	35.932	17.0997	15.6352	21.7117	29.8055	HMGCS1		Metabolism(1.0)	Signaling(1.0)
chr21	40715104	40721029	-	20.8463	17.8491	13.7281	27.6113	17.9932	29.0832	12.8412	HMGN1		DNA repair(1.0)	Metabolism(1.0)
chr1	26799052	26801658	+	15.8544	20.3149	29.2059	26.8651	13.2532	17.3102	19.3702	HMGN2		-
chr22	35652814	35659138	+	20.5019	22.293	12.4365	21.831	11.7137	21.3055	12.0039	HMGXB4		Intracellular localization(0.89)
chr17	73142721	73150599	-	26.1744	15.1929	25.3399	17.4761	10.6785	28.5578	18.7191	HN1		-
chr16	1728195	1735093	+	16.8931	13.3758	33.3268	28.4222	25.4058	22.5986	13.7528	HN1L		-
chr1	21102245	21113719	-	18.0746	11.2956	49.7376	40.5805	26.4444	28.0522	34.7906	HP1BP3		Splicing(0.91)
chr4	88305935	88312335	-	24.3818	26.575	52.4121	25.59	23.8784	16.9933	29.7992	HSD17B11		Metabolism(1.0)
chr8	145512091	145534182	+	17.1294	22.7344	18.0939	15.0451	32.2931	30.1773	23.2195	HSF1		RNA processing(1.0)	Transcription(1.0)	Protein folding(1.0)	Signaling(1.0)	Apoptosis(1.0)	DNA repair(1.0)	Translation(1.0)	Cytoskeleton(1.0)
chr14	102548139	102553465	-	34.0129	24.9384	62.4063	35.5668	31.5299	43.6762	16.8759	HSP90AA1	X	Transcription(1.0)	DNA replication(1.0)	Mitochondria(1.0)	Protein folding(1.0)	Signaling(1.0)	Proteolysis(1.0)	Vesicles(1.0)	Recepters(1.0)	Metabolism(1.0)
chr6	44213859	44219791	+	31.887	40.7711	35.7367	55.3462	33.1005	46.5356	30.6944	HSP90AB1	X	Transcription(1.0)	DNA replication(1.0)	Intracellular localization(1.0)	Protein folding(1.0)	Transmembrane transport(1.0)	Signaling(1.0)	Proteolysis(1.0)	Vesicles(1.0)	Recepters(1.0)	Metabolism(1.0)
chr21	15751152	15755503	-	16.3085	10.7565	14.899	10.9493	13.7232	13.5698	16.5071	HSPA13		Vesicles(1.0)	Protein folding(1.0)
chr5	132387662	132404103	+	28.1217	31.2715	18.258	49.9816	41.0269	15.624	32.0037	HSPA4		Vesicles(1.0)	Mitochondria(1.0)	Protein folding(1.0)
chr9	127999350	128003645	-	15.9943	19.0801	50.0893	19.9918	20.7445	35.7339	13.7167	HSPA5		Golgi/ER(1.0)	Proteolysis(1.0)	Vesicles(1.0)	Protein folding(1.0)	Signaling(1.0)
chr11	122930604	122932881	-	19.7593	20.8093	39.7799	36.0572	35.2807	30.6348	32.2893	HSPA8		Splicing(1.0)	DNA replication(1.0)	Vesicles(1.0)	Proteolysis(1.0)	Protein folding(1.0)
chr2	198354203	198364670	-	17.2339	31.1841	22.2415	37.0521	31.289	50.3387	32.8539	HSPD1		Transcription(1.0)	Mitochondria(1.0)	Protein folding(1.0)	Vesicles(1.0)	Recepters(1.0)	Proteolysis(1.0)
chr2	198364990	198369875	+	20.7023	22.7655	28.1995	39.6886	28.3657	17.6951	20.9439	HSPE1		Vesicles(1.0)	Mitochondria(1.0)	Protein folding(1.0)
chr13	31729869	31736167	-	13.9109	14.0745	27.9005	29.0543	28.0297	14.4283	17.955	HSPH1		Vesicles(1.0)	Protein folding(1.0)	Metabolism(1.0)
chr11	118925667	118927861	-	14.2827	10.2482	10.5026	10.1411	10.6087	16.9003	10.7941	HYOU1		Golgi/ER(1.0)	Transcription(1.0)	Vesicles(1.0)	Protein folding(1.0)
chr9	95047415	95056036	-	37.4419	31.5453	35.742	37.7233	39.8218	37.21	38.4053	IARS		Translation(1.0)	Vesicles(1.0)
chr2	8822221	8823918	+	10.8044	14.6355	46.6468	15.9295	24.5228	52.0626	14.0066	ID2		Transcription(1.0)	Cell cycle(1.0)	Metabolism(1.0)	Signaling(1.0)
chr19	13262956	13266130	+	19.1403	36.0407	55.603	38.2915	17.3913	49.4597	46.925	IER2		Transcription(0.81)
chr21	34697257	34705015	+	11.9618	11.3581	18.065	12.2313	16.3631	10.4035	12.3372	IFNAR1		Recepters(1.0)	Signaling(1.0)
chr21	34775435	34786165	+	11.7036	19.3674	39.0046	21.4226	16.8951	16.8633	21.3932	IFNGR2		Recepters(1.0)
chr7	112090617	112096445	+	17.2056	17.1485	14.7237	24.5124	22.9385	31.4068	19.8586	IFRD1		Transcription(0.76)
chr3	50326277	50329875	-	23.978	19.4974	20.7615	23.9437	18.5001	18.4647	20.5614	IFRD2		Transcription(0.76)
chr6	160389715	160419045	+	25.3273	31.922	36.5293	19.9332	16.488	27.0541	12.9887	IGF2R		Golgi/ER(1.0)	Vesicles(1.0)	Recepters(1.0)
chr7	50342289	50368464	+	32.0054	32.7153	29.5447	25.0007	12.6883	30.6101	20.721	IKZF1	X	Transcription(0.54)
chr22	17564769	17578207	+	20.3564	42.0402	61.7839	47.1541	24.6308	70.3081	15.3768	IL17RA		Signaling(1.0)	Transmembrane transport(1.0)
chr19	50422336	50435518	-	41.5468	29.2605	47.9664	14.8084	45.2289	44.1619	29.0337	IL4I1		Metabolism(0.89)
chr1	153639586	153643488	-	36.2332	26.9095	21.5727	41.3171	26.7893	18.7103	32.2024	ILF2		Vesicles(1.0)
chr19	10764953	10786922	+	28.2333	22.1624	50.4999	47.8823	29.1379	48.9393	45.9951	ILF3		DNA replication(0.89)
chr2	239103233	239112906	-	10.7822	20.4127	30.4305	34.9099	21.0313	44.8411	15.1759	ILKAP		Metabolism(0.72)
chr2	86407614	86422092	-	33.343	13.4536	27.9057	26.2403	36.9219	13.7364	28.328	IMMT		Mitochondria(1.0)
chr2	131100497	131103733	+	15.0091	10.632	10.9548	17.8775	19.2125	25.4627	12.8357	IMP4		Translation(1.0)
chr8	57893529	57906459	-	18.8733	38.0624	24.873	17.5931	15.0668	34.0888	17.7163	IMPAD1		Golgi/ER(1.0)	Metabolism(1.0)
chr3	49059176	49066898	-	16.0165	17.5613	20.4066	12.8893	25.9062	15.2131	12.0685	IMPDH2		Vesicles(1.0)	Metabolism(1.0)
chr11	61891445	61903958	+	15.8074	15.8908	25.2942	14.9275	30.9387	24.667	21.3932	INCENP		Cytoskeleton(0.91)
chr13	111365906	111373245	+	22.5775	38.3372	39.5819	36.6588	29.7513	63.344	27.6628	ING1		Cell cycle(0.58)
chr15	41391112	41408698	-	14.1166	20.4127	24.2235	26.342	31.0575	11.106	14.4584	INO80		DNA repair(1.0)	Transcription(1.0)	DNA replication(1.0)
chr10	134351262	134412596	+	85.2164	93.0276	101.194	58.4986	48.4557	84.3523	45.4889	INPP5A		Metabolism(0.93)
chr2	233923875	233943475	+	22.5582	31.8961	55.9762	30.6328	42.617	30.1444	19.5123	INPP5D		Cell cycle(1.0)	Metabolism(1.0)	Signaling(1.0)
chr1	212197077	212208513	-	13.7764	12.7317	10.1475	14.9945	16.0438	13.1384	20.208	INTS7		Transcription(1.0)
chr3	48733360	48754702	-	19.7359	25.9097	23.4628	20.6892	13.6954	21.2711	17.8667	IP6K2		Metabolism(1.0)
chr12	66582264	66606638	+	15.776	24.4775	44.7126	44.2493	30.4656	24.2926	16.0449	IRAK3		Transcription(1.0)
chr15	78730559	78758854	+	32.6855	28.8168	47.309	26.4402	21.1472	27.1194	18.9767	IREB2		Translation(0.88)
chr4	185395945	185397627	-	12.2405	20.4122	12.8565	13.3275	11.2717	29.6078	11.2506	IRF2		Signaling(0.86)
chr1	234736406	234746768	-	31.3888	24.0923	49.1521	54.8221	22.7457	83.2952	36.2473	IRF2BP2		Transcription(0.39)
chr16	54964727	54975628	+	12.1909	13.9701	22.4623	19.2944	15.013	46.628	11.9656	IRX5		Transcription(0.43)
chr9	88892806	88897355	-	16.2348	28.1557	13.3073	13.5507	38.593	10.2292	16.1651	ISCA1		Mitochondria(1.0)	Metabolism(1.0)
chr1	156692345	156698513	-	18.1208	29.3335	24.7346	18.6369	32.489	28.0573	37.5977	ISG20L2		Metabolism(0.84)
chr16	71929140	71952334	+	30.464	23.6334	40.0432	45.1112	23.3301	31.0327	46.291	IST1		Golgi/ER(1.0)	Vesicles(1.0)
chr20	32951106	32957859	+	11.5314	15.6312	22.7846	19.9262	20.3919	21.3055	18.5249	ITCH		Transcription(1.0)	Vesicles(1.0)	Proteolysis(1.0)	Signaling(1.0)
chr2	182321699	182334244	+	21.9718	19.9582	34.4122	26.6672	20.5134	16.9738	35.6552	ITGA4		Apoptosis(1.0)	Vesicles(1.0)	Recepters(1.0)
chr12	54802553	54814132	-	18.3038	21.474	23.7833	20.4037	36.5038	57.1885	21.666	ITGA5		Golgi/ER(1.0)	Apoptosis(1.0)	Intracellular localization(1.0)	Recepters(1.0)
chr17	3624585	3631788	-	15.2268	19.2063	40.1616	16.244	15.5257	22.2863	15.4658	ITGAE		Signaling(0.86)
chr2	24568647	24577949	-	21.3183	13.0328	16.2369	14.7121	12.0247	17.1885	15.4201	ITSN2		Vesicles(1.0)
chr9	96929145	96941459	+	16.079	24.7682	34.6922	37.5617	23.8784	33.0137	49.7009	JA535805		-
chr12	110719090	110731548	+	16.2443	19.1654	25.0562	22.4917	11.1342	17.3828	22.7435	JA611269		-
chr1	227920418	227925809	-	18.6169	18.4442	15.5384	15.839	26.9658	17.7216	16.7348	JMJD4		-
chr1	153948061	153951458	-	18.1025	21.7945	32.3968	26.4066	13.169	25.6371	16.3433	JTB		Cytoskeleton(0.91)
chr19	12901521	12905014	+	28.3922	46.5398	51.0305	25.0568	28.1222	48.156	24.9551	JUNB		Transcription(0.93)
chr11	65484579	65488288	+	15.6554	12.6739	18.0387	11.2459	11.9347	23.5211	12.2984	KAT5		Recepters(1.0)	Signaling(1.0)
chr8	41878705	41909891	-	14.6149	17.6491	30.2755	17.8443	29.2885	27.7439	21.3668	KAT6A	X	Splicing(0.91)
chr17	47866588	47872839	+	30.1193	19.2667	25.3759	22.908	14.4291	14.7206	12.8412	KAT7	X	Cell cycle(1.0)
chr7	32914052	32931444	-	36.6623	22.7162	34.7759	31.5509	22.2316	31.4048	31.3541	KBTBD2		Proteolysis(1.0)
chr2	85193916	85222131	+	23.5624	24.5922	39.4539	22.1246	18.4451	25.2115	19.4285	KCMF1		Endo-/Exocytosis(0.86)
chr1	6084567	6114713	+	42.4848	45.9544	40.8132	32.8192	29.078	40.3324	43.9325	KCNAB2		Vesicles(1.0)	Metabolism(1.0)
chr1	23345910	23368865	+	15.2678	26.3262	20.5934	24.2571	14.577	32.2262	38.3632	KDM1A		Recepters(1.0)	Transcription(1.0)	Cell cycle(1.0)	Signaling(1.0)	Apoptosis(1.0)
chr11	66886687	66908961	+	25.6833	28.5007	55.8115	31.8958	23.8931	72.8208	16.393	KDM2A		Cell cycle(1.0)
chr12	121889890	121906821	-	31.3938	34.6926	41.0568	20.4168	29.8744	20.2402	13.236	KDM2B		Cell cycle(1.0)
chr5	137688374	137710000	+	68.1062	56.2334	92.3273	95.2677	72.3098	56.998	47.5393	KDM3B		Cell cycle(1.0)
chr1	44116105	44120345	+	28.4682	14.9116	17.6048	23.3509	20.8843	16.7361	12.3369	KDM4A		Proteolysis(1.0)	Cell cycle(1.0)
chr12	490074	498442	-	31.0911	17.8631	19.7073	15.0451	21.1338	21.2711	55.17	KDM5A	X	Cell cycle(1.0)	Metabolism(1.0)
chr19	10599551	10614402	-	22.7669	33.3849	19.5969	39.4512	15.9733	28.999	18.9281	KEAP1	X	Proteolysis(1.0)
chr1	32479437	32501830	+	22.7792	27.9227	33.5805	19.3758	24.3531	37.5429	33.6462	KHDRBS1		Signaling(1.0)
chr10	94352853	94367526	+	13.6184	12.0981	38.8222	19.7256	41.8218	26.7283	46.1336	KIF11		Cytoskeleton(1.0)
chr17	43015519	43025171	-	26.1838	15.4058	28.2406	13.6025	28.2773	14.1503	19.8804	KIF18B		Cytoskeleton(1.0)
chr10	91461363	91472435	+	25.8064	18.9197	21.4398	30.7361	21.721	27.573	38.2671	KIF20B		Cytoskeleton(1.0)	Transmembrane transport(1.0)
chr16	29802000	29808725	+	19.5972	11.4547	32.9795	11.0719	16.4205	26.3519	30.3911	KIF22		Cytoskeleton(1.0)	Intracellular localization(1.0)
chr5	61602013	61632989	+	19.3394	18.8633	30.9735	34.0598	32.9435	34.0108	19.4831	KIF2A		Cytoskeleton(1.0)
chr1	45205526	45207822	+	15.6411	18.9197	14.4654	15.8068	13.4465	21.4875	13.6461	KIF2C		Cytoskeleton(1.0)	Intracellular localization(1.0)
chr10	32327155	32345612	-	25.7124	25.7278	32.0282	33.1965	19.0988	16.3791	30.9593	KIF5B	X	Cytoskeleton(1.0)	Intracellular localization(1.0)	Signaling(1.0)	Transmembrane transport(1.0)
chr6	33359608	33367629	+	14.7435	12.4187	17.0557	14.2039	27.7209	38.2036	27.2255	KIFC1		Cytoskeleton(1.0)	Intracellular localization(1.0)
chr15	31618954	31667516	+	23.2679	33.8143	45.5048	22.8041	28.9427	33.0266	10.392	KLF13		Transcription(0.93)
chr19	1850732	1863714	-	22.6983	22.0526	30.1255	27.2734	18.1288	45.6811	30.4456	KLF16		Transcription(0.93)
chr10	3821041	3827438	-	11.8695	15.8182	27.9057	11.3008	20.487	34.4475	12.5729	KLF6	X	Transcription(0.93)
chr17	40015765	40021643	-	16.1046	17.6616	22.7406	10.0059	15.3438	11.8144	16.0449	KLHL11		Proteolysis(1.0)
chr1	6655481	6660073	-	18.0874	19.0737	23.1368	11.9358	10.7405	20.8409	14.1511	KLHL21		Proteolysis(1.0)	Intracellular localization(1.0)	Cytoskeleton(1.0)
chr4	88131659	88141706	-	12.3775	18.5457	14.8861	27.4185	13.9981	13.1292	15.3621	KLHL8		Proteolysis(1.0)
chr3	122216878	122233822	-	24.1361	16.4898	21.3495	26.958	22.8071	23.5838	29.3687	KPNA1		Intracellular localization(1.0)	Transmembrane transport(1.0)
chr17	66031794	66038013	+	23.7949	25.5381	32.1277	31.0153	33.6678	39.2334	15.1759	KPNA2		Intracellular localization(1.0)	Transmembrane transport(1.0)
chr13	50323443	50366637	-	28.1454	28.5043	24.5624	46.4691	22.6283	28.4705	37.0561	KPNA3		Intracellular localization(1.0)	Transmembrane transport(1.0)
chr3	160254656	160283335	-	27.5527	33.6412	39.7805	43.1935	23.6834	25.4269	14.5596	KPNA4		Intracellular localization(1.0)	Transmembrane transport(1.0)
chr1	32573603	32593868	+	35.3097	26.2146	36.1198	26.6003	37.9769	24.1857	43.6551	KPNA6		Intracellular localization(1.0)	Transmembrane transport(1.0)
chr17	45727385	45736437	+	35.0444	26.8465	29.4913	20.2243	16.5916	16.2838	22.5115	KPNB1		Translation(1.0)	Vesicles(1.0)	Ribosomes(1.0)	Protein folding(1.0)	Intracellular localization(1.0)
chr12	75900534	75905416	-	12.9541	13.5087	20.939	22.3194	21.5431	14.4745	22.8509	KRR1		Splicing(1.0)	Translation(1.0)
chr19	54874992	54875912	-	27.7075	22.636	26.6146	16.7616	33.699	33.5414	13.7158	LAIR1		Vesicles(1.0)
chr5	145557076	145562198	-	31.7905	25.4195	23.2878	41.0819	24.6653	18.343	35.5488	LARS		Translation(1.0)	Signaling(1.0)	Lysosome(1.0)
chr6	150015338	150039935	-	29.2121	28.9139	34.8983	20.1591	15.035	22.6416	35.7623	LATS1	X	Signaling(0.93)
chr1	225602331	225616445	-	19.9511	31.3974	53.8081	32.3123	19.4054	25.6889	52.2123	LBR		Golgi/ER(0.87)
chr4	18008246	18023322	-	16.0646	13.7956	14.3699	16.593	12.2696	11.3369	21.9665	LCORL		Transcription(0.43)
chr13	46731575	46756360	-	48.4895	42.5184	73.8555	57.108	60.6583	57.6934	57.7435	LCP1	X	Cytoskeleton(1.0)	Vesicles(1.0)	Recepters(1.0)	Signaling(1.0)
chr5	169717995	169725671	-	23.9548	19.1648	35.5357	16.4878	20.3416	27.6971	37.0085	LCP2		Recepters(0.93)
chr11	18415436	18420893	+	23.8511	29.271	26.606	25.0568	15.459	29.8391	20.9853	LDHA		Vesicles(1.0)
chr12	21798772	21810940	-	15.3208	12.9421	19.1965	31.7595	31.8728	23.9734	32.7784	LDHB		Vesicles(1.0)
chr19	54960328	54968570	+	33.2452	43.4631	46.9687	44.4251	22.1543	34.3073	44.6202	LENG8		-
chr15	52256695	52264038	-	12.0306	22.3183	17.124	31.6876	19.7937	27.8139	29.8536	LEO1		Transcription(1.0)
chr4	1850475	1859658	-	18.6008	15.7556	17.5652	21.3339	11.7474	24.0781	16.6694	LETM1		Mitochondria(1.0)	Transmembrane transport(1.0)
chr19	48668798	48673062	-	33.9067	16.6924	15.6144	19.1925	19.4892	12.9446	11.8606	LIG1		DNA repair(1.0)	DNA replication(1.0)
chr3	45635543	45638405	+	10.8429	14.4047	17.5189	15.4651	10.2628	23.669	11.159	LIMD1		Transcription(1.0)	Translation(1.0)	Signaling(1.0)	Splicing(1.0)
chr4	83909084	83934094	-	48.4957	31.6977	42.2096	36.6397	38.8443	40.1012	36.7725	LIN54		Cell cycle(0.43)
chr11	27523283	27529921	-	21.133	11.0812	11.8791	19.3697	20.676	11.3082	17.6212	LIN7C		Cytoskeleton(0.83)
chr15	101133816	101142388	-	10.1928	14.09	14.5538	10.6211	13.6088	14.8037	12.2033	LINS		-
chr12	66518653	66527421	-	15.1995	24.3899	29.0154	27.1981	23.3295	24.0952	18.3371	LLPH		Transcription(0.75)
chr5	126112716	126144219	+	16.5612	32.5699	53.3738	48.7321	35.3371	38.4836	39.4331	LMNB1		Cytoskeleton(1.0)	Signaling(1.0)
chr19	2446129	2457355	-	63.3798	58.5789	54.5793	62.8912	44.5348	43.8613	44.5656	LMNB2		Cytoskeleton(1.0)
chr11	33901868	33915050	-	26.9158	26.1656	32.7745	13.3281	21.0576	25.8605	30.0846	LMO2	X	Transcription(1.0)
chr19	5690258	5720208	-	66.3217	43.5897	54.6651	72.7698	55.4757	59.6218	47.1141	LONP1		Proteolysis(1.0)	Mitochondria(1.0)
chr16	48277991	48284747	+	11.0264	13.2235	21.6981	11.2914	16.4586	16.1457	10.6966	LONP2		Proteolysis(1.0)
chr13	47126218	47172626	+	25.8075	38.4664	37.3988	35.4933	30.0699	34.4788	37.4021	LRCH1		Metabolism(0.89)
chr3	197517817	197527793	+	11.5942	12.0039	14.899	20.7478	12.9506	12.4899	14.2237	LRCH3		-
chr7	100181689	100183807	-	23.4617	17.6054	26.8644	16.1854	18.9259	20.4584	11.5822	LRCH4		-
chr12	25205880	25216339	+	27.8645	19.2572	28.1566	19.0423	17.6789	11.3369	12.9887	LRMP		Lysosome(1.0)
chr2	44206182	44223246	-	23.7111	36.7588	41.5415	61.8196	21.0388	49.4057	34.194	LRPPRC		Mitochondria(1.0)	Intracellular localization(1.0)	Proteolysis(1.0)
chr14	50067791	50075715	+	14.0608	29.1985	25.296	24.6048	20.6064	10.3442	11.0569	LRR1		Translation(0.64)
chr3	196362984	196385619	+	42.402	34.3248	42.1047	32.6933	23.8504	45.5617	31.1046	LRRC33		-
chr1	46762954	46769018	-	25.145	22.0074	42.8845	30.2481	17.6528	25.7192	10.5748	LRRC41		Translation(0.64)
chr1	3703640	3713127	-	25.7619	21.2964	39.4466	18.1183	11.9466	20.2402	18.7276	LRRC47		Translation(0.93)
chr17	48470544	48475104	-	24.7828	18.2478	23.316	32.3145	22.9317	26.2767	19.1922	LRRC59		Mitochondria(1.0)
chr1	90096388	90155317	+	49.5151	62.6739	96.0173	45.3805	49.0872	33.8878	28.5398	LRRC8C		Transmembrane transport(0.93)
chr1	90283437	90308575	+	25.0349	24.2641	31.3939	24.7903	13.3191	25.6433	13.6127	LRRC8D		Transmembrane transport(0.93)
chr2	238600845	238618924	+	26.122	24.6938	52.1729	25.0005	12.3659	39.5661	24.1557	LRRFIP1		Transcription(0.93)
chr3	194390055	194392970	-	13.8622	18.8821	14.4515	13.7449	13.705	13.6262	15.5315	LSG1		Golgi/ER(0.78)
chr8	38026378	38040488	-	11.8437	29.6977	23.316	29.7567	15.1811	19.2377	11.4299	LSM1		RNA processing(1.0)	Splicing(1.0)	Translation(1.0)
chr17	42135646	42144521	-	23.4854	13.4527	16.7902	19.1925	26.7942	13.1175	13.3128	LSM12		-
chr19	34662724	34686955	+	19.7844	24.0614	21.5437	18.6956	20.4651	17.1056	25.4793	LSM14A	X	Splicing(1.0)	Translation(1.0)	Signaling(1.0)
chr20	60697490	60700782	+	15.5607	14.0779	23.4662	12.7539	14.5961	18.0914	10.5746	LSM14B		Translation(0.55)
chr19	18428403	18433866	-	15.5525	17.9281	16.1726	20.7572	20.3332	17.9752	13.8227	LSM4		Splicing(1.0)	Translation(1.0)
chr19	2323756	2333021	-	13.0106	14.7552	19.9279	27.1775	14.9865	21.3558	10.9635	LSM7		Splicing(1.0)	Translation(1.0)
chr21	30359435	30365132	-	16.187	16.1606	17.166	14.971	19.2125	12.2879	11.8255	LTN1		Proteolysis(1.0)	Ribosomes(1.0)
chr6	144164424	144168682	+	12.9325	19.187	16.9657	19.1671	22.3224	16.9843	15.3472	LTV1		Translation(1.0)	Ribosomes(1.0)
chr16	274829	279655	-	12.9651	19.9254	18.3041	34.8726	13.0684	31.6339	24.3975	LUC7L		Splicing(1.0)	Translation(1.0)
chr17	48796867	48818739	+	20.5115	28.9313	57.8203	56.3908	23.3627	45.0008	55.5747	LUC7L3		Splicing(1.0)	Translation(1.0)
chr4	4288607	4294445	-	17.4161	10.41	13.3441	19.2732	20.3686	19.8927	19.2712	LYAR		Recepters(1.0)
chr19	13209546	13214729	-	11.3142	26.0657	32.0855	11.8467	11.6813	41.7937	30.5011	LYL1	X	Transcription(0.81)
chr8	56796654	56823616	+	24.5048	35.8156	21.8486	18.8616	41.0085	34.5794	11.4299	LYN		Lysosome(1.0)	Apoptosis(1.0)	Mitochondria(1.0)	Endo-/Exocytosis(1.0)	Transmembrane transport(1.0)	Cell cycle(1.0)	Signaling(1.0)	Golgi/ER(1.0)	Vesicles(1.0)	Recepters(1.0)	Metabolism(1.0)
chr4	120981416	120987899	-	14.4911	10.1286	25.4552	28.0874	16.4679	15.1984	20.784	MAD2L1		Cytoskeleton(1.0)
chr4	1283638	1306197	+	36.057	49.7674	67.193	49.8675	39.5372	45.3102	28.5041	MAEA		Metabolism(1.0)
chr17	79879742	79887756	-	19.9113	40.3632	46.2218	18.8295	23.9669	33.9519	19.1498	MAFG		Transcription(0.93)
chr1	53701091	53704224	-	20.0549	21.1374	27.6712	22.8041	13.2926	22.6194	21.7968	MAGOH		Splicing(1.0)
chr12	10763605	10766224	-	23.1024	15.8734	13.1382	21.8669	26.7055	12.0731	15.8139	MAGOHB		Splicing(0.87)
chr5	179159802	179188498	+	49.2864	58.755	54.4276	53.2864	36.5212	46.7097	31.0086	MAML1		Transcription(1.0)
chr5	109025640	109040421	+	11.2869	10.1574	10.3243	20.3913	13.2908	17.1885	14.3611	MAN2A1		Golgi/ER(1.0)	Vesicles(1.0)
chr4	103677601	103681476	-	11.0667	20.2677	30.382	11.6942	10.1934	12.1839	14.8914	MANBA		Lysosome(1.0)
chr19	17830061	17833432	+	29.5932	16.162	32.3968	20.9713	28.9456	29.4013	18.1425	MAP1S		Transcription(1.0)	Intracellular localization(1.0)
chr19	4122387	4124397	-	26.5013	14.3489	37.0985	18.0069	17.1192	21.5051	19.0775	MAP2K2	X	Golgi/ER(1.0)	Signaling(1.0)
chr17	21187905	21194381	+	18.8614	20.9331	45.2609	13.6207	19.1435	27.342	12.9051	MAP2K3		Intracellular localization(0.93)
chr5	56109833	56156523	+	24.9178	32.3522	31.229	62.4551	19.0006	29.7234	36.5756	MAP3K1	X	Signaling(1.0)
chr6	161412513	161421661	+	17.1522	17.4914	12.6844	11.1956	12.801	14.1339	12.9887	MAP3K4		DNA replication(1.0)	Signaling(1.0)
chr6	91287962	91296818	-	10.7862	15.7651	16.2736	30.9331	12.6254	17.9035	16.2228	MAP3K7		Transcription(1.0)	Recepters(1.0)	Signaling(1.0)
chr14	50986066	50999297	-	10.9859	10.8192	16.7889	14.9656	12.587	13.4935	19.2099	MAP4K5		Signaling(1.0)
chr1	36620826	36634916	+	22.8384	23.879	36.0821	20.0966	26.8508	17.2257	21.8991	MAP7D1		Cytoskeleton(1.0)
chr22	22172249	22222396	-	34.0227	25.4282	35.9757	33.356	37.2452	35.2108	43.6788	MAPK1	X	Cytoskeleton(1.0)	Transcription(1.0)	DNA replication(1.0)	Intracellular localization(1.0)	Signaling(1.0)	Golgi/ER(1.0)	Vesicles(1.0)	Recepters(1.0)	Metabolism(1.0)
chr6	35995503	36041046	+	31.2227	64.3969	67.8298	37.5215	28.9369	54.1598	22.1338	MAPK14		Transcription(1.0)	Intracellular localization(1.0)	Cell cycle(1.0)	Signaling(1.0)	Transmembrane transport(1.0)
chr14	55518323	55529331	+	15.493	26.3896	27.8377	32.442	27.8464	21.0863	24.3975	MAPK1IP1L		-
chr15	52310793	52338160	+	32.7212	32.8972	45.6639	42.7968	28.7318	42.7623	36.3588	MAPK6		Cytoskeleton(0.64)
chr9	128460700	128469524	-	11.9618	19.2959	39.161	36.894	10.8146	10.2977	11.351	MAPKAP1		Golgi/ER(1.0)	Cytoskeleton(1.0)	Signaling(1.0)
chr1	206858265	206897306	+	52.32	32.3134	49.8384	25.5317	43.4702	44.9409	36.7385	MAPKAPK2		Transcription(1.0)	Vesicles(1.0)	Metabolism(1.0)
chr3	50654546	50672841	+	39.4943	19.2572	30.739	15.3069	18.9318	41.7184	15.2809	MAPKAPK3		Signaling(0.93)
chr12	112277115	112303420	+	25.7311	25.6204	22.8657	26.2403	22.7168	17.3828	24.3411	MAPKAPK5		DNA replication(1.0)	Signaling(1.0)
chr5	10353451	10375274	+	26.6519	35.1318	38.817	27.663	26.4041	49.7128	32.9472	MARCH6		Golgi/ER(1.0)	Proteolysis(1.0)
chr2	160561226	160612991	+	71.2103	74.3352	94.2395	120.036	51.1891	52.1361	74.3615	MARCH7		Cell cycle(0.77)
chr11	63606583	63626150	+	14.7185	19.2919	27.9965	15.3069	13.4574	18.7136	16.2141	MARK2		Cytoskeleton(0.91)
chr14	103851088	103875529	+	26.921	22.3935	29.6673	16.4743	34.0358	33.003	36.7455	MARK3		Vesicles(1.0)	Signaling(1.0)
chr12	57881786	57885833	+	11.1653	17.5375	17.9124	19.9262	31.5917	22.1641	19.7119	MARS		Transcription(1.0)	Translation(1.0)	Vesicles(1.0)	Signaling(1.0)
chr2	198570077	198574044	+	26.9158	16.3833	17.124	23.8715	20.8593	27.2286	28.5327	MARS2		Mitochondria(1.0)
chr2	85763431	85770157	+	27.2004	25.3216	71.9704	42.0757	19.583	66.5191	29.0966	MAT2A		Metabolism(1.0)
chr5	162930258	162940596	+	12.6509	11.1768	16.8383	36.1663	21.2493	17.6352	14.5168	MAT2B		Vesicles(1.0)	Metabolism(1.0)
chr19	19427968	19437356	+	27.4604	22.4644	32.9795	39.3946	15.6249	17.6346	13.1394	MAU2		Intracellular localization(0.89)
chr6	74137208	74163276	-	22.4952	38.4487	38.4954	24.804	13.4818	20.9744	33.887	MB21D1		-
chr19	1587244	1592737	-	21.686	29.4112	23.0981	30.0698	23.7591	25.009	19.0713	MBD3		Transcription(1.0)
chr3	129153562	129158784	-	12.1909	17.4972	26.1088	18.1262	15.9199	15.5163	24.3719	MBD4		DNA repair(1.0)
chr12	57916616	57921084	+	15.0583	11.7465	29.9715	19.9921	29.0933	15.183	10.787	MBD6		Proteolysis(0.72)
chr3	152004365	152084961	+	31.6657	24.1961	38.4402	32.9486	32.8825	28.4967	22.3371	MBNL1		Splicing(1.0)	Translation(1.0)
chr17	49328661	49337510	-	21.0595	22.5711	21.2464	19.2536	32.2936	16.3342	25.5922	MBTD1		Cell cycle(0.45)
chr2	47138617	47143429	-	18.6008	12.8333	14.1639	25.4124	17.1098	29.696	18.2921	MCFD2		Golgi/ER(1.0)	Vesicles(1.0)
chr1	150543538	150552108	-	19.7506	26.1656	43.1602	47.1656	33.9946	35.6972	44.0686	MCL1		Apoptosis(1.0)	Mitochondria(1.0)
chr3	127317219	127324167	+	10.9805	20.8232	18.9131	17.8596	16.497	17.1077	15.2576	MCM2		DNA replication(1.0)	Cytoskeleton(1.0)
chr6	52142937	52149598	-	28.1598	20.1919	28.5533	25.144	24.9814	12.0929	22.7373	MCM3		Cytoskeleton(0.91)
chr21	47700221	47706169	-	17.2081	18.4569	17.358	12.8535	16.3482	17.3418	12.1489	MCM3AP		Intracellular localization(0.81)
chr22	35796161	35799685	+	21.0494	25.8893	18.7194	24.2014	16.4091	22.5177	13.133	MCM5		DNA replication(0.76)
chr2	136627235	136634032	-	30.7112	25.0314	13.0744	17.2022	23.9959	23.3427	26.206	MCM6		DNA replication(0.86)
chr10	74451851	74470308	+	18.3619	22.7497	29.2138	16.7894	13.7376	13.1519	13.7528	MCU		Mitochondria(1.0)	Transmembrane transport(1.0)
chr12	69201736	69212260	+	18.6999	19.2572	27.9057	23.2869	10.0701	14.5587	10.5739	MDM2	X	Transcription(1.0)	Proteolysis(1.0)	Cell cycle(1.0)	Metabolism(1.0)	Signaling(1.0)
chr1	204485527	204496827	+	40.8457	31.5467	36.1506	28.2556	48.6536	24.1462	18.0533	MDM4	X	Transcription(1.0)	Cell cycle(1.0)
chr6	90513614	90529841	-	21.6382	18.2878	13.0885	18.3928	12.6706	15.1984	22.5393	MDN1		Translation(1.0)	Protein folding(1.0)
chr18	48405471	48416565	+	11.6294	11.4691	23.4662	20.7478	19.5489	30.7673	37.1163	ME2		Mitochondria(1.0)	Metabolism(1.0)
chr17	37603830	37607800	-	20.9315	23.4938	34.4877	34.2761	14.4745	27.7125	23.1301	MED1		Recepters(1.0)	Transcription(1.0)	Intracellular localization(1.0)	Cell cycle(1.0)	Signaling(1.0)
chr5	6375645	6378730	-	24.0059	26.575	31.9133	24.4281	26.5037	18.4647	12.5493	MED10		Transcription(0.85)
chr17	60129005	60143297	-	38.1486	14.3294	41.0492	48.4334	22.0651	54.3543	20.721	MED13		Recepters(1.0)
chr12	116540657	116717456	-	27.142	26.7283	28.6725	28.8988	29.033	20.9634	28.4651	MED13L		Transcription(0.85)
chr22	20861460	20875841	+	34.1758	29.1985	32.3177	32.3719	29.3486	20.6884	32.6565	MED15		Transcription(0.85)
chr11	93517441	93526202	+	14.0736	23.6649	37.7723	21.1541	32.211	14.6132	41.7191	MED17		Recepters(1.0)
chr9	136211921	136217628	-	20.3673	22.9789	37.411	15.3637	25.8967	21.9337	12.2247	MED22		Transcription(0.85)
chr19	16645532	16656105	-	26.7156	24.2325	17.7126	32.4172	13.0115	23.7911	18.7511	MED26		Transcription(0.85)
chr4	17616196	17621842	+	19.0576	23.6627	26.8686	19.9918	24.6653	15.1185	25.3023	MED28		Cytoskeleton(1.0)
chr13	48661586	48669280	-	18.2394	22.7894	27.0634	16.9672	23.8485	16.0374	34.6248	MED4		Recepters(1.0)
chr14	71062590	71067401	-	14.4738	16.3438	15.2404	23.3923	23.6893	15.0695	14.9103	MED6		Transcription(1.0)
chr1	156443089	156471259	-	30.3745	31.4078	48.3042	59.7829	24.1467	27.1194	29.7977	MEF2D		Transcription(1.0)
chr2	32194695	32235310	-	27.3009	21.5385	34.8983	32.442	30.4721	29.8391	25.5408	MEMO1		Cytoskeleton(0.58)
chr7	100027068	100034138	+	30.705	22.293	28.4142	14.6233	21.552	20.8594	11.8055	MEPCE		RNA processing(0.93)
chr15	81292554	81297705	+	10.0266	21.6828	46.6153	26.6946	14.5625	26.0762	10.392	MESDC1		-
chr12	95867838	95878150	+	15.4915	23.1972	11.4959	24.0898	23.4164	29.6987	30.3022	METAP2		Recepters(0.93)
chr10	126477370	126481086	-	12.4756	14.1767	13.9488	19.0339	14.3621	25.1932	12.2247	METTL10		-
chr9	132388395	132397187	+	12.7116	35.1089	33.1235	20.5793	22.3224	24.2691	28.6516	METTL11A		-
chr4	119606366	119609689	+	20.6572	18.9272	15.3002	20.6457	14.2722	13.1021	24.4861	METTL14		Transcription(0.93)
chr17	2411267	2415147	-	17.3782	14.5286	20.3433	24.7958	23.4952	13.9823	10.392	METTL16		Transcription(0.93)	Splicing(0.93)
chr4	8442462	8447465	+	15.2046	11.7475	18.8198	27.4899	11.8965	10.3515	15.6629	METTL19		-
chr18	48702477	48723848	-	17.1775	17.8344	25.4552	13.1202	12.4427	16.0026	30.7328	MEX3C		Translation(0.68)
chr15	44110417	44116973	-	27.4498	21.9532	28.0404	20.305	30.5807	15.8839	17.7163	MFAP1		-
chr1	12040445	12047521	+	14.9164	15.7909	12.9156	22.513	14.3207	10.4035	10.5888	MFN2		Cytoskeleton(1.0)	Proteolysis(1.0)	Mitochondria(1.0)	Cell cycle(1.0)	Transmembrane transport(1.0)
chr15	41951742	41992060	+	19.0077	21.2311	19.7783	29.6144	24.6171	13.1982	36.0517	MGA		Cell cycle(1.0)
chr5	180217145	180232077	-	29.8664	25.0402	40.6025	29.7405	13.7232	15.49	13.5548	MGAT1		Golgi/ER(1.0)	Vesicles(1.0)	Metabolism(1.0)
chr10	103568668	103578221	-	31.7967	29.101	68.404	35.2641	13.4279	24.2513	34.5279	MGEA5		Metabolism(0.93)
chr16	4674708	4687239	+	37.5473	17.7251	58.0294	14.1802	22.9599	29.4412	18.9767	MGRN1		Vesicles(1.0)
chr18	19320791	19329077	+	16.5674	20.6652	17.4411	25.6495	13.2608	33.02	13.5286	MIB1		Cytoskeleton(0.91)
chr19	1249834	1256259	+	34.3535	36.3763	51.2653	32.5735	19.9464	47.5261	25.3905	MIDN		Metabolism(1.0)
chr1	67390735	67416127	+	15.1811	25.376	28.8571	40.9271	28.766	16.2466	18.1995	MIER1		Signaling(0.93)
chr1	19923463	19937782	+	22.5416	19.5853	18.5984	22.634	25.6608	21.8523	24.8233	MINOS1		Mitochondria(0.8)
chr14	45703542	45722428	-	27.1797	31.967	44.0208	53.7746	31.1334	32.0469	78.2756	MIS18BP1		DNA replication(1.0)	Cytoskeleton(1.0)
chr10	129919916	129924715	-	20.1763	23.2808	39.0607	26.0248	19.7374	35.4432	15.6107	MKI67		Cell cycle(0.62)
chr2	122489764	122494507	-	23.2338	18.2789	26.3202	21.619	29.9902	15.2437	22.6949	MKI67IP		-
chr22	40833456	40859731	-	34.9664	24.8512	49.5603	37.643	30.2852	19.2332	14.1348	MKL1	X	Transcription(1.0)
chr3	12598592	12610612	+	13.341	20.5311	34.6761	25.9279	18.4628	17.1885	21.1776	MKRN2		Proteolysis(0.56)
chr12	121124871	121132380	+	22.2545	21.7698	37.9165	39.5127	12.1905	26.7892	13.8349	MLEC		Vesicles(1.0)
chr11	118307151	118323399	+	19.099	17.0016	33.256	17.7299	20.323	36.5765	13.5784	MLL		-
chr12	49444152	49455249	-	27.6181	38.0097	35.5806	47.9812	23.9959	53.5806	38.3961	MLL2		-
chr7	152055563	152127418	-	72.5077	64.9534	53.9235	83.2177	93.5437	72.8314	67.0528	MLL3		-
chr7	104653780	104683669	+	18.8529	24.7856	22.8125	17.3122	18.9768	28.3006	32.6893	MLL5		-
chr19	6263160	6280068	-	28.5224	32.2391	28.7811	20.2587	19.0988	33.1689	24.137	MLLT1	X	Transcription(0.86)
chr10	99243282	99258171	-	16.0967	18.0232	22.4106	15.3358	21.8553	19.4949	18.4093	MMS19		Transcription(1.0)	Cytoskeleton(1.0)	Metabolism(1.0)
chr2	74398231	74406045	-	30.0215	28.5669	43.1921	47.6057	37.1462	26.2042	36.6099	MOB1A		Vesicles(1.0)
chr2	198380411	198385974	+	14.3028	25.3049	26.889	37.1757	21.5559	21.6791	15.2195	MOB4		Golgi/ER(1.0)
chr12	62860494	62867883	+	12.1237	16.5482	15.0342	19.3108	20.487	19.3916	14.9135	MON2		Vesicles(1.0)	Intracellular localization(1.0)
chr21	37692496	37708984	+	21.5765	20.5782	23.4533	11.6942	25.5432	15.8315	18.3078	MORC3		Transcription(1.0)
chr15	79165303	79182061	+	23.3749	24.518	30.2224	63.8103	41.0502	36.231	84.5811	MORF4L1		Splicing(0.91)
chr2	71357695	71360067	+	26.9886	30.5356	30.9653	46.6789	31.0719	32.2781	27.5739	MPHOSPH10		Translation(1.0)
chr16	82199376	82203763	-	11.0408	12.8016	15.6016	18.0491	11.2013	14.9339	14.4584	MPHOSPH6		RNA processing(1.0)
chr13	20207934	20215508	+	16.3624	13.5191	10.2908	14.3943	13.7085	11.9356	15.3621	MPHOSPH8		Proteolysis(1.0)
chr17	60703855	60720503	+	25.2275	25.8047	23.4628	38.203	38.7147	44.4558	12.9887	MRC2		Metabolism(0.89)
chr4	6642385	6645901	+	26.3022	22.6257	24.4055	44.3647	32.9435	36.7427	16.8114	MRFAP1		-
chr4	6704887	6711520	-	13.6305	13.9406	34.716	31.3733	33.4342	25.3297	30.6103	MRFAP1L1		-
chr2	47630267	47633681	+	15.0191	12.4856	17.8877	18.5103	15.9436	15.9142	17.955	MSH2	X	DNA repair(1.0)	Recepters(1.0)	Cell cycle(1.0)
chr2	48010200	48020332	+	24.1361	18.8721	18.3401	38.8497	24.0563	37.9444	39.7045	MSH6	X	Golgi/ER(1.0)	DNA repair(1.0)
chr17	38276291	38284517	+	29.8941	41.719	33.1641	62.1833	21.4842	46.4911	13.2145	MSL1		Cell cycle(0.86)
chr3	135865251	135915207	-	29.0269	29.9846	40.5306	21.1744	30.5975	41.5014	81.2825	MSL2		Cell cycle(0.86)
chr14	105885667	105907489	+	55.6083	38.7927	44.1522	64.9549	53.5401	51.5423	47.6491	MTA1		Transcription(1.0)	Proteolysis(1.0)	Metabolism(1.0)	Signaling(1.0)
chr11	62364743	62369268	-	27.9913	19.5571	38.4791	30.8721	18.9862	28.1808	13.2862	MTA2		Transcription(1.0)
chr6	36946769	36954245	-	26.6941	36.0407	24.6846	26.8401	14.2698	23.0965	15.6225	MTCH1		Mitochondria(1.0)
chr8	98656379	98689032	+	22.0917	19.0909	33.9314	22.7678	26.6388	36.9295	28.0032	MTDH		Transcription(1.0)	Signaling(1.0)
chr2	242037779	242042581	-	19.5514	14.0675	14.4654	17.4936	16.1605	10.7404	11.3148	MTERFD2		-
chr1	93544777	93577246	+	19.2442	22.7235	26.6373	36.2143	16.1934	27.3539	40.4943	MTF2		Cell cycle(0.93)
chr14	64855036	64863715	+	14.0661	17.2766	16.4227	12.5284	18.8249	16.7361	14.8588	MTHFD1		Vesicles(1.0)	Metabolism(1.0)
chr6	151186836	151192081	+	21.1389	18.1018	16.0121	15.4023	13.7566	17.1465	13.7187	MTHFD1L		Mitochondria(1.0)	Metabolism(1.0)
chr2	74425642	74437245	+	17.3687	16.2181	30.6168	32.2654	30.1689	26.2767	39.6671	MTHFD2		Mitochondria(1.0)
chr6	74171590	74179885	+	15.7413	23.8022	19.8295	40.6788	23.5311	16.7361	21.0081	MTO1		Mitochondria(1.0)
chr7	135654158	135662289	-	19.7731	16.5046	24.7136	15.602	20.3431	17.1077	21.2995	MTPN		Signaling(1.0)
chr6	153311196	153325315	-	23.5172	27.2025	22.1977	31.6876	19.7496	21.4401	24.3034	MTRF1L		Translation(1.0)	Mitochondria(1.0)
chr5	7864632	7877835	+	22.3136	19.6201	37.1583	29.5884	13.6659	34.7989	19.854	MTRR		Metabolism(1.0)
chr14	57735790	57742564	+	19.7871	19.5493	18.7095	20.3247	15.9789	12.3278	19.4285	MUDENG		-
chr19	54371359	54378466	+	27.6466	19.8922	32.0282	13.7377	17.5109	14.9268	17.955	MYADM		Cytoskeleton(1.0)	Signaling(1.0)
chr6	135497935	135523512	+	16.8645	43.1127	66.3688	87.1554	20.6156	45.6731	27.0198	MYB	X	Cell cycle(1.0)	Metabolism(1.0)	Transmembrane transport(1.0)	Signaling(1.0)
chr17	4455018	4458954	-	23.7492	29.271	25.2766	30.6215	22.7585	17.3828	19.9937	MYBBP1A		Apoptosis(1.0)	Metabolism(1.0)
chr8	128747167	128753336	+	11.8479	20.5797	29.6815	14.0147	22.3557	39.9043	34.038	MYC	X	Transcription(1.0)	DNA replication(1.0)	Cell cycle(1.0)	Metabolism(1.0)	Transmembrane transport(1.0)
chr2	241072963	241076244	-	19.9779	21.7697	18.3401	12.8078	14.2722	14.7637	12.6666	MYEOV2		-
chr1	59163952	59165969	-	18.9586	19.8285	12.4365	19.3553	21.6238	11.222	13.7358	MYSM1		Proteolysis(1.0)
chr13	73288724	73301796	-	17.2513	19.3842	21.2464	37.0739	25.1968	13.2344	29.7609	MZT1		Cytoskeleton(1.0)	Transmembrane transport(1.0)
chr16	48635365	48644164	-	10.4272	14.8121	37.4243	11.317	16.355	14.4249	14.9061	N4BP1		Signaling(0.81)
chr4	140222612	140257449	+	20.8233	16.3084	40.2357	63.3235	42.2167	35.8069	42.0224	NAA15		Transcription(1.0)	Metabolism(1.0)
chr13	41885169	41898116	+	12.4383	33.0757	19.5303	15.0285	13.3946	29.8644	31.7218	NAA16		Transcription(1.0)	Vesicles(1.0)	Metabolism(1.0)
chr20	19997704	20009187	+	26.6215	32.0118	27.6393	18.8806	23.6323	30.5378	17.4168	NAA20		Metabolism(1.0)
chr12	112528350	112547088	-	20.0016	22.7235	24.0885	29.5443	22.2932	28.3496	46.5105	NAA25		Golgi/ER(1.0)	Metabolism(1.0)
chr7	117824173	117830114	+	14.0661	14.4656	22.6868	21.325	24.1529	18.0931	17.1506	NAA38		Splicing(1.0)	Translation(1.0)
chr3	113442087	113465200	-	26.1155	17.0016	31.3467	43.7017	32.1672	49.4375	40.4943	NAA50		Vesicles(1.0)	Cell cycle(1.0)
chr12	57109064	57119134	-	33.6904	21.9517	33.1608	37.8145	37.0718	33.8229	18.0115	NACA	X	Translation(1.0)
chr9	100807847	100812492	+	21.9701	17.8767	19.961	10.4701	13.4796	10.4035	24.3252	NANS		Vesicles(1.0)	Metabolism(1.0)
chr12	76456397	76478452	-	22.0737	24.378	23.4843	26.9228	38.8869	36.8842	21.8394	NAP1L1		Vesicles(1.0)
chr19	48009588	48018373	-	14.8365	12.402	17.6504	11.6259	12.9381	15.7822	21.6285	NAPA		Vesicles(1.0)	Transmembrane transport(1.0)
chr18	10525958	10533108	+	17.7113	13.4801	31.1366	22.8507	28.8683	21.5041	18.3862	NAPG		Transcription(1.0)	Vesicles(1.0)
chr18	55282925	55289015	-	22.3228	18.5392	15.3084	13.0615	20.6349	25.6442	22.9715	NARS		Vesicles(1.0)
chr1	46049731	46065733	+	42.7355	34.2185	53.7372	50.294	46.3123	37.7962	38.9583	NASP		DNA replication(1.0)
chr8	90990837	90996297	-	18.7316	11.883	14.8839	15.0893	19.3738	11.1399	10.2869	NBN	X	Cell cycle(1.0)	Metabolism(1.0)
chr11	134089820	134093925	-	36.3044	22.7235	29.5557	23.7413	16.4639	18.1096	22.3265	NCAPD3		Cell cycle(1.0)
chr4	17812589	17818755	+	10.2994	17.6616	17.0485	23.724	16.3317	11.6905	23.7062	NCAPG		Cell cycle(0.93)
chr7	158489244	158497562	-	13.7004	14.184	35.6446	32.7871	21.1551	35.1747	17.3678	NCAPG2		Cell cycle(1.0)
chr2	97001291	97009070	+	28.2904	20.5467	24.4175	34.8035	21.2173	28.4073	15.5523	NCAPH		Cell cycle(1.0)	Metabolism(1.0)
chr22	50946672	50949403	+	21.129	13.5615	11.7331	26.2917	21.5793	16.0277	15.1759	NCAPH2		Cell cycle(0.81)
chr9	100396054	100405339	+	30.4915	31.6396	38.6875	39.7442	35.224	38.6283	35.9164	NCBP1		RNA processing(1.0)	Transcription(1.0)	Splicing(1.0)
chr3	196665455	196669300	-	23.4289	20.9211	31.7723	23.4289	19.0988	14.231	27.4476	NCBP2		RNA processing(1.0)	Transcription(1.0)	Transmembrane transport(1.0)	Splicing(1.0)
chr2	106360941	106461170	+	101.736	115.75	142.141	117.141	112.343	115.158	97.2661	NCK2		Apoptosis(1.0)	Signaling(1.0)
chr12	54891480	54897072	+	12.4209	11.4824	28.1962	25.3272	10.9174	13.6262	10.504	NCKAP1L		Recepters(1.0)	Vesicles(1.0)	Intracellular localization(1.0)	Cell cycle(1.0)	Metabolism(1.0)
chr19	3185847	3193865	+	20.3758	39.8102	36.4178	44.1676	18.4353	49.3508	17.889	NCLN		Transcription(1.0)
chr10	51565119	51581770	+	10.1073	20.4127	48.2008	16.7389	39.0964	23.7911	18.7511	NCOA4	X	Autophagy(1.0)	Recepters(1.0)	Lysosome(1.0)
chr20	44707395	44718586	-	19.4631	27.9566	26.1222	13.8086	22.3541	30.0006	21.8884	NCOA5		Cytoskeleton(1.0)
chr20	33401558	33413602	-	13.0274	12.6899	27.9186	15.6867	11.5845	13.4935	16.0411	NCOA6		Recepters(1.0)
chr17	16112828	16120098	-	24.7553	24.4204	33.9773	37.819	10.2476	65.2621	18.0731	NCOR1	X	Transcription(1.0)	Recepters(1.0)	Signaling(1.0)
chr12	125014891	125052272	-	48.8291	54.88	94.1759	64.6599	64.2414	70.0471	47.0133	NCOR2	X	Recepters(1.0)	Signaling(1.0)
chr1	160309045	160315667	+	28.8041	14.0675	19.3733	23.9074	14.7036	21.9769	17.5377	NCSTN		Golgi/ER(1.0)	Vesicles(1.0)	Recepters(1.0)	Lysosome(1.0)
chr18	2571548	2576165	+	24.8541	10.9788	23.5248	12.3639	15.0956	18.4312	15.4612	NDC80		Cytoskeleton(1.0)
chr2	240960901	240965041	-	23.4685	19.8285	14.9821	13.6025	24.9152	12.5929	24.3603	NDUFA10		Mitochondria(1.0)	Metabolism(1.0)	Transmembrane transport(1.0)
chr19	19625295	19636975	+	26.6819	18.2878	28.1995	24.4279	23.8931	21.0414	14.0984	NDUFA13		Mitochondria(1.0)	Metabolism(1.0)	Transmembrane transport(1.0)	Signaling(1.0)
chr7	10976257	10979987	-	10.3171	17.3315	10.8246	17.6672	11.6436	12.5669	16.9466	NDUFA4		Mitochondria(1.0)	Metabolism(1.0)	Transmembrane transport(1.0)
chr22	42484440	42486660	-	13.7149	15.8093	21.5635	14.0573	28.6221	24.5955	22.7755	NDUFA6		Mitochondria(1.0)	Metabolism(1.0)	Transmembrane transport(1.0)
chr16	23605348	23607707	-	25.0743	26.3262	22.4731	32.488	23.1486	23.8973	28.4651	NDUFAB1		Mitochondria(1.0)	Metabolism(1.0)	Transmembrane transport(1.0)
chr3	179322567	179324504	+	18.5662	13.4801	23.7646	22.2567	15.9287	14.6999	13.3708	NDUFB5		Mitochondria(1.0)	Metabolism(1.0)	Transmembrane transport(1.0)
chr10	102287791	102290078	-	15.8912	21.9574	19.4051	19.8923	12.8619	13.3659	14.4989	NDUFB8		Mitochondria(1.0)	Metabolism(1.0)	Transmembrane transport(1.0)
chr8	125546358	125556796	+	14.602	18.5384	41.5415	26.9119	25.2508	28.9885	14.8588	NDUFB9		Mitochondria(1.0)	Metabolism(1.0)	Transmembrane transport(1.0)
chr11	77783458	77791079	-	28.8544	13.2921	24.3089	29.3164	26.2735	28.27	26.2401	NDUFC2-KCTD14		Mitochondria(1.0)	Metabolism(1.0)	Transmembrane transport(1.0)
chr2	207017138	207024213	-	32.3396	20.2352	28.54	40.2347	24.2852	29.1095	18.1995	NDUFS1		Mitochondria(1.0)	Metabolism(1.0)	Transmembrane transport(1.0)
chr11	47597083	47603049	+	20.6632	18.2133	28.2493	22.634	21.3649	14.9267	13.3543	NDUFS3		Mitochondria(1.0)	Metabolism(1.0)	Transmembrane transport(1.0)
chr1	39491969	39497591	+	22.969	11.4709	13.6291	18.3337	25.5208	17.371	14.0712	NDUFS5		Mitochondria(1.0)	Metabolism(1.0)	Transmembrane transport(1.0)
chr18	9102588	9122387	+	35.3306	22.7796	41.9525	44.3405	43.6696	24.7435	34.163	NDUFV2		Mitochondria(1.0)	Metabolism(1.0)	Transmembrane transport(1.0)
chr11	65189037	65198248	+	30.5298	18.6227	30.9427	34.3282	39.5229	43.3211	24.4192	NEAT1		-
chr4	178230954	178256957	+	11.6107	11.6866	36.628	25.8584	14.8427	19.529	31.1419	NEIL3		DNA repair(1.0)
chr9	127019804	127048348	+	18.0874	34.7319	36.3129	17.1812	12.5286	29.4237	11.5933	NEK6		Proteolysis(1.0)	Cell cycle(1.0)
chr1	198125809	198161921	+	18.5662	14.6853	14.7335	12.4626	23.5641	18.5323	16.6599	NEK7		DNA replication(1.0)
chr14	50045589	50053127	-	18.3589	22.8748	30.6318	15.3776	26.1996	39.3064	24.8068	NEMF		Proteolysis(1.0)	Ribosomes(1.0)
chr10	5454400	5470450	+	17.4349	12.2961	36.13	20.905	36.9257	18.1096	18.2878	NET1		Intracellular localization(0.93)
chr16	68119280	68160773	+	54.4192	49.579	70.6904	63.3152	40.9408	50.0572	52.8207	NFATC3		Recepters(0.93)
chr17	46125763	46134584	+	12.8809	10.7841	14.2898	11.9797	16.8043	13.961	14.9318	NFE2L1		Transcription(1.0)
chr2	178098229	178129840	-	35.6526	40.2642	51.8713	45.4281	45.7328	40.2352	21.5085	NFE2L2	X	Transcription(1.0)	Signaling(1.0)	Apoptosis(1.0)	Golgi/ER(1.0)	Proteolysis(1.0)	Metabolism(1.0)
chr19	3363373	3405582	+	66.4187	66.3878	75.2937	46.5594	69.0925	62.6627	21.4638	NFIC		Transcription(0.93)
chr9	94182678	94186127	-	17.0225	35.9437	34.694	22.634	14.2585	20.9504	17.4413	NFIL3		Transcription(0.93)
chr9	33290493	33302674	+	16.9537	19.1318	20.7275	30.5558	14.4185	15.2689	12.5691	NFX1		Metabolism(1.0)
chr1	41154340	41168269	+	24.6189	13.7188	29.6673	13.9753	23.4851	11.4861	14.8988	NFYC		Transcription(1.0)
chr3	25820301	25824931	-	16.9658	11.9395	16.4673	14.0573	10.6154	13.1292	22.8598	NGLY1		Metabolism(0.93)
chr15	90808909	90814503	+	28.591	16.3812	22.832	21.3866	30.0875	29.9375	18.9699	NGRN		-
chr10	115614226	115620084	+	15.1131	14.3101	14.5093	30.3013	11.6293	11.9197	15.7577	NHLRC2		Vesicles(1.0)	Endo-/Exocytosis(1.0)
chr22	42074221	42085733	-	19.2651	25.8271	29.0139	23.512	46.0864	26.235	30.6437	NHP2L1		-
chr16	69371153	69377826	+	19.3355	28.6529	16.4271	42.6273	28.6168	14.6132	24.0674	NIP7		Translation(1.0)	Ribosomes(1.0)
chr15	23019773	23034509	-	27.3422	27.8185	33.1218	29.0518	30.15	10.8138	25.1457	NIPA2		Transmembrane transport(0.93)
chr5	36868539	36961272	+	64.7218	107.382	111.569	172.844	158.297	85.3569	93.5819	NIPBL		Transcription(1.0)	Vesicles(1.0)	Cell cycle(1.0)
chr3	42642216	42658955	+	22.2795	14.3489	16.2736	18.7431	24.7017	21.772	22.8969	NKTR		Metabolism(0.93)
chr17	33465844	33469408	-	20.9315	17.6198	12.6386	13.6074	16.9782	17.5056	20.3322	NLE1		Apoptosis(1.0)
chr17	49230930	49237786	+	14.5403	17.4914	23.9169	22.38	18.3276	16.6893	20.1849	NME1-NME2		-
chr17	43138719	43157699	+	32.2527	42.1377	34.3336	26.5984	31.4954	30.1312	28.8186	NMT1		Mitochondria(1.0)	Metabolism(1.0)
chr4	57838352	57843769	-	15.4377	36.2313	16.9301	27.5869	24.3894	37.3194	18.1343	NOA1		Mitochondria(1.0)
chr16	69783924	69788866	-	27.602	16.8435	32.0282	45.4636	21.9529	24.1462	39.2169	NOB1		Translation(1.0)
chr17	79597315	79604205	-	20.6151	16.6924	25.5728	18.8295	20.3104	38.104	13.6776	NPLOC4		Golgi/ER(1.0)	DNA repair(1.0)	Proteolysis(1.0)	Intracellular localization(1.0)
chr5	170814824	170829110	+	15.0747	27.5116	44.5011	66.2256	35.6804	52.8677	81.821	NPM1	X	Transcription(1.0)	DNA replication(1.0)	Intracellular localization(1.0)	Protein folding(1.0)	Cell cycle(1.0)	Signaling(1.0)	Translation(1.0)	Ribosomes(1.0)	Cytoskeleton(1.0)
chr15	73896115	73925779	-	16.369	18.3451	34.2392	18.1183	12.4427	22.9605	15.9341	NPTN		Recepters(1.0)	Signaling(1.0)
chr5	142765186	142783965	-	35.6921	37.9382	57.7247	56.0209	32.8141	40.7458	34.4689	NR3C1		Transcription(1.0)	Mitochondria(1.0)	Protein folding(1.0)	Signaling(1.0)
chr10	64893065	64911578	+	16.6245	17.1485	22.2265	17.1812	20.482	13.1292	12.6067	NRBF2		Autophagy(0.87)
chr7	129248823	129270659	+	16.4719	18.8633	31.8425	19.5269	21.0832	24.8411	15.5523	NRF1		Vesicles(1.0)
chr8	59557550	59574291	-	14.3989	26.8665	26.2844	45.1554	16.8887	28.7808	14.374	NSMAF		Metabolism(0.93)
chr5	6623265	6633634	-	12.0497	20.3423	31.3765	22.0881	18.64	31.5297	23.7347	NSUN2		Translation(1.0)
chr1	46806029	46809837	+	21.9021	18.2478	24.2383	14.3943	21.481	19.3911	11.2506	NSUN4		Mitochondria(1.0)	Ribosomes(1.0)
chr10	104934970	104954446	-	30.6685	22.7235	29.3414	38.7268	23.8931	15.6027	23.3455	NT5C2	X	Metabolism(0.82)
chr7	33073714	33102384	-	24.5409	25.2684	34.8983	44.9834	24.6653	22.5548	36.0474	NT5C3		-
chr11	17298222	17307153	+	10.0333	17.4914	12.5465	20.8385	21.4286	11.423	36.0347	NUCB2		Golgi/ER(1.0)	Vesicles(1.0)
chr1	205697031	205719386	-	37.9267	22.8356	35.9719	36.519	42.3503	46.9641	46.9622	NUCKS1		Transcription(1.0)	DNA replication(1.0)
chr1	27248148	27251453	+	23.4289	27.9716	37.9125	24.0536	14.3806	34.0385	13.5739	NUDC		Protein folding(1.0)
chr19	33181157	33184835	+	27.3114	19.5571	36.5254	40.4502	15.169	27.7888	12.762	NUDT19		Peroxisome(0.87)
chr16	56479529	56488025	-	16.6565	19.2063	34.9706	36.1173	19.0988	24.2426	33.7795	NUDT21		RNA processing(1.0)	Translation(1.0)
chr6	34322673	34360485	-	48.9527	35.4636	26.0864	61.2525	41.6319	35.1528	87.3292	NUDT3		Metabolism(1.0)
chr12	93771662	93786072	+	17.654	16.1761	35.1993	32.5377	36.9257	23.7911	16.545	NUDT4		Metabolism(1.0)
chr13	45560837	45565370	-	25.1309	16.0742	14.3699	18.1072	17.1088	13.5334	19.2314	NUFIP1		Translation(1.0)	Ribosomes(1.0)
chr17	27594184	27621188	-	25.2593	37.5902	53.3738	33.0537	36.0702	32.6684	41.8969	NUFIP2		Translation(1.0)	Ribosomes(1.0)
chr11	71776540	71791607	-	10.1836	17.4917	20.3881	12.183	16.5408	17.0202	23.7062	NUMA1	X	Intracellular localization(1.0)	Transmembrane transport(1.0)	Golgi/ER(1.0)	Cytoskeleton(1.0)	Recepters(1.0)	Vesicles(1.0)
chr6	117997023	118012689	+	29.141	29.8383	23.7833	47.3284	15.0289	34.3769	14.1666	NUS1		Metabolism(1.0)
chr16	67880755	67898227	+	38.019	37.7666	39.6388	33.0537	15.4916	25.8605	26.2887	NUTF2		Vesicles(1.0)	Transmembrane transport(1.0)
chr20	23331359	23334871	+	20.0293	27.0097	22.4731	22.6322	14.9517	18.6089	22.1207	NXT1		Splicing(0.91)
chr19	2266827	2274758	+	26.9979	41.9213	68.8697	66.8252	17.0793	88.4935	27.8974	OAZ1		Transmembrane transport(1.0)
chr4	48833153	48837107	+	12.6296	14.0617	24.2235	15.4606	11.1181	17.2487	28.4651	OCIAD1		-
chr2	10585186	10588538	-	11.8975	13.2423	16.7745	15.4573	15.5838	22.2109	21.0128	ODC1		Metabolism(1.0)
chr7	44646543	44656195	+	15.083	13.0328	34.0822	18.8881	16.3697	15.7131	16.5705	OGDH		Mitochondria(1.0)
chr15	41576131	41581725	+	26.9654	29.5114	28.9816	22.3976	22.037	31.5738	13.2222	OIP5-AS1		-
chr2	175090989	175113270	-	19.9186	13.5921	20.1483	35.6549	18.0976	34.2988	16.3433	OLA1		Vesicles(1.0)	Endo-/Exocytosis(1.0)
chr3	193310543	193317727	+	30.6829	13.5516	15.8283	12.553	32.0059	22.6739	19.4144	OPA1		Apoptosis(1.0)	Mitochondria(1.0)	Transmembrane transport(1.0)
chr11	69487590	69490202	-	15.0475	15.456	21.9565	18.0286	14.5937	17.6369	13.4254	ORAOV1		DNA replication(1.0)	Cell cycle(1.0)
chr1	52865347	52874057	-	19.9552	14.4235	14.9821	32.6819	15.0956	21.8538	17.1694	ORC1		DNA replication(1.0)
chr16	46723535	46726987	+	16.3085	17.204	19.978	19.9921	26.8007	17.6408	15.3621	ORC6		DNA replication(1.0)
chr11	59378623	59383226	-	14.1355	23.6028	18.2779	13.0615	15.2642	14.893	11.3335	OSBP		Golgi/ER(1.0)
chr12	76927964	76953551	-	13.8305	14.0947	15.6016	19.1697	16.286	12.578	23.2195	OSBPL8		Intracellular localization(1.0)	Metabolism(1.0)	Transmembrane transport(1.0)	Signaling(1.0)
chr4	146086582	146101033	-	30.7864	17.6198	36.7848	46.0186	32.2822	29.4013	38.3844	OTUD4		Proteolysis(1.0)	Metabolism(1.0)	Signaling(1.0)
chr3	38207026	38222757	+	24.5409	14.0988	14.9042	12.5493	14.4807	25.2381	23.0052	OXSR1		Vesicles(1.0)
chr17	3572087	3574304	-	15.0747	20.833	13.9424	20.3231	26.36	24.1462	13.9092	P2RX5		Transmembrane transport(1.0)
chr17	79808230	79818513	-	27.1911	37.4034	59.7914	44.9287	30.2034	46.1968	32.9872	P4HB		Golgi/ER(1.0)	Vesicles(1.0)	Recepters(1.0)	Metabolism(1.0)	Signaling(1.0)
chr12	56498300	56502697	+	31.7209	18.0071	13.4503	49.5805	23.9466	39.0814	28.309	PA2G4		Vesicles(1.0)	Proteolysis(1.0)
chr8	101720500	101734278	-	34.0425	21.787	25.5611	38.3849	35.0429	56.3869	33.1707	PABPC1	X	RNA processing(1.0)	Translation(1.0)	Vesicles(1.0)
chr22	43392146	43411182	-	23.1332	17.3416	36.1979	17.6216	22.208	21.7359	11.8281	PACSIN2		Vesicles(1.0)	Transmembrane transport(1.0)
chr17	2496926	2542244	+	84.3334	64.5782	110.721	67.1621	63.2108	82.0799	50.0809	PAFAH1B1		Cytoskeleton(1.0)	Vesicles(1.0)	Intracellular localization(1.0)	Recepters(1.0)	Signaling(1.0)
chr11	117014659	117033272	+	22.3713	28.7547	51.2123	40.2848	24.1529	22.5043	37.0406	PAFAH1B2	X	Vesicles(1.0)
chr4	57302314	57313263	+	23.2078	24.9712	22.6132	28.4356	16.7424	21.5031	27.1096	PAICS		Vesicles(1.0)	Metabolism(1.0)
chr5	138677554	138699534	+	26.3022	22.293	23.4662	37.7233	36.1878	13.9249	21.7168	PAIP2		Signaling(0.89)
chr3	196466418	196510452	+	49.3198	50.8186	58.2494	46.2574	27.8169	48.658	45.9541	PAK2		Apoptosis(1.0)	Recepters(1.0)	Signaling(1.0)
chr16	4394901	4401337	-	21.0299	28.5825	26.0191	19.9915	13.5201	17.9552	12.7614	PAM16		Mitochondria(1.0)
chr13	28713725	28750930	+	43.3304	21.4273	32.4662	38.111	27.4753	28.6448	34.3012	PAN3		RNA processing(1.0)	Splicing(1.0)
chr13	28709657	28713453	-	20.8663	19.9254	15.4514	22.008	19.3821	12.5206	14.1348	PAN3-AS1		-
chr20	3867949	3898322	+	46.53	66.2109	70.7277	42.5617	50.0887	39.0101	58.6272	PANK2		Mitochondria(1.0)
chr5	167996064	168006496	-	42.4137	40.4402	38.7889	47.9723	36.9543	27.9829	33.9569	PANK3		Metabolism(0.86)
chr5	78908296	78916712	+	17.4813	15.456	32.0293	38.5421	32.8825	14.7206	16.2658	PAPD4		RNA processing(0.93)
chr14	96967067	96989297	+	15.0796	33.0093	42.9522	30.9212	20.0625	26.0594	38.6383	PAPOLA		RNA processing(0.84)
chr2	60983426	60987013	+	13.341	20.4282	13.2923	19.3679	22.4254	13.4935	10.2579	PAPOLG		RNA processing(0.84)
chr3	183596464	183602714	-	24.3074	14.6527	31.036	21.9887	25.3429	15.2689	21.0759	PARL		Mitochondria(1.0)
chr1	226580873	226595715	-	21.3916	17.8039	26.9544	32.3123	17.9248	24.4052	23.7253	PARP1		Transcription(1.0)	DNA replication(1.0)	Mitochondria(1.0)	Signaling(1.0)	DNA repair(1.0)	Proteolysis(1.0)	Recepters(1.0)	Metabolism(1.0)
chr13	25078040	25086897	-	27.4341	25.0387	26.4954	21.9093	17.7388	14.1503	18.5038	PARP4		Vesicles(1.0)
chr12	102512151	102518583	+	15.8328	11.8248	13.0045	17.2757	18.728	14.0088	17.1506	PARPBP		DNA repair(0.93)
chr22	44422848	44429948	+	22.2405	17.8897	15.2575	12.4487	18.3891	16.3756	14.1511	PARVB		Cytoskeleton(1.0)
chr22	44573349	44580220	+	19.3214	23.0837	31.6848	11.9946	16.203	11.7092	12.5755	PARVG		Cytoskeleton(1.0)
chr11	59433722	59436625	-	20.8858	13.8667	14.1321	11.6302	17.9403	11.9153	10.966	PATL1		RNA processing(1.0)	Splicing(1.0)
chr22	31734200	31743924	-	23.3675	29.292	20.2653	24.5124	10.1078	12.0283	13.794	PATZ1		Transcription(0.93)
chr2	70314413	70319335	+	18.5834	26.6111	30.4426	33.1128	33.4074	35.1747	27.1236	PCBP1	X	Vesicles(1.0)
chr12	53846088	53865671	+	22.9576	20.4019	34.0993	59.7028	32.2195	33.5414	37.0087	PCBP2		Proteolysis(1.0)	Translation(1.0)	Vesicles(1.0)
chr11	82868142	82887399	+	23.7143	24.8327	35.8335	43.2581	19.6702	35.5091	55.3144	PCF11		Transcription(1.0)
chr8	17780346	17796812	+	18.4999	34.0782	19.9738	39.8247	20.1122	33.8029	18.7967	PCM1	X	Cytoskeleton(1.0)	Intracellular localization(1.0)	Transmembrane transport(1.0)
chr6	150070758	150086356	+	32.7571	34.6891	80.8763	30.0061	27.6258	47.1646	45.5321	PCMT1		Vesicles(1.0)
chr8	52792222	52811707	-	10.9251	12.3803	15.214	11.317	12.9394	14.545	10.2869	PCMTD1		Metabolism(0.54)
chr20	5095936	5100637	-	21.9451	42.8444	46.6693	58.1092	19.2387	49.3038	34.0827	PCNA		DNA repair(1.0)	DNA replication(1.0)	Vesicles(1.0)	Cell cycle(1.0)	Signaling(1.0)
chr3	101293056	101295347	+	17.3187	17.5613	13.0018	11.0719	18.1108	11.8185	25.2387	PCNP		Proteolysis(0.63)
chr11	65383223	65387960	+	34.8593	29.2469	39.8839	26.8876	19.0072	23.7911	11.0901	PCNXL3		-
chr7	99000546	99009479	-	21.921	17.8876	19.5314	24.1135	23.1864	21.4807	18.9802	PDAP1		Endo-/Exocytosis(0.86)
chr3	167438559	167452660	-	15.9645	18.1774	23.9697	23.39	14.8079	27.4265	17.573	PDCD10		Golgi/ER(1.0)	Transcription(1.0)	Vesicles(1.0)	Intracellular localization(1.0)
chr10	105152101	105160902	+	22.4249	17.0183	32.2142	27.3511	19.3436	19.0642	16.449	PDCD11		Splicing(1.0)	Translation(1.0)
chr3	33840112	33854081	+	18.347	18.2478	26.344	20.305	15.2987	18.198	22.0256	PDCD6IP		Golgi/ER(1.0)	Vesicles(1.0)
chr11	770697	779668	-	18.2729	39.0841	30.4807	35.4174	26.2603	41.0485	17.8025	PDDC1		-
chr3	57541984	57547090	+	17.1775	20.5703	30.1255	16.6939	20.997	21.043	19.7142	PDE12		Transcription(1.0)	Mitochondria(1.0)	Metabolism(1.0)	Signaling(1.0)
chr8	66722600	66754762	-	28.6282	26.5656	47.4308	22.3912	21.3486	30.3339	11.0569	PDE7A		Metabolism(0.86)
chr4	54243592	54249175	+	21.0169	37.1231	32.5302	39.577	18.6722	33.0235	21.7484	PDGFRA	X	Recepters(1.0)	Metabolism(1.0)	Signaling(1.0)
chr7	148718641	148725522	-	15.9795	13.1066	11.0853	12.8078	20.3248	13.013	15.8963	PDIA4		Vesicles(1.0)
chr2	10946035	10952936	-	25.8897	17.4437	38.093	39.5016	32.5815	45.3554	13.0845	PDIA6		Golgi/ER(1.0)	Vesicles(1.0)
chr20	30537438	30539890	-	13.3853	21.95	19.115	28.5452	16.4054	14.3183	16.4453	PDRG1		Protein folding(1.0)
chr4	39931864	39979551	-	41.8503	20.1919	26.1394	35.6531	23.0762	36.0334	27.4317	PDS5A		Cell cycle(0.89)
chr13	33160651	33224424	+	44.1081	54.36	67.3125	64.6159	47.8757	52.7663	73.1706	PDS5B		Cell cycle(0.89)
chr21	45138999	45144412	+	17.1088	23.0795	47.9664	23.0112	10.055	36.7858	12.2897	PDXK		Vesicles(1.0)
chr22	38054685	38063038	+	18.4381	35.874	18.0818	27.4306	13.3191	37.8298	18.9667	PDXP		Cytoskeleton(1.0)	Metabolism(1.0)	Signaling(1.0)
chr10	119085242	119136172	-	21.1428	14.2855	39.9559	17.7104	18.7329	47.9312	41.442	PDZD8		Mitochondria(1.0)
chr2	239189849	239197429	-	14.643	14.2911	12.4703	17.9108	17.0843	15.6403	21.9475	PER2		Translation(1.0)	Metabolism(1.0)	Signaling(1.0)
chr22	30984687	30987933	-	29.706	18.2878	12.476	23.2869	18.5651	14.1503	24.8314	PES1		Splicing(1.0)	Translation(1.0)	Ribosomes(1.0)
chr20	18118471	18122910	+	13.3755	17.4295	18.1446	19.0423	17.3768	10.12	11.1725	PET117		Mitochondria(1.0)
chr1	10534959	10547400	+	10.1183	12.2823	19.7073	11.2679	11.7714	10.0773	11.2078	PEX14		Intracellular localization(1.0)	Peroxisome(1.0)
chr1	161072766	161089407	-	22.7755	31.7509	25.3596	32.5448	14.3709	32.4576	25.1214	PFDN2		Protein folding(1.0)
chr12	53689242	53691891	+	24.462	12.0981	29.4808	17.8596	14.0982	13.5271	12.2247	PFDN5		Protein folding(1.0)
chr10	3109396	3117062	+	19.062	15.6502	21.7601	23.0112	18.0456	28.7305	13.8447	PFKP		Vesicles(1.0)
chr10	99185933	99192126	+	48.4644	20.7496	30.9427	29.5227	27.1893	43.6844	23.4939	PGAM1		Vesicles(1.0)	Metabolism(1.0)
chr12	133286417	133291953	+	27.3095	29.1258	25.1861	25.9465	26.1723	19.2894	23.0618	PGAM5		Mitochondria(1.0)	Recepters(1.0)
chr19	17615951	17627381	+	26.912	35.6666	31.3467	32.084	27.7875	18.3773	12.9887	PGLS		Vesicles(1.0)	Metabolism(1.0)
chr16	2261671	2264840	-	18.2227	22.6257	24.7979	22.8041	16.2242	24.7965	18.3144	PGP		Metabolism(1.0)
chr17	76374052	76390694	+	21.7508	32.3269	38.4791	19.939	22.1985	24.0471	20.9113	PGS1		Mitochondria(1.0)	Metabolism(1.0)
chr3	169895417	169899481	-	26.3022	20.0275	25.0517	25.9549	29.4295	17.3995	26.4143	PHC3		Proteolysis(1.0)	Cell cycle(1.0)
chr6	170097825	170131868	-	16.2189	40.3067	40.0759	30.3881	22.7585	25.4353	15.3995	PHF10		Transcription(0.39)
chr17	27256448	27278578	-	18.4873	16.5997	20.6649	23.3884	18.1008	24.5433	35.4912	PHF12		Transcription(1.0)
chr4	129733374	129763739	+	16.4357	18.8982	23.8611	28.2924	14.5165	26.2967	34.3012	PHF17		-
chr17	7138892	7142899	-	17.9364	26.1765	33.6137	39.1262	29.3677	40.7095	13.7528	PHF23		Intracellular localization(1.0)
chr6	64345606	64377079	+	15.8184	16.9336	16.4673	16.4387	17.0148	20.7282	31.929	PHF3		Transcription(0.39)
chr22	41861872	41864731	-	18.4013	12.6739	14.3818	18.1201	22.4382	14.9268	11.3819	PHF5A		Translation(1.0)
chr6	79721810	79794881	-	15.7167	28.7481	30.7926	68.3717	11.739	19.2332	16.0449	PHIP		Recepters(1.0)
chr11	576349	583101	+	27.4029	27.4375	45.981	30.9302	39.1935	43.4709	44.6414	PHRF1		RNA processing(0.63)
chr15	68346612	68421986	+	52.9398	34.3147	65.9244	56.5466	44.5215	38.16	50.3816	PIAS1		Proteolysis(1.0)	Recepters(1.0)
chr13	73356280	73364496	+	11.3691	11.0812	12.3568	18.605	18.8841	14.7383	18.8332	PIBF1		Cytoskeleton(1.0)	Intracellular localization(1.0)	Recepters(1.0)	Metabolism(1.0)	Transmembrane transport(1.0)
chr11	85751443	85780198	-	17.5939	26.3488	28.1559	22.3747	23.6775	31.8013	18.5304	PICALM	X	Endo-/Exocytosis(1.0)	Transmembrane transport(1.0)	Golgi/ER(1.0)	Vesicles(1.0)	Recepters(1.0)	Metabolism(1.0)
chr15	55608024	55615759	+	11.1397	15.3701	20.939	15.8438	19.1704	13.1021	10.504	PIGB		Metabolism(1.0)
chr17	16120455	16124329	+	27.6667	21.0154	14.4654	26.8298	19.7175	18.9978	13.1444	PIGL		Metabolism(1.0)
chr20	44044746	44047583	+	12.2314	14.7477	15.6644	18.2577	20.4561	13.1021	13.236	PIGT		Golgi/ER(1.0)	Metabolism(1.0)
chr18	39535149	39538628	+	34.282	13.4592	15.6419	18.5662	28.0344	14.3596	12.8191	PIK3C3		Autophagy(1.0)	Metabolism(1.0)	Transmembrane transport(1.0)
chr2	209130935	209136789	+	15.7245	29.19	36.1506	43.1299	35.4494	31.4451	23.495	PIKFYVE		Protein folding(1.0)	Metabolism(1.0)
chr22	50354165	50359667	+	23.6791	32.9166	43.9055	36.7306	24.381	63.4407	25.2775	PIM3		Transmembrane transport(1.0)
chr17	36951371	36955793	-	14.2699	14.1933	12.328	19.5694	18.0509	10.5807	12.2247	PIP4K2B		Metabolism(1.0)	Autophagy(1.0)
chr1	151171093	151180840	+	10.2847	14.0527	28.7398	14.9931	23.4274	20.7507	31.5932	PIP5K1A		Metabolism(1.0)
chr1	24103264	24109423	+	23.8511	26.0719	30.6455	24.3642	15.8804	24.667	11.6738	PITHD1		Signaling(0.53)
chr22	28304834	28315250	-	31.4018	19.2063	22.8802	21.3866	41.1811	20.5202	44.6966	PITPNB		Transmembrane transport(1.0)
chr11	94268610	94291673	+	21.4312	27.8207	56.5901	55.9637	15.075	53.1418	19.6133	PIWIL4		Translation(1.0)	Metabolism(1.0)
chr21	44394773	44398698	+	19.7093	22.7796	30.9728	11.9537	12.4877	20.6884	11.7475	PKNOX1		Transcription(0.88)
chr4	84020330	84033220	-	25.0718	26.4086	48.7732	14.6032	27.1971	10.2977	19.5683	PLAC8		Vesicles(1.0)
chr20	30785382	30799131	-	37.4829	30.8182	36.1636	37.6589	22.3835	19.4383	24.4494	PLAGL2		Transcription(0.85)
chr17	17105316	17109652	-	19.896	18.9122	12.1406	16.9	24.2032	30.0648	19.1695	PLD6		Mitochondria(1.0)	Metabolism(1.0)
chr15	74287055	74293746	+	21.2386	16.0425	22.8839	12.7854	26.8975	16.1106	18.1159	PML	X	Transmembrane transport(1.0)	Cell cycle(1.0)	Signaling(1.0)	Golgi/ER(1.0)	Proteolysis(1.0)	Metabolism(1.0)
chr16	8888807	8896581	+	22.4952	23.2808	14.8861	40.5518	17.2039	23.6804	22.9301	PMM2		Metabolism(1.0)
chr9	139302063	139309157	+	16.6748	22.7235	28.1061	17.3265	14.3769	17.3139	16.1846	PMPCA		Mitochondria(1.0)
chr6	99858008	99873154	-	30.9938	23.1839	34.4664	36.9456	26.0652	14.0222	31.7078	PNISR		Splicing(0.91)
chr14	39644400	39648771	+	29.3552	36.1985	52.8726	42.354	21.3486	32.3835	18.5356	PNN		Splicing(0.91)
chr14	20937243	20943552	+	25.3326	21.7698	30.739	17.1812	12.8998	17.5358	42.6305	PNP		Vesicles(1.0)	Metabolism(1.0)
chr1	24286269	24288080	+	23.2396	13.5048	33.1088	33.7085	17.522	28.3464	15.9232	PNRC2		Golgi/ER(1.0)	Splicing(1.0)
chr1	151408151	151431869	-	20.1134	19.2919	13.0015	30.2788	18.6636	19.8851	11.3333	POGZ		Cell cycle(0.93)
chr22	42997795	43010799	-	64.1553	38.5414	53.262	38.91	47.549	33.4215	48.0928	POLDIP3		Transcription(1.0)	Intracellular localization(1.0)
chr12	133261291	133264862	-	29.0269	22.8356	35.3088	31.6876	33.9596	40.1641	14.8905	POLE	X	DNA repair(1.0)	Transcription(1.0)	DNA replication(1.0)
chr9	116170785	116172650	-	21.3429	15.0907	12.1406	20.8338	25.9486	13.4935	12.9887	POLE3		Transcription(1.0)
chr15	89873057	89878052	-	30.5616	27.6923	34.8822	31.6371	14.7101	26.596	18.5053	POLG	X	DNA repair(1.0)	Transcription(1.0)	Mitochondria(1.0)
chr5	74807751	74819739	+	32.8956	26.1898	19.7783	31.0508	17.0148	13.3025	12.5729	POLK		DNA repair(1.0)
chr3	121259172	121264891	-	25.5319	14.5203	15.0356	17.2022	10.2628	18.6337	16.5733	POLQ	X	DNA repair(1.0)
chr2	86324436	86332970	-	15.8712	13.2235	14.9755	17.3527	28.9473	18.6122	18.8332	POLR1A		Transcription(1.0)
chr6	43482675	43488497	+	19.0882	15.9373	12.8405	21.1771	20.4105	14.5508	19.0775	POLR1C		Transcription(1.0)
chr13	28195536	28204057	+	20.0954	31.4654	23.0981	19.9918	16.8522	18.3713	18.1995	POLR1D		Transcription(1.0)
chr17	7388039	7401707	+	17.3886	24.3508	50.4999	33.324	17.9021	28.949	21.5609	POLR2A		RNA processing(1.0)	Transcription(1.0)	Proteolysis(1.0)	Splicing(1.0)
chr16	57496514	57498497	+	12.7503	23.7861	15.3403	30.0006	13.0912	14.9138	11.8427	POLR2C		RNA processing(1.0)	Transcription(1.0)	Cytoskeleton(1.0)
chr2	128608069	128616236	-	14.947	20.0275	45.6073	35.0826	30.0742	15.4747	39.0119	POLR2D		RNA processing(1.0)	Transcription(1.0)	Splicing(1.0)
chr19	1091010	1095467	-	20.5569	19.0128	24.0149	17.1061	34.7283	25.3471	28.198	POLR2E		RNA processing(1.0)	Transcription(1.0)
chr22	41932994	41940492	-	10.7777	23.0795	23.7833	18.8557	26.6231	19.9152	22.6666	POLR3H		Transcription(1.0)
chr13	29229226	29238589	+	11.9697	16.0878	15.9342	18.6593	37.4204	18.4647	10.9197	POMP		Splicing(0.91)
chr7	100303676	100306740	+	22.5416	24.3239	35.0378	26.6562	33.5348	12.2734	13.318	POP7		RNA processing(1.0)	Translation(1.0)
chr1	167190208	167201919	+	18.3054	19.5327	35.1052	15.6634	14.139	17.4857	12.2607	POU2F1		Transcription(1.0)
chr4	106385791	106395141	-	17.3285	18.4869	21.1723	30.6503	19.5482	18.7444	22.6356	PPA2		Mitochondria(1.0)	Metabolism(1.0)
chr19	10216441	10219695	+	30.8905	25.3216	27.2169	23.9437	17.918	24.6754	21.202	PPAN-P2RY11		Translation(1.0)	Recepters(1.0)
chr4	57280092	57301671	-	22.3116	23.7743	11.7331	18.8462	15.0339	15.8315	32.431	PPAT		Metabolism(1.0)
chr12	42718467	42723741	+	21.9021	19.1654	30.9735	30.0007	17.2913	17.5943	25.1484	PPHLN1		Golgi/ER(1.0)
chr7	44834737	44840466	+	24.516	33.0787	40.5902	84.2826	43.7107	30.4874	14.8688	PPIA		Vesicles(1.0)	Protein folding(1.0)	Signaling(1.0)
chr10	81107161	81113948	+	26.2403	24.1415	42.9978	40.001	14.8644	34.6279	25.3169	PPIF		Mitochondria(1.0)	Metabolism(1.0)	Transmembrane transport(1.0)
chr2	170455434	170461172	+	43.7355	38.6854	51.0248	56.5945	46.4464	50.8093	51.8512	PPIG		Metabolism(0.93)
chr6	149861941	149867245	-	23.2317	17.4733	17.5043	22.3912	10.776	11.8648	16.3346	PPIL4		Metabolism(0.93)
chr14	60715880	60733400	+	11.0408	13.4565	31.0768	12.8078	13.4261	16.6669	23.4312	PPM1A		Recepters(1.0)	Metabolism(1.0)	Signaling(1.0)
chr2	44395948	44424971	+	22.6937	13.5209	25.0562	26.5174	20.6349	24.4343	22.5913	PPM1B		Metabolism(1.0)	Signaling(1.0)
chr2	27610846	27615477	-	19.4483	11.857	10.7818	10.9398	20.7379	12.2515	11.3875	PPM1G		Metabolism(1.0)
chr11	67164617	67169339	-	26.061	19.9759	37.5405	25.3032	12.0137	18.8728	17.7505	PPP1CA		Apoptosis(1.0)	Vesicles(1.0)	Metabolism(1.0)	Signaling(1.0)
chr2	28974700	29000268	+	21.2972	37.8489	33.9308	30.2082	34.0264	28.4087	25.8102	PPP1CB		Vesicles(1.0)	Metabolism(1.0)	Signaling(1.0)
chr12	111162073	111180718	-	29.805	25.5687	39.9559	26.0358	30.9097	38.0109	43.2791	PPP1CC		Mitochondria(1.0)	Metabolism(1.0)	Signaling(1.0)
chr6	30582978	30585051	-	15.3514	23.5625	39.161	15.2513	31.2915	34.4529	21.7915	PPP1R10		Apoptosis(1.0)
chr12	80289447	80328893	-	13.7311	26.8368	17.2146	21.3726	18.8249	22.044	33.7181	PPP1R12A		Cytoskeleton(1.0)	Metabolism(1.0)
chr19	55622592	55629108	-	36.6958	21.4651	30.4305	25.8831	18.4947	35.9484	16.545	PPP1R12C		Metabolism(0.81)
chr11	64012247	64014116	-	23.6917	28.4665	28.0904	20.2822	27.4057	23.4059	18.9793	PPP1R14B		Metabolism(0.86)
chr1	204370745	204381014	-	33.3011	27.2431	47.9348	59.0408	34.6752	80.8495	54.3069	PPP1R15B		Metabolism(0.86)
chr19	45596352	45611504	+	14.8148	16.4287	15.2911	20.2068	16.3937	12.8596	21.0112	PPP1R37		Metabolism(0.86)
chr17	48219113	48228793	-	28.2294	26.9601	36.0821	30.9261	28.1647	34.7794	14.5596	PPP1R9B		Cytoskeleton(1.0)	Signaling(1.0)
chr5	133538962	133561868	-	30.8905	31.4114	57.8901	34.2704	18.6442	35.5091	35.4326	PPP2CA		Cytoskeleton(1.0)	Vesicles(1.0)	Cell cycle(1.0)	Metabolism(1.0)
chr8	30657241	30670430	-	27.8102	40.5145	43.9406	28.1147	21.8941	22.0772	14.9268	PPP2CB		Metabolism(1.0)
chr19	52693368	52702381	+	32.731	14.5486	26.3202	36.6763	32.5815	17.9552	17.9572	PPP2R1A	X	Apoptosis(1.0)	Vesicles(1.0)	Cell cycle(1.0)	Cytoskeleton(1.0)
chr10	133727542	133750088	+	22.4299	22.4203	18.4939	18.7907	14.3621	16.9305	36.889	PPP2R2D		Metabolism(0.86)
chr1	212458833	212471088	+	14.7338	14.9981	11.4944	16.8688	14.1518	15.237	13.1689	PPP2R5A		Cytoskeleton(0.91)
chr14	64006789	64010051	-	21.603	15.0907	21.0045	15.7272	13.0309	21.5341	12.9297	PPP2R5E		Metabolism(0.73)
chr4	102235678	102268730	-	11.0467	10.1418	10.634	13.5804	16.6307	13.6997	16.5008	PPP3CA		Signaling(1.0)
chr10	75248881	75255752	-	20.7323	12.6899	23.2522	15.4606	20.1884	12.2875	14.1348	PPP3CB		Transmembrane transport(1.0)
chr2	68425535	68511725	-	43.3599	50.7575	60.5031	53.8906	46.888	158.304	36.6436	PPP3R1		Mitochondria(1.0)
chr16	30087191	30091761	+	18.9733	33.6996	37.7362	27.42	18.8688	12.098	10.7983	PPP4C		DNA repair(0.86)
chr3	73046046	73104494	+	32.9551	22.3653	35.0954	41.0265	36.9257	26.1618	36.4878	PPP4R2		Cytoskeleton(0.91)
chr19	46850308	46861498	+	17.9556	23.4672	24.7105	17.5849	26.7892	13.1458	22.9957	PPP5C		Recepters(1.0)	Cell cycle(1.0)	Protein folding(1.0)	Metabolism(1.0)
chr9	127944223	127952096	-	25.5835	20.6324	18.6548	25.0915	18.1288	13.6099	16.0533	PPP6C	X	Vesicles(0.93)
chr19	55754705	55770496	-	29.2461	41.4753	52.829	63.4623	33.8151	85.4102	51.7965	PPP6R1		Vesicles(0.93)
chr11	68243935	68282653	+	69.8192	55.9614	95.5875	69.9804	57.8727	74.7833	65.8134	PPP6R3		Vesicles(0.93)
chr12	111009250	111021225	-	41.2938	58.4181	74.0314	67.3609	42.1837	59.7527	59.6411	PPTC7		Mitochondria(0.8)
chr1	156737275	156748706	+	15.4719	16.4592	29.5557	28.9663	30.2653	23.4059	25.5565	PRCC	X	Splicing(0.91)
chr11	129865809	129872412	-	17.9108	30.7277	40.7726	32.8655	10.5678	33.8437	10.2579	PRDM10		Transcription(1.0)
chr1	14075865	14101055	+	43.3847	20.0927	30.9752	30.8869	27.2719	16.8183	13.5548	PRDM2	X	Golgi/ER(1.0)
chr5	176728045	176733564	+	15.9729	23.3568	28.54	22.9243	25.2274	26.3037	25.8837	PRELID1		Mitochondria(1.0)	Transmembrane transport(1.0)
chr6	105842468	105852286	-	20.7015	19.5493	10.9301	47.4205	18.2491	14.2036	18.6083	PREP		Proteolysis(1.0)
chr11	57186314	57194839	-	28.7207	18.8563	26.6373	13.8185	15.3066	25.5084	12.2687	PRG2		Vesicles(1.0)
chr5	40794764	40798305	-	29.5141	31.2869	47.2857	28.307	55.3601	71.6044	35.524	PRKAA1		Metabolism(1.0)	Transmembrane transport(1.0)	Signaling(1.0)
chr17	66507825	66512696	+	12.9287	19.2569	23.0981	11.687	20.0985	30.0475	19.2253	PRKAR1A	X	Proteolysis(1.0)	Cell cycle(1.0)	Signaling(1.0)
chr8	48868045	48876589	-	20.011	24.2626	34.0971	27.538	25.3433	39.63	16.3415	PRKDC		Recepters(1.0)	Transcription(1.0)	Cell cycle(1.0)	Signaling(1.0)	Apoptosis(1.0)
chr11	76076240	76092128	-	16.7015	14.8377	22.832	16.0399	20.0359	33.5414	13.7167	PRKRIR		-
chr19	50180458	50184857	+	28.8281	43.2141	30.6805	30.8721	21.7515	37.6397	35.4842	PRMT1		Cell cycle(1.0)	Metabolism(1.0)	Signaling(1.0)
chr8	37620101	37624030	+	22.6397	19.5613	31.9932	17.6672	11.5395	31.0327	10.8584	PROSC		-
chr11	60669613	60674060	-	15.3558	24.4803	25.343	33.0585	29.6422	24.0223	28.6163	PRPF19		Splicing(1.0)	DNA replication(1.0)	Cell cycle(1.0)	Proteolysis(1.0)
chr1	150293925	150298988	+	24.892	11.4178	15.8555	34.5545	14.0982	22.1641	17.9572	PRPF3		Splicing(1.0)	Translation(1.0)
chr1	109233334	109241494	+	37.4419	31.1691	46.9932	49.7644	40.8612	24.6884	43.1685	PRPF38B		Splicing(0.87)
chr14	45553291	45564938	+	25.6833	18.2748	19.9566	32.7492	21.359	25.325	24.3986	PRPF39		Splicing(1.0)	Translation(1.0)
chr2	153549278	153574014	-	20.7317	17.4755	26.1222	28.7616	20.2194	20.4068	27.8767	PRPF40A		Splicing(1.0)	Translation(1.0)
chr6	4019668	4041186	+	37.4006	18.4441	50.9104	50.001	42.2099	36.7511	50.1725	PRPF4B		Splicing(0.91)
chr12	53835516	53839893	+	18.4013	22.6799	22.4731	20.4567	18.1194	16.3342	10.6349	PRR13		Transcription(0.39)
chr9	134288631	134306598	+	20.7323	12.1335	22.1977	22.1084	17.5657	13.5271	35.8302	PRRC2B		-
chr1	171454619	171484736	+	27.7244	27.7773	52.9633	44.2493	15.1189	28.8786	35.8969	PRRC2C		-
chr4	119199600	119202202	-	25.5964	20.6052	40.7763	37.7453	19.6087	21.3055	12.2575	PRSS12		Recepters(1.0)
chr2	113931472	113942004	+	18.8529	19.3437	38.1195	15.0947	13.4671	17.5588	16.3415	PSD4		Signaling(1.0)
chr15	78832541	78837004	+	19.7681	19.8714	19.1758	23.409	14.7024	19.3389	16.1272	PSMA4		Splicing(1.0)	Vesicles(1.0)	Recepters(1.0)	Proteolysis(1.0)
chr1	109963278	109969006	-	33.992	18.8633	26.2693	49.45	28.5993	21.4728	27.633	PSMA5		Vesicles(1.0)	Recepters(1.0)	Proteolysis(1.0)
chr14	35761568	35778019	+	25.767	28.1054	33.7865	38.0548	18.9318	23.8713	22.9213	PSMA6		Splicing(1.0)	Transcription(1.0)	Vesicles(1.0)	Translation(1.0)	Recepters(1.0)	Proteolysis(1.0)
chr6	170852410	170862554	-	24.8869	20.7637	38.437	49.2548	21.8803	36.4669	38.8571	PSMB1		Vesicles(1.0)	Recepters(1.0)	Proteolysis(1.0)
chr14	23500134	23504109	-	18.4013	11.7806	17.1759	11.8556	33.1458	16.1876	22.5666	PSMB5		Vesicles(1.0)	Recepters(1.0)	Proteolysis(1.0)
chr14	90722819	90726363	+	24.2588	20.2572	43.6614	35.1154	14.4745	27.4728	34.4648	PSMC1		Transcription(1.0)	Proteolysis(1.0)	Recepters(1.0)
chr7	102987377	102996386	+	17.9474	13.0079	17.6544	27.6152	14.5701	12.7314	11.0786	PSMC2		Transcription(1.0)	Proteolysis(1.0)	Recepters(1.0)	Splicing(1.0)
chr14	53173602	53177788	+	17.7113	10.41	23.4966	38.3924	28.9512	19.9024	12.2575	PSMC6		Transcription(1.0)	Vesicles(1.0)	Recepters(1.0)	Proteolysis(1.0)
chr2	231921477	231926561	+	15.6615	18.0712	27.3425	36.9688	20.884	25.8791	19.0243	PSMD1		Vesicles(1.0)	Recepters(1.0)	Proteolysis(1.0)
chr17	30771480	30775357	+	16.6078	19.5493	24.0234	12.2169	11.4693	41.0959	14.8706	PSMD11		Proteolysis(1.0)	Recepters(1.0)
chr17	65352755	65362827	-	23.5764	34.2779	27.6741	37.8324	14.1019	21.6589	30.4504	PSMD12		Vesicles(1.0)	Recepters(1.0)	Proteolysis(1.0)
chr2	162164614	162174737	+	20.4229	16.9464	39.8251	27.1775	26.2264	38.6352	18.6781	PSMD14		Proteolysis(1.0)	Recepters(1.0)
chr17	38137057	38140229	+	24.8704	26.9184	30.4426	27.8421	14.0982	14.0287	17.1104	PSMD3		Vesicles(1.0)	Recepters(1.0)	Proteolysis(1.0)
chr1	151227158	151234995	+	15.5035	13.5048	23.0684	18.961	40.9502	14.9948	12.6535	PSMD4		Proteolysis(1.0)	Recepters(1.0)
chr16	74330580	74334960	+	26.6409	13.7407	24.2812	18.1321	18.8403	25.054	24.2477	PSMD7		Vesicles(1.0)	Recepters(1.0)	Proteolysis(1.0)
chr19	38865443	38868886	+	18.2023	24.0438	21.4422	22.5489	19.9107	25.0648	26.8249	PSMD8		Proteolysis(1.0)	Recepters(1.0)
chr17	40985267	40987578	+	27.0791	26.7661	39.9921	26.9572	25.0748	18.7956	14.5596	PSME3		Proteolysis(1.0)	Recepters(1.0)
chr2	54189351	54199359	-	35.969	40.3836	33.0161	32.3839	22.655	40.9343	33.8866	PSME4		Recepters(1.0)	Proteolysis(1.0)	Cell cycle(1.0)
chr20	1099244	1106376	+	16.7739	23.1839	21.2044	26.6592	14.577	19.3653	12.7982	PSMF1		Proteolysis(1.0)	Recepters(1.0)
chr6	3259150	3266857	+	17.0696	19.4273	16.4271	20.7934	18.1087	26.0454	19.7207	PSMG4		Proteolysis(0.84)
chr13	20354761	20357183	-	50.6501	68.2231	76.4682	111.147	68.7468	78.7626	43.5505	PSPC1		Splicing(0.91)
chr7	56116241	56123023	-	31.0295	27.7988	13.9424	42.9815	18.9868	18.7809	11.0901	PSPH		Metabolism(1.0)
chr19	797375	811311	+	47.4983	45.2099	53.1692	96.4562	48.1425	94.393	54.3055	PTBP1		Splicing(1.0)	Translation(1.0)	Vesicles(1.0)
chr1	97191580	97219261	+	28.4584	30.6081	46.1398	61.1021	62.9376	37.9212	42.1486	PTBP2		Splicing(0.89)
chr9	115045692	115096001	-	18.7777	24.5929	28.8571	16.244	20.2435	19.9152	16.927	PTBP3		Splicing(0.89)
chr7	99033411	99039356	-	20.5894	13.7862	17.9452	29.3541	23.1613	13.4664	12.2433	PTCD1		Mitochondria(1.0)
chr2	86333295	86338897	+	18.1432	19.2641	15.2535	28.1697	24.0409	12.4163	21.2126	PTCD3		Translation(1.0)	Mitochondria(1.0)	Ribosomes(1.0)
chr8	97272256	97291895	+	12.9305	28.423	15.8958	25.1502	24.9362	29.2839	17.7163	PTDSS1		Metabolism(0.82)
chr10	89624140	89641125	+	20.1342	20.5386	30.0684	29.0553	28.9496	27.0213	38.5502	PTEN	X	Cytoskeleton(1.0)	Recepters(1.0)	Transcription(1.0)	Intracellular localization(1.0)	Cell cycle(1.0)	Signaling(1.0)	Apoptosis(1.0)	Vesicles(1.0)	Ribosomes(1.0)	Proteolysis(1.0)
chr12	57068611	57082042	-	47.9895	47.3724	63.2278	58.8242	69.05	58.7675	57.0477	PTGES3		Transcription(1.0)	DNA replication(1.0)	Protein folding(1.0)	Metabolism(1.0)
chr2	232573211	232577563	+	39.9557	46.494	68.813	59.5104	25.5283	132.337	72.5065	PTMA		Transcription(0.93)
chr6	64282434	64286508	+	14.5717	21.2759	33.6766	46.7187	13.3193	29.8109	17.2361	PTP4A1		Metabolism(0.89)
chr1	32385085	32404458	-	21.6382	26.7272	44.8212	34.1755	34.7359	41.0767	39.2439	PTP4A2		Metabolism(0.89)
chr15	65822721	65829938	+	16.8395	23.3007	25.1032	17.7244	10.6087	21.0503	30.7242	PTPLAD1		-
chr20	49126870	49134453	+	13.4284	14.457	24.7979	17.6556	11.2634	18.5965	11.7475	PTPN1		Signaling(1.0)	Apoptosis(1.0)	Recepters(1.0)	Protein folding(1.0)	Metabolism(1.0)
chr7	77166440	77202038	+	23.2215	24.0857	23.7252	32.5448	28.5443	26.3037	11.4857	PTPN12		Cytoskeleton(1.0)	Recepters(1.0)	Signaling(1.0)
chr18	12875289	12884148	-	18.5656	19.6424	32.4307	20.2391	30.6421	23.9478	27.1338	PTPN2		Golgi/ER(1.0)	Apoptosis(1.0)	Recepters(1.0)	Signaling(1.0)
chr12	7059618	7067769	+	35.3263	21.9421	16.4673	23.2463	32.9919	28.3496	16.0515	PTPN6	X	Recepters(1.0)	Vesicles(1.0)	Cell cycle(1.0)	Signaling(1.0)
chr1	202122539	202131904	-	21.4049	30.7475	37.9956	23.4952	27.0645	13.1876	17.3486	PTPN7		Metabolism(0.89)
chr20	2854134	2864072	+	13.3205	19.3539	19.7783	20.6746	10.2716	14.5132	10.5024	PTPRA		Vesicles(1.0)	Recepters(1.0)
chr17	57770297	57784808	-	25.8603	29.4229	19.89	36.2367	37.5922	43.6031	41.6175	PTRH2		Apoptosis(1.0)
chr21	46286555	46294209	-	27.6803	21.8615	47.4531	31.6339	19.5885	41.5457	10.3934	PTTG1IP		Vesicles(1.0)
chr8	144901927	144911545	-	24.7422	32.4068	32.6983	53.0209	31.8634	36.7234	49.1485	PUF60		Splicing(0.77)
chr2	20517424	20550535	-	40.9015	33.1224	73.1014	41.2348	29.3677	80.1131	63.0389	PUM2		RNA processing(1.0)	Transcription(1.0)	Translation(1.0)	Recepters(1.0)
chr7	44917066	44925173	-	15.6927	23.1026	36.0821	18.1432	25.125	15.7009	14.5168	PURB		Transcription(1.0)	DNA replication(1.0)
chr21	45527204	45530102	+	17.2493	21.6035	12.6572	21.2394	11.6813	16.7099	14.2352	PWP2		Splicing(1.0)	Translation(1.0)	Ribosomes(1.0)
chr14	51404420	51412241	-	17.4954	32.3797	34.3756	14.6233	22.7716	19.8927	10.5115	PYGL		Vesicles(1.0)	Metabolism(1.0)
chr6	163835676	163886545	+	27.4436	21.1118	34.4877	63.55	20.5848	25.009	22.5722	QKI	X	Transcription(1.0)	Signaling(1.0)
chr3	49116115	49131474	-	20.6518	17.2063	20.7472	26.1753	18.09	17.0444	28.6519	QRICH1		Cytoskeleton(0.46)
chr2	26310022	26325333	+	38.0467	44.1089	58.3624	33.4222	40.124	46.115	49.1924	RAB10		Golgi/ER(1.0)	Vesicles(1.0)
chr15	66161870	66169661	+	13.9273	10.494	16.1823	14.8776	13.2331	24.3782	12.6067	RAB11A		Cytoskeleton(1.0)	Intracellular localization(1.0)	Endo-/Exocytosis(1.0)	Cell cycle(1.0)	Golgi/ER(1.0)	Vesicles(1.0)	Transmembrane transport(1.0)
chr18	8609414	8615329	+	15.4719	13.2921	26.9168	16.5857	11.9347	27.9646	24.4866	RAB12		Golgi/ER(1.0)
chr9	123950188	123964211	-	29.2836	33.6247	62.1537	41.0506	14.7878	60.2782	33.958	RAB14		Golgi/ER(1.0)	Vesicles(1.0)	Intracellular localization(1.0)	Lysosome(1.0)
chr2	65329009	65357278	-	18.3038	30.7403	53.1699	19.0619	34.0264	44.9576	58.5616	RAB1A		Golgi/ER(1.0)	Vesicles(1.0)	Transmembrane transport(1.0)
chr11	66036100	66038736	+	20.0016	11.3838	16.5319	13.1202	16.8951	11.6905	10.8729	RAB1B		Golgi/ER(1.0)	Vesicles(1.0)
chr12	72148579	72164467	+	16.0907	16.7251	19.9365	24.8393	19.8772	14.9054	16.4269	RAB21		Golgi/ER(1.0)	Vesicles(1.0)	Transmembrane transport(1.0)
chr15	55573220	55582588	-	24.5796	22.7954	27.381	37.346	12.801	38.7961	19.1922	RAB27A		Intracellular localization(1.0)	Endo-/Exocytosis(1.0)	Golgi/ER(1.0)	Vesicles(1.0)	Recepters(1.0)	Transmembrane transport(1.0)
chr8	61428953	61459531	+	40.9015	33.638	39.2232	26.0799	32.6613	35.2598	16.5733	RAB2A		Golgi/ER(1.0)	Vesicles(1.0)
chr12	120549445	120554627	-	13.5152	14.5286	34.1769	12.164	22.2782	33.02	12.6067	RAB35		Vesicles(1.0)	Intracellular localization(1.0)	Transmembrane transport(1.0)
chr1	220440483	220445820	-	16.6546	15.5448	16.1726	17.2395	10.56	12.6652	13.5548	RAB3GAP2		Signaling(1.0)	Autophagy(1.0)
chr1	229406862	229424388	+	26.921	12.411	20.5477	17.4347	15.4259	23.5925	25.2535	RAB4A		Vesicles(1.0)
chr17	40280849	40307076	-	16.5674	18.1006	30.6698	26.8709	17.2808	18.5454	12.2247	RAB5C		Vesicles(1.0)	Intracellular localization(1.0)	Lysosome(1.0)
chr3	128492919	128514598	+	98.2298	101.486	152.378	124.735	106.986	107.792	95.9625	RAB7A		Golgi/ER(1.0)	Vesicles(1.0)	Autophagy(1.0)	Recepters(1.0)	Lysosome(1.0)
chr19	16222672	16228833	+	24.7682	28.1165	24.6846	33.4252	20.5337	17.8795	21.5085	RAB8A		Golgi/ER(1.0)	Vesicles(1.0)	Cytoskeleton(1.0)
chr17	5185426	5207162	+	27.6764	34.4126	33.7514	18.2528	27.7378	17.3995	16.5733	RABEP1	X	Recepters(1.0)
chr7	6414087	6441985	+	47.6896	36.01	55.8372	38.3849	30.1173	38.7961	35.4828	RAC1	X	Intracellular localization(1.0)	Signaling(1.0)	Golgi/ER(1.0)	Cytoskeleton(1.0)	Recepters(1.0)	Vesicles(1.0)
chr22	37633208	37640562	-	32.1934	21.664	32.3156	21.581	25.7441	39.5947	25.3905	RAC2		Vesicles(1.0)	Intracellular localization(1.0)
chr12	50409617	50419321	-	33.992	16.3438	19.6818	23.6484	26.6139	22.2339	15.3143	RACGAP1		Vesicles(1.0)	Cytoskeleton(1.0)
chr5	34911626	34921909	-	23.4033	19.6424	29.4079	25.7295	29.8724	41.5688	38.7323	RAD1		Cell cycle(1.0)
chr8	117869452	117887070	-	40.1099	34.477	49.4692	29.5227	35.6804	63.3199	35.4326	RAD21	X	Cell cycle(0.81)
chr19	13056631	13061171	+	21.1571	21.6383	25.8588	14.4741	23.0165	18.8198	10.415	RAD23A		Transcription(1.0)
chr9	110045483	110068242	+	18.1614	35.6011	36.602	26.9228	19.2125	37.6733	50.0356	RAD23B		DNA repair(1.0)
chr20	55926297	55930235	+	24.473	16.5997	17.8235	30.4173	19.8333	19.097	17.0614	RAE1		Cytoskeleton(1.0)	Cell cycle(1.0)
chr3	12682644	12705655	-	52.9804	52.9366	54.2072	54.6782	45.1608	39.8275	36.7758	RAF1	X	Golgi/ER(1.0)	Apoptosis(1.0)	Mitochondria(1.0)	Recepters(1.0)	Metabolism(1.0)
chr17	17584646	17609067	+	35.6239	22.6241	35.7194	23.2605	19.487	19.8927	15.8139	RAI1		Metabolism(1.0)
chr18	9475453	9495394	+	24.8514	18.0053	24.8414	24.0571	11.4693	14.0222	12.2777	RALBP1		Transmembrane transport(1.0)
chr20	37101441	37107273	+	14.0939	13.999	11.9282	12.8477	12.1765	14.0628	15.1149	RALGAPB		Signaling(0.68)
chr20	32602751	32614206	+	44.3562	37.8179	42.219	54.8355	44.5101	30.3769	47.9434	RALY		Splicing(0.87)
chr12	131356556	131360140	+	17.2839	33.2381	39.7739	25.59	21.51	49.2729	26.3595	RAN		Cytoskeleton(1.0)	Vesicles(1.0)	Intracellular localization(1.0)	Recepters(1.0)	Transmembrane transport(1.0)
chr22	20104958	20110257	+	26.1744	31.0946	19.3437	22.3976	35.8779	25.1347	44.2781	RANBP1		Cell cycle(1.0)
chr19	5978320	5981661	-	47.1071	58.4867	54.1907	35.1452	46.3559	46.5688	44.7646	RANBP3		Cell cycle(1.0)
chr6	13648429	13715489	-	29.136	32.3571	48.8576	54.0784	18.6991	23.9268	24.0674	RANBP9		Signaling(1.0)
chr12	69004670	69020751	+	24.0131	19.187	34.8822	44.6711	32.9435	19.4949	31.7078	RAP1B		Vesicles(1.0)	Signaling(1.0)	Endo-/Exocytosis(1.0)	Lysosome(1.0)
chr9	134609614	134615467	-	15.0412	21.5661	35.4336	18.1072	11.253	32.4589	22.1613	RAPGEF1		Signaling(1.0)
chr5	131114782	131120709	-	40.5439	45.3876	55.4035	66.1071	41.4193	36.5301	32.0037	RAPGEF6		Transmembrane transport(0.93)
chr5	86584020	86627366	+	10.6338	17.8494	21.5913	13.5804	28.9613	19.3099	14.2873	RASA1		Apoptosis(0.93)
chr13	114885498	114898498	-	32.8924	31.8322	29.8535	22.2119	15.0289	46.9891	17.203	RASA3		Signaling(0.82)
chr3	50368988	50379853	-	31.7967	25.7279	22.4444	24.6784	20.8128	23.1873	19.5996	RASSF1		Cytoskeleton(1.0)
chr1	206730546	206735011	+	12.5822	10.8192	26.3477	17.6268	12.1557	14.9054	16.4269	RASSF5		Proteolysis(0.69)
chr19	10437778	10444218	-	14.8789	28.1351	23.1491	21.5546	19.6702	20.0639	15.7596	RAVER1		Splicing(0.77)
chr13	48877933	48885752	+	15.1811	26.353	33.1608	22.5646	17.1088	17.1345	15.7596	RB1	X	Transcription(1.0)	Transmembrane transport(1.0)	Signaling(1.0)	Apoptosis(1.0)	Proteolysis(1.0)	Recepters(1.0)	Cytoskeleton(1.0)
chr1	205087156	205091157	-	20.1242	15.6418	12.2028	15.6154	20.8128	18.4546	16.2658	RBBP5		Cell cycle(0.82)	Signaling(0.82)
chr20	388708	392068	+	17.0225	13.7512	23.1491	20.6631	16.21	31.312	17.5377	RBCK1		Transcription(1.0)	Proteolysis(1.0)	Signaling(1.0)	Apoptosis(1.0)
chr20	35713311	35724470	-	21.4373	16.0742	20.1483	18.9259	11.2933	20.4393	16.0695	RBL1		Transcription(1.0)	Signaling(1.0)
chr4	26321370	26373505	+	16.1546	20.5476	42.1757	32.4237	21.6054	25.093	34.6178	RBPJ		Transcription(1.0)	Intracellular localization(1.0)	Cell cycle(1.0)	Recepters(1.0)
chr1	17758533	17765983	-	28.3907	35.4722	75.1183	34.3156	36.8157	49.0402	44.3135	RCC2		Cytoskeleton(1.0)	Intracellular localization(1.0)	Cell cycle(1.0)
chr11	66608780	66613646	+	20.1342	25.3619	22.9897	24.5232	22.8746	31.6497	12.8878	RCE1		Proteolysis(1.0)
chr4	76430812	76440664	-	13.5163	21.5001	14.2727	17.8059	31.3728	17.2487	23.0832	RCHY1		DNA repair(1.0)
chr14	103103751	103128541	+	63.7124	42.6657	49.8934	42.7185	29.0273	56.535	42.4717	RCOR1		Cell cycle(1.0)
chr2	61107846	61116907	+	13.1787	13.2423	23.5411	11.1582	13.4254	25.9709	14.4584	REL	X	Transcription(1.0)
chr11	73087317	73104413	+	27.207	34.6926	45.4628	20.521	17.1289	32.7335	19.428	RELT		Recepters(0.93)
chr7	150065134	150070920	+	24.5088	21.193	24.8682	13.4148	11.7384	30.5378	22.5913	REPIN1		DNA replication(1.0)
chr6	139268971	139309429	-	15.8637	30.5237	41.0107	34.1199	13.6688	20.4067	14.0095	REPS1		Signaling(1.0)
chr1	2323198	2327827	+	24.3403	25.7645	27.2169	17.527	14.3706	26.2915	14.2227	RER1		Golgi/ER(1.0)	Recepters(1.0)
chr4	57774105	57785503	+	12.0531	24.1841	15.757	22.8339	15.9364	25.9121	21.489	REST		Transcription(1.0)	Cell cycle(1.0)	Metabolism(1.0)	Signaling(1.0)
chr2	100091943	100106586	-	25.0236	26.8738	40.8301	47.2933	33.6985	51.5129	54.9544	REV1		DNA repair(1.0)
chr6	111793628	111804826	-	18.3685	20.9011	16.1425	16.9779	16.2907	13.2264	12.6067	REV3L		DNA repair(1.0)	Transcription(1.0)
chr19	1832907	1849294	-	28.6738	29.6662	26.6869	22.3912	27.9949	25.4764	19.2027	REXO1		Metabolism(0.58)
chr4	39352977	39368204	-	19.9716	13.6012	27.7408	26.4845	10.8297	16.3258	15.1759	RFC1		DNA repair(1.0)	Vesicles(1.0)
chr7	73666608	73670017	-	15.4591	23.9694	22.5432	15.2873	29.3925	25.6271	10.3146	RFC2		DNA repair(1.0)	DNA replication(1.0)
chr13	34392237	34397412	+	29.3965	15.4743	21.3495	24.5201	19.6698	14.6744	21.3606	RFC3		DNA repair(1.0)	DNA replication(1.0)
chr1	176149932	176176403	-	17.0696	23.7139	34.9864	36.2491	22.037	29.8537	16.7639	RFWD2		Proteolysis(1.0)
chr16	74680921	74700815	-	23.0019	29.8383	41.5881	50.969	16.9454	56.7447	22.5012	RFWD3	X	Cell cycle(1.0)
chr15	56525135	56536946	-	11.1653	10.9129	16.5201	13.2504	18.524	15.18	21.1453	RFX7		Transcription(0.93)
chr3	101280576	101286856	+	19.5514	20.3635	22.2148	34.05	39.6257	16.0314	29.3366	RG9MTD1		-
chr20	62705710	62711252	-	18.1021	18.4856	41.4056	10.3959	18.1231	17.1345	13.49	RGS19		Golgi/ER(1.0)
chr7	151201241	151216607	-	75.9497	53.1783	51.3282	61.9848	69.5953	77.9041	82.1527	RHEB		Vesicles(1.0)	Signaling(1.0)
chr3	49424638	49449485	-	171.799	129.877	175.883	147.408	158.721	162.579	179.36	RHOA	X	Intracellular localization(1.0)	Metabolism(1.0)	Cell cycle(1.0)	Signaling(1.0)	Cytoskeleton(1.0)	Vesicles(1.0)
chr11	3850077	3863057	-	20.1013	23.389	39.6187	17.1812	25.6647	34.4438	15.6946	RHOG		Vesicles(1.0)
chr5	39061448	39075328	-	16.639	15.456	22.235	14.6451	20.4636	19.0248	16.6797	RICTOR		Cytoskeleton(1.0)	Cell cycle(1.0)	Signaling(1.0)
chr2	152266119	152272080	+	28.8511	17.1721	21.1369	53.7511	21.1472	24.8326	45.6211	RIF1		DNA repair(1.0)
chr12	123909702	123921170	-	18.8925	27.8207	44.7358	25.0568	23.783	29.5186	13.7528	RILPL2		Cytoskeleton(0.91)
chr5	96515854	96518958	-	19.4946	13.5048	13.6357	21.8669	15.37	20.2124	13.7158	RIOK2		Translation(1.0)	Ribosomes(1.0)
chr1	40632600	40655501	+	38.7663	46.8271	29.2424	43.052	31.0704	44.9469	56.5246	RLF		Metabolism(0.84)
chr9	86585811	86605441	+	22.0816	20.4019	38.0209	65.9662	36.2174	35.5091	76.8464	RMI1		Metabolism(0.89)
chr6	151711908	151727231	-	13.2791	28.7481	36.0774	19.6551	28.4839	19.5583	30.9342	RMND1		Mitochondria(0.93)
chr13	51481937	51505457	+	25.3018	27.1068	28.968	28.0027	23.8931	27.947	36.1461	RNASEH2B		Cell cycle(0.93)
chr6	89663360	89673330	-	13.0902	18.632	25.4291	21.4226	16.0719	11.0993	27.4317	RNGTT		RNA processing(1.0)	Metabolism(1.0)
chr17	683412	689524	+	13.7171	16.5612	16.2676	13.8612	16.0359	17.3337	11.7147	RNMTL1		-
chr16	2311102	2316305	-	31.0814	21.9475	36.2116	44.5484	35.9052	21.9281	17.955	RNPS1		Splicing(1.0)
chr1	220206923	220219884	+	13.1202	12.0556	16.3369	23.6503	24.9763	24.9886	16.2658	RNU5F-1		-
chr18	18649965	18691691	-	25.8603	16.2007	32.0282	36.0241	25.138	15.7457	45.6371	ROCK1		Proteolysis(1.0)	Translation(1.0)	Metabolism(1.0)	Cytoskeleton(1.0)
chr2	11471143	11484824	-	26.4583	31.1711	37.6124	48.2744	40.5575	43.6028	24.6516	ROCK2		Cell cycle(1.0)	Metabolism(1.0)
chr2	210867336	210881041	+	15.9243	14.3101	37.7723	27.538	21.1338	21.2594	36.3197	RPE		Vesicles(1.0)	Metabolism(1.0)
chr3	128354925	128369768	-	40.7509	51.007	55.7952	46.233	17.8148	48.5383	28.8518	RPN1	X	Golgi/ER(1.0)	Vesicles(1.0)
chr20	35815967	35828419	+	36.9186	31.2888	59.379	47.5931	37.3181	29.0679	39.4606	RPN2		Golgi/ER(1.0)	Autophagy(1.0)
chr3	58291996	58296693	+	19.2651	15.4896	39.9921	23.4575	14.368	23.786	11.0901	RPP14		RNA processing(1.0)
chr10	15139565	15143726	+	15.1624	16.295	22.6448	19.2715	25.5192	16.1636	11.4299	RPP38		RNA processing(1.0)	Translation(1.0)
chr18	33617733	33647543	-	16.0967	14.4047	20.5284	11.9537	19.3821	26.4528	30.9056	RPRD1A		Transcription(1.0)
chr20	36662014	36669571	+	12.6016	17.062	11.2716	35.7289	16.5763	12.4282	13.52	RPRD1B		Transcription(1.0)
chr1	150367778	150385936	+	47.7453	36.0547	32.1766	43.6404	28.8968	36.0814	52.9128	RPRD2		Transcription(1.0)
chr2	219433429	219446449	+	14.947	15.4336	22.0414	36.1173	20.5848	21.0863	32.3349	RQCD1		Splicing(1.0)
chr6	7106816	7188521	+	36.0571	52.8198	60.2488	54.3603	28.3184	80.6839	25.5955	RREB1		Transcription(1.0)	Vesicles(1.0)	Cell cycle(1.0)
chr2	10260597	10268086	+	55.7507	27.8207	50.142	11.687	12.8285	42.6876	18.771	RRM2		Cell cycle(1.0)
chr8	67341280	67345926	+	16.506	20.3855	19.2731	16.4449	12.7834	24.4501	28.8148	RRS1		Translation(1.0)	Intracellular localization(1.0)	Ribosomes(1.0)	Metabolism(1.0)	Transmembrane transport(1.0)
chr11	77524544	77531769	-	29.5264	38.8978	40.9415	30.2534	37.7014	28.4278	33.6413	RSF1		Transcription(1.0)	DNA replication(1.0)
chr3	157832171	157838313	+	22.4095	21.7697	10.1941	52.0581	12.9214	15.7457	12.2247	RSRC1		Splicing(0.91)
chr12	122993491	123011477	-	16.5612	24.8104	40.5535	32.3719	34.326	32.9995	32.0898	RSRC2		-
chr1	100731764	100735213	+	18.4868	22.3965	22.5812	25.8071	18.8311	10.2601	17.2367	RTCD1		-
chr15	41707510	41715957	+	19.219	12.9394	11.0853	12.9573	12.8602	15.1111	21.7168	RTF1		Transcription(1.0)	Cell cycle(1.0)
chr11	63449085	63464941	+	14.1255	15.5825	22.5812	24.6048	13.0701	24.4686	17.6898	RTN3		Golgi/ER(1.0)
chr2	55247598	55277604	-	33.6154	40.3214	49.6317	44.9395	41.8373	53.3231	49.9592	RTN4		Golgi/ER(1.0)	Transcription(1.0)	Proteolysis(1.0)	Cell cycle(1.0)	Signaling(1.0)
chr21	36239621	36267125	-	29.2383	35.7872	57.3852	50.9264	15.909	45.2086	10.707	RUNX1	X	Recepters(0.89)
chr6	45382300	45413370	+	35.3545	32.0832	46.6468	98.6284	18.1194	24.0876	11.4686	RUNX2		Signaling(1.0)
chr19	49497193	49501795	+	31.9366	28.5604	22.3905	30.5558	24.6653	15.0695	22.2948	RUVBL2		Transcription(1.0)	Vesicles(1.0)	Recepters(1.0)	Protein folding(1.0)	Signaling(1.0)
chr3	45730875	45746424	+	34.5737	14.2855	27.4456	22.9151	14.2327	30.0345	11.8823	SACM1L		Golgi/ER(1.0)	Recepters(1.0)
chr19	47634116	47647717	+	37.4927	25.4195	37.1702	39.7511	44.2426	38.9898	33.2061	SAE1		Proteolysis(1.0)
chr19	5623034	5648116	+	27.4316	42.1272	33.7755	65.9559	41.9452	59.1449	51.0899	SAFB		Recepters(0.86)
chr19	5612719	5622870	-	36.8863	41.1696	46.1441	63.3013	26.1613	44.6454	35.1521	SAFB2		Vesicles(1.0)
chr13	21714662	21720234	+	26.2219	25.4195	22.9897	17.5931	23.1691	17.2948	23.0432	SAP18		Splicing(1.0)
chr17	73661798	73668482	+	25.9919	15.1929	12.5888	17.8596	16.182	17.3995	20.5741	SAP30BP		Cytoskeleton(0.91)
chr10	71924293	71930370	-	31.7047	45.4555	36.1636	47.0823	32.4917	40.6857	42.4239	SAR1A		Vesicles(1.0)
chr12	56199006	56211562	-	18.4378	14.1988	28.2297	39.9867	33.6949	17.5056	33.6212	SARNP		Transcription(1.0)
chr19	39421548	39423870	-	12.3456	17.1721	20.1178	24.7903	23.4568	14.6123	14.2287	SARS2		Mitochondria(1.0)	Metabolism(1.0)
chr11	65729134	65733017	+	24.0813	18.6298	23.734	21.8507	24.2526	15.0365	13.9305	SART1		Golgi/ER(1.0)	Splicing(1.0)	Translation(1.0)
chr12	108942588	108955024	-	20.4715	21.3827	24.674	32.9904	17.7965	16.6893	22.5393	SART3		Splicing(1.0)	Translation(1.0)
chr3	18426416	18490940	-	34.3571	28.2012	36.8262	37.8745	25.1956	30.1165	13.0093	SATB1		Cell cycle(0.86)
chr22	50906323	50913710	-	18.0133	12.7779	15.2404	12.491	13.2951	18.1096	22.0154	SBF1		Signaling(1.0)
chr12	123832010	123849452	-	26.952	24.7795	47.3492	23.0138	20.3008	35.9484	35.8657	SBNO1		Transcription(0.39)
chr19	1166140	1174557	-	17.0248	20.9109	30.6003	30.7849	22.0136	25.6234	11.5657	SBNO2		Signaling(1.0)
chr12	46366795	46384461	-	38.1953	47.1988	79.6876	76.4495	47.1137	39.7564	39.3547	SCAF11		Splicing(1.0)
chr21	33076146	33104484	-	23.6942	31.5453	20.5391	46.5921	30.9097	41.883	37.4381	SCAF4		-
chr6	155054330	155097401	+	12.1169	35.4437	32.3968	39.2304	28.0997	22.0157	23.4939	SCAF8		Splicing(0.68)
chr15	75156612	75165683	-	15.9563	15.1475	18.5984	17.4936	36.7222	20.6884	11.5815	SCAMP2		Golgi/ER(1.0)	Vesicles(1.0)
chr3	47510311	47517452	-	44.8316	29.9028	33.365	34.5885	26.209	24.2687	42.4159	SCAP		Golgi/ER(1.0)	Vesicles(1.0)	Recepters(1.0)	Protein folding(1.0)	Metabolism(1.0)
chr4	130011031	130014725	-	10.1207	18.9286	10.5908	16.2416	21.3443	18.0098	19.3736	SCLT1		Cytoskeleton(1.0)
chr4	76905275	76912147	-	22.2966	21.079	17.9448	14.3697	24.3903	15.1185	26.2789	SDAD1		Ribosomes(1.0)
chr20	1357580	1373746	-	19.2651	18.9032	26.7844	19.9926	14.5752	38.3968	27.2491	SDCBP2		Vesicles(1.0)
chr1	1159951	1167399	-	21.7562	25.4705	34.2479	25.3722	12.1888	15.0695	16.8759	SDF4		Golgi/ER(1.0)	Vesicles(1.0)	Endo-/Exocytosis(1.0)
chr5	219624	221660	+	45.7109	37.8817	41.6796	63.3443	25.836	66.8607	50.863	SDHA	X	Mitochondria(1.0)
chr11	61194839	61205660	+	33.3705	16.216	20.6122	26.6592	16.9782	20.4741	24.7634	SDHAF2	X	Mitochondria(1.0)
chr18	12948511	12955010	+	23.5172	21.075	26.4031	23.4289	27.7894	28.7191	29.1419	SEH1L		Intracellular localization(1.0)	Cell cycle(1.0)	Signaling(1.0)
chr22	50639420	50643032	+	15.4645	20.4127	29.4913	21.8427	14.3178	29.6946	11.6738	SELO		-
chr3	150321105	150328834	+	23.2265	17.0016	29.5819	17.06	26.4176	28.464	25.2746	SELT		-
chr12	48497993	48499848	-	12.448	11.0633	14.27	18.5459	11.2634	12.222	15.3621	SENP1		Proteolysis(1.0)
chr3	196594748	196614566	+	13.3853	18.9079	36.5074	26.5461	23.1547	24.2691	23.0269	SENP5		Proteolysis(1.0)
chr6	76301043	76375752	+	17.1032	44.3052	66.7092	78.0102	15.3892	19.2894	27.1096	SENP6		Proteolysis(1.0)	Cell cycle(1.0)
chr1	87366307	87379868	-	29.2717	23.4578	36.0713	30.0652	24.6171	32.311	37.9534	SEP15		-
chr10	13384188	13390029	-	14.1886	15.0206	22.2452	20.9298	10.7678	18.6992	15.4303	SEPHS1		RNA processing(1.0)	Metabolism(1.0)
chr1	67878879	67896128	-	20.9752	37.7442	33.5409	30.2386	54.3025	63.7782	61.2164	SERBP1		Vesicles(1.0)
chr6	122779017	122793000	-	24.0131	22.5081	43.5202	30.3881	19.2125	16.7707	18.0731	SERINC1		Transmembrane transport(1.0)
chr3	150259346	150264255	-	10.9576	25.0402	35.932	31.4543	18.3603	26.8192	20.8467	SERP1		Transmembrane transport(1.0)
chr2	64859485	64881044	-	14.2496	32.5407	46.1441	22.3454	22.2922	36.8723	21.8991	SERTAD2		Transcription(0.51)
chr9	131450544	131456255	+	44.6129	40.5627	53.9088	66.3427	20.0125	49.6974	20.0054	SET	X	Apoptosis(0.93)
chr12	122246981	122252206	+	15.9729	21.0201	19.8093	12.183	15.0457	21.2875	13.5669	SETD1B	X	Splicing(0.91)
chr3	47166839	47206492	-	13.6855	25.6618	24.6281	36.3004	22.7806	26.8245	25.5955	SETD2	X	Intracellular localization(0.93)	Metabolism(0.93)
chr14	99931252	99947193	-	19.0914	23.2885	32.093	18.4809	14.2722	20.1546	15.3002	SETD3		Transcription(1.0)
chr3	9439345	9470285	+	57.6607	51.0293	82.242	67.6718	65.505	54.9605	53.444	SETD5		Transcription(1.0)
chr9	135226287	135230441	-	23.6553	17.7167	23.754	18.7431	11.4602	25.0648	10.2146	SETX		Transcription(1.0)	Signaling(1.0)
chr11	64536830	64546160	-	26.0936	25.0344	54.5439	50.462	24.3697	30.6348	46.1237	SF1		Splicing(1.0)	Cell cycle(1.0)
chr22	30749651	30753048	-	17.2056	14.9116	26.3202	20.7918	34.4999	20.9634	13.6944	SF3A1		Splicing(1.0)	Translation(1.0)
chr19	2236814	2244973	+	36.1447	44.379	66.4251	45.8004	31.826	51.7331	31.5193	SF3A2		Splicing(1.0)	Translation(1.0)
chr2	24294461	24299218	-	19.2612	16.1962	15.1573	12.2619	15.9287	22.4816	17.8478	SF3B14		-
chr11	65819783	65821848	+	29.7817	20.0341	29.467	48.2936	14.7157	14.4635	12.6976	SF3B2		Translation(1.0)
chr1	149898690	149899762	-	14.4738	11.2327	13.4322	31.2735	11.7705	13.396	14.2287	SF3B4		Splicing(1.0)
chr6	144413508	144416740	-	12.3116	14.1218	23.9169	18.7549	15.37	16.4443	27.3946	SF3B5		Splicing(1.0)	Translation(1.0)
chr10	7438987	7457630	-	89.2	103.34	67.8021	121.114	97.2017	102.321	55.4135	SFMBT2		Transcription(0.93)
chr1	35643946	35658779	-	30.4497	25.7581	47.3639	63.3751	33.5549	54.9697	41.442	SFPQ	X	Transcription(1.0)	Apoptosis(1.0)
chr12	132195551	132198411	+	41.633	31.7625	24.8972	34.7054	26.5216	42.9008	22.7763	SFSWAP		Splicing(1.0)
chr6	166741710	166756658	-	32.1815	31.0186	28.2761	24.7849	24.4274	23.0918	28.4688	SFT2D1		Transmembrane transport(0.46)
chr8	42976096	42986957	+	33.4515	60.9866	46.6806	36.4083	36.205	36.3681	28.046	SGK196		-
chr17	2236137	2239940	+	22.4642	30.0677	18.0862	24.366	28.6234	19.4014	17.7163	SGSM2		Vesicles(1.0)	Intracellular localization(1.0)
chr19	2770076	2783344	-	29.3858	37.8295	27.4435	24.6952	13.9972	28.0628	25.8484	SGTA		Proteolysis(1.0)
chr12	111843651	111853746	+	37.3691	24.2145	29.7058	19.6989	24.5711	41.5457	21.5975	SH2B3	X	Signaling(0.45)
chr19	4395946	4400562	-	34.179	40.0391	45.1524	28.5989	49.4559	38.0259	32.6851	SH3GL1	X	Cytoskeleton(1.0)	Vesicles(1.0)	Recepters(1.0)	Signaling(1.0)	Endo-/Exocytosis(1.0)
chr15	49170366	49171599	-	15.2649	11.9758	12.9294	10.2475	11.8827	12.2751	14.1733	SHC4		Recepters(0.93)
chr7	96323145	96339241	-	11.1653	13.2235	34.8695	14.5458	28.0992	22.4009	12.6067	SHFM1		DNA repair(0.81)
chr12	57623427	57626715	+	15.9243	10.8596	14.2071	14.4474	21.7515	23.8338	15.8832	SHMT2		Cytoskeleton(1.0)	Vesicles(1.0)	Mitochondria(1.0)	Metabolism(1.0)
chr10	112679321	112696475	+	17.7704	24.1531	40.585	24.1135	23.7286	45.6059	25.3023	SHOC2		Signaling(0.82)
chr16	48391918	48419357	-	13.9178	18.9286	29.3805	29.2964	24.9814	25.6177	20.2345	SIAH1		Transcription(1.0)
chr3	150476796	150480975	-	14.3858	19.6765	18.8508	24.1672	13.7119	29.6746	15.2741	SIAH2		Proteolysis(1.0)
chr9	34635149	34637831	-	18.1208	12.1636	24.5524	13.8828	11.2969	23.3276	15.6622	SIGMAR1		Cytoskeleton(0.83)
chr15	75720368	75743451	-	16.1074	19.3545	23.1491	31.9188	28.7172	17.0552	26.8709	SIN3A		Transcription(1.0)	Cell cycle(1.0)	Signaling(1.0)	Transmembrane transport(1.0)
chr10	69644501	69647854	+	11.4492	10.1568	22.5812	16.372	12.9743	17.2948	13.7706	SIRT1		Transcription(1.0)	Transmembrane transport(1.0)	Cell cycle(1.0)	Signaling(1.0)	Apoptosis(1.0)	DNA repair(1.0)	Recepters(1.0)	Metabolism(1.0)
chr14	105219466	105224710	+	19.722	23.7516	22.5243	36.8083	22.5268	16.8381	20.2624	SIVA1		Recepters(1.0)
chr17	57203589	57232540	-	30.6283	18.8833	16.6341	28.9736	46.3381	23.5838	19.1011	SKA2		Cytoskeleton(0.87)
chr1	2176985	2211640	+	65.0284	67.9431	72.6009	48.2203	55.6857	61.8803	50.3316	SKI	X	Proteolysis(1.0)	Cell cycle(1.0)	Signaling(1.0)
chr5	54603809	54618872	+	23.5172	21.183	25.6061	35.8039	28.9456	24.7259	19.4285	SKIV2L2		Splicing(0.89)
chr5	133507723	133512852	-	16.8643	17.4066	26.3447	38.1005	15.471	14.1546	18.2878	SKP1		Proteolysis(1.0)	Recepters(1.0)
chr5	36146139	36161310	+	12.8127	21.2762	18.1716	18.6593	13.5799	13.2338	10.3146	SKP2		Recepters(1.0)	Cell cycle(1.0)	Signaling(1.0)
chr4	48348763	48357725	+	18.3518	19.6424	16.8333	13.2031	25.03	13.2264	14.0506	SLAIN2		Cytoskeleton(1.0)
chr4	1700502	1708766	-	20.9315	22.0067	21.0045	21.8986	15.9287	16.7099	10.6966	SLBP		RNA processing(1.0)	Translation(1.0)
chr12	129296456	129308571	-	17.4794	16.5482	29.1742	18.1072	15.6379	21.1615	15.4797	SLC15A4		Vesicles(1.0)	Transmembrane transport(1.0)
chr17	80184855	80191782	+	28.4522	41.1731	30.7085	29.0553	24.1469	54.1473	22.1703	SLC16A3		Transmembrane transport(0.93)
chr1	110889179	110911164	-	19.804	15.0577	10.4595	18.8295	16.0719	12.8881	10.9197	SLC16A4		Transmembrane transport(0.56)
chr21	46952606	46963086	-	25.5588	25.5278	18.3401	15.194	18.6091	27.6816	20.757	SLC19A1		Transmembrane transport(1.0)
chr19	47284841	47291892	-	25.617	28.7481	32.3335	36.6144	18.663	40.2495	32.3685	SLC1A5		Vesicles(1.0)	Recepters(1.0)	Transmembrane transport(1.0)
chr2	113403474	113411099	+	13.7279	21.8668	26.8644	16.5268	11.7531	25.2399	26.5507	SLC20A1		Transmembrane transport(1.0)
chr8	42379963	42399364	-	14.187	18.2141	31.7746	29.4457	31.649	22.0981	19.9024	SLC20A2		Vesicles(1.0)	Recepters(1.0)	Transmembrane transport(1.0)
chr1	116517532	116550782	+	18.7799	19.4745	50.4206	16.5227	20.5679	18.343	13.5548	SLC22A15		Transmembrane transport(0.41)
chr22	19158115	19166186	-	28.8606	34.4963	26.1394	39.2358	13.6941	28.7624	26.8334	SLC25A1		Vesicles(1.0)	Mitochondria(1.0)	Transmembrane transport(1.0)
chr17	73279419	73285512	-	30.7333	20.6008	23.123	18.597	16.9086	10.5369	20.3322	SLC25A19		Mitochondria(1.0)	Transmembrane transport(1.0)
chr12	98987400	98993395	+	31.2995	58.9176	40.9664	54.9632	29.7443	38.9338	40.3392	SLC25A3		Vesicles(1.0)	Mitochondria(1.0)	Transmembrane transport(1.0)
chr8	104414529	104427331	-	15.9435	22.6057	15.1277	22.634	31.5972	23.3595	10.5064	SLC25A32		Mitochondria(1.0)	Transmembrane transport(1.0)
chr1	9599640	9609941	+	17.4615	15.8336	19.961	19.9933	10.8297	21.882	20.1849	SLC25A33		Mitochondria(1.0)	Signaling(1.0)	Transmembrane transport(1.0)
chr3	140660681	140676389	+	21.5307	16.4422	18.6718	14.6062	13.3495	19.3982	29.8536	SLC25A36		Mitochondria(1.0)	Transmembrane transport(1.0)
chr8	23386369	23395676	+	12.9049	26.1775	23.316	12.0191	10.2715	40.6246	18.7043	SLC25A37		Mitochondria(1.0)	Transmembrane transport(1.0)
chr3	39425175	39431579	+	18.6999	20.6399	21.1019	16.9755	20.7841	23.0756	22.893	SLC25A38		Mitochondria(1.0)
chr7	87487886	87505726	-	14.1355	28.7339	54.4766	36.5916	29.3234	37.1175	22.8969	SLC25A40		Mitochondria(1.0)
chr1	43408755	43424986	-	33.2259	23.4336	47.1929	14.1489	15.3511	28.0245	15.2809	SLC2A1		Cytoskeleton(1.0)	Vesicles(1.0)	Metabolism(1.0)	Transmembrane transport(1.0)	Signaling(1.0)
chr12	46759513	46768013	-	18.2147	25.6406	73.6733	61.1302	23.9834	37.2846	18.4166	SLC38A2		Signaling(1.0)	Transmembrane transport(1.0)
chr2	196521967	196528103	+	21.9944	26.4711	42.6877	22.4647	12.4858	37.4897	11.617	SLC39A10		Recepters(1.0)	Cell cycle(1.0)
chr6	33168589	33170971	+	30.4318	17.5503	31.4401	25.9146	35.3187	15.1479	16.7882	SLC39A7		Golgi/ER(1.0)
chr14	69865393	69875196	+	40.7259	22.3384	35.3997	20.9298	38.0955	12.458	15.8139	SLC39A9		Transmembrane transport(0.76)
chr11	62647914	62652291	+	31.9296	17.4437	36.6065	32.5536	38.1506	24.878	28.4874	SLC3A2		Vesicles(1.0)	Transmembrane transport(1.0)
chr1	205595653	205601061	-	10.1869	17.2508	12.2481	11.317	15.9232	11.3629	22.1573	SLC45A3	X	Transmembrane transport(1.0)
chr13	30133653	30169921	-	23.3017	24.7295	20.7011	15.8068	29.973	30.4929	28.309	SLC7A1		Transmembrane transport(0.93)
chr14	78169890	78181981	+	20.887	22.9591	27.5886	18.1402	31.5341	25.1561	27.0894	SLIRP		Vesicles(1.0)	Mitochondria(1.0)
chr3	57741982	57755690	+	14.8261	20.7712	28.1795	22.8041	10.7678	22.9578	12.7908	SLMAP		Golgi/ER(1.0)
chr20	57612006	57618258	-	17.0225	22.5324	23.7833	16.7746	16.1122	18.5965	18.9702	SLMO2		-
chr15	59214879	59225667	-	12.2157	22.243	32.4349	23.9906	28.5999	20.4093	25.6592	SLTM		RNA processing(0.7)
chr18	45422793	45457493	-	19.5266	18.8721	18.1564	18.8768	20.2546	14.1503	25.7458	SMAD2	X	Transcription(1.0)	Proteolysis(1.0)	Recepters(1.0)	Signaling(1.0)
chr1	40854605	40873224	+	74.2807	67.424	61.1861	54.7944	44.5031	63.6231	35.9294	SMAP2		Signaling(0.89)
chr19	11071650	11090269	+	37.6198	30.5243	29.1742	32.6221	35.0329	29.1175	34.3388	SMARCA4	X	Transcription(1.0)	Recepters(1.0)	Signaling(1.0)
chr3	47810729	47823391	-	21.4154	26.2245	21.2232	32.254	41.9939	36.1618	41.815	SMARCC1		Transcription(1.0)
chr17	61912819	61920186	-	17.9031	27.0388	42.0091	26.5174	15.7888	21.6275	26.3621	SMARCD2		Transcription(1.0)
chr17	38800554	38804127	-	11.8236	15.4058	27.9186	17.3265	11.5275	16.4065	18.2439	SMARCE1	X	Transcription(1.0)	Recepters(1.0)
chr10	112327361	112335160	+	24.4711	28.1235	37.9165	60.3572	23.4941	39.5074	16.1648	SMC3		DNA replication(1.0)	Cytoskeleton(1.0)
chr9	72873896	72879854	+	23.2098	15.2352	13.6357	14.6821	11.0993	21.772	19.2253	SMC5		Splicing(0.91)
chr18	2654897	2670689	+	24.755	18.1018	42.3651	46.5921	34.4999	38.5919	50.4892	SMCHD1		Metabolism(1.0)
chr22	39898267	39906969	+	31.3344	16.881	35.6009	19.5269	16.2495	31.6497	21.1493	SMCR7L		-
chr14	91973992	91976811	-	77.2576	66.5258	91.6645	93.4031	63.8036	77.3133	61.5754	SMEK1		-
chr2	55845037	55851411	-	58.4546	46.3899	55.6317	42.0757	46.3742	42.0995	38.8675	SMEK2		-
chr1	156247582	156252643	-	20.3171	22.8607	13.5102	26.2683	32.5603	13.5554	15.2506	SMG5		Proteolysis(1.0)
chr1	183441430	183473356	+	15.8328	17.7131	34.4984	15.4665	15.6445	20.0985	22.775	SMG7		Translation(0.91)	Cytoskeleton(0.91)
chr17	57287137	57290590	+	19.9779	15.0704	17.6984	24.1227	29.3611	28.5869	10.415	SMG8		RNA processing(0.82)
chr19	44255211	44258980	-	18.5516	15.1669	11.416	13.5176	20.2729	10.2977	11.0681	SMG9		RNA processing(0.82)
chr10	112058410	112064753	-	14.3049	17.7299	40.8579	40.2509	26.8131	39.726	14.5922	SMNDC1		Splicing(0.91)
chr9	33072911	33076780	-	14.277	13.7188	18.3791	21.5023	14.0702	11.3082	13.5669	SMU1		Splicing(1.0)
chr7	98718882	98741998	-	22.2795	18.005	25.6859	21.2422	16.9333	11.0058	15.3995	SMURF1		Vesicles(1.0)	Proteolysis(1.0)	Autophagy(1.0)
chr17	62651281	62652323	-	10.0982	15.1207	11.4063	22.5108	17.6272	11.2122	13.7158	SMURF2		Proteolysis(1.0)	Intracellular localization(1.0)
chr7	127292144	127313075	+	22.628	19.4379	22.3373	14.0312	12.066	23.8688	23.2566	SND1	X	Translation(1.0)	Vesicles(1.0)
chr1	38016641	38020117	-	20.9258	21.3292	21.5858	18.4307	13.5041	13.4255	10.1528	SNIP1		RNA processing(1.0)
chr10	120800472	120842103	-	42.478	23.775	38.7467	26.8788	25.8428	54.8275	57.3303	SNORA19		-
chr3	43337995	43346963	+	26.9017	52.516	69.2163	50.7021	28.9651	42.156	32.2079	SNRK		Signaling(0.43)
chr2	96969666	96972591	-	11.2933	12.982	24.5272	11.1956	15.919	14.7206	10.2096	SNRNP200		Splicing(1.0)	Translation(1.0)
chr1	31765647	31769679	-	26.4531	23.9694	18.3401	21.8669	21.9572	15.9791	25.7259	SNRNP40		Splicing(1.0)	Translation(1.0)
chr6	7590322	7594051	+	18.1143	19.8031	26.3477	16.7373	11.8566	16.9933	23.3324	SNRNP48		Splicing(0.77)
chr19	49588676	49596770	+	27.359	36.9515	34.3554	59.7461	30.5543	42.3138	39.1124	SNRNP70		Splicing(1.0)	Translation(1.0)	Protein folding(1.0)	Signaling(1.0)
chr19	41257058	41263839	+	21.9048	41.1129	49.6133	54.6423	60.6208	34.5014	40.2126	SNRPA		Translation(1.0)
chr15	101827687	101835491	-	14.2915	16.5222	37.419	19.6834	14.9517	48.6383	29.4157	SNRPA1		Splicing(1.0)	Translation(1.0)	Signaling(1.0)
chr20	2445280	2451455	-	12.9651	16.4534	27.892	58.6327	31.289	22.101	50.0449	SNRPB		Splicing(1.0)	Translation(1.0)
chr20	16710595	16712662	+	14.8955	14.2596	32.0306	16.9698	25.0049	30.6316	11.3819	SNRPB2		Splicing(1.0)	Translation(1.0)
chr6	34725255	34730265	+	16.5612	15.7477	23.9169	36.3645	31.5104	20.8071	16.809	SNRPC		Splicing(1.0)	Translation(1.0)
chr18	19192240	19208637	+	34.3834	13.1662	32.3453	42.404	31.8871	28.8246	65.0126	SNRPD1		Splicing(1.0)	Translation(1.0)
chr22	24951556	24964482	+	14.0113	21.0784	23.813	22.6154	21.8803	32.1193	21.4284	SNRPD3		Splicing(1.0)	Translation(1.0)
chr1	203830757	203834074	+	21.9646	15.9061	18.9723	22.6269	20.4004	30.79	22.1207	SNRPE		Splicing(1.0)	Translation(1.0)
chr12	96252688	96258284	+	28.8544	12.6739	33.256	27.135	32.4081	19.3911	19.4794	SNRPF		Splicing(1.0)	Translation(1.0)
chr2	70509070	70520746	-	22.7414	17.4914	20.9293	26.1831	27.9625	23.0687	41.562	SNRPG		Splicing(1.0)	Translation(1.0)
chr14	78220626	78227570	-	22.166	20.0526	31.6137	24.2702	28.111	19.4501	14.9268	SNW1		Recepters(1.0)	Transcription(1.0)	Cell cycle(1.0)	Signaling(1.0)	Splicing(1.0)
chr15	64387161	64405649	+	21.9646	20.9763	21.271	31.1358	22.1953	23.6733	15.6372	SNX1		Golgi/ER(1.0)	Intracellular localization(1.0)	Recepters(1.0)
chr5	122110688	122129366	+	12.4352	12.908	18.7732	24.0381	10.0391	10.7421	12.5729	SNX2		Intracellular localization(1.0)	Recepters(1.0)
chr6	108567428	108582455	-	18.2686	38.1621	31.2975	46.9494	15.4604	19.5583	14.2873	SNX3		Vesicles(1.0)	Phagocytosis/phagosomes(1.0)	Transmembrane transport(1.0)
chr20	17929835	17949472	-	31.5218	32.918	43.5219	43.759	20.3598	31.4305	46.2246	SNX5		Recepters(1.0)
chr2	46926360	46956886	+	19.1994	21.1374	17.2439	18.4416	16.7978	26.9869	11.9124	SOCS5		Recepters(1.0)	Signaling(1.0)
chr21	33032007	33037008	+	13.9506	11.272	15.2911	12.308	10.2262	23.8013	14.4426	SOD1		Apoptosis(1.0)	Mitochondria(1.0)	Protein folding(1.0)	Endo-/Exocytosis(1.0)	Transmembrane transport(1.0)	Signaling(1.0)	Vesicles(1.0)	Recepters(1.0)	Metabolism(1.0)
chr16	577725	592790	+	19.3632	29.895	19.978	34.7686	23.0654	31.4451	32.5362	SOLH		-
chr21	34915351	34936904	+	18.7812	50.7655	50.1228	44.7931	27.3774	45.458	93.2442	SON		Splicing(0.91)
chr14	50689927	50698268	-	13.801	12.6739	12.9386	11.6231	15.9287	14.5692	14.9268	SOS2		Signaling(0.84)
chr6	21593953	21603370	+	28.9184	18.9475	16.5804	11.4841	19.4994	33.2103	18.3325	SOX4		Transcription(1.0)	Cell cycle(1.0)	Metabolism(1.0)
chr2	174820550	174828946	-	47.2749	39.7713	57.9316	98.5223	55.2311	43.842	55.3451	SP3		Transcription(0.93)
chr19	11260974	11266521	-	13.3242	20.0512	37.3175	27.4896	15.5619	15.4647	13.103	SPC24		Cytoskeleton(0.91)
chr11	74659368	74676280	+	12.4466	16.1586	13.1723	19.6161	17.3361	17.8058	16.6267	SPCS2		Golgi/ER(1.0)
chr4	177240986	177249621	+	19.804	17.1485	36.13	18.0908	28.7771	14.0222	23.7999	SPCS3		Golgi/ER(1.0)
chr22	24666804	24668709	+	24.8309	28.6027	13.4081	28.026	15.2987	10.9263	15.4217	SPECC1L		Cytoskeleton(1.0)
chr1	16174205	16236439	+	20.5115	33.6733	44.7358	45.9206	32.3397	48.3317	20.3643	SPEN	X	Vesicles(1.0)
chr13	36904157	36920910	-	14.46	14.7477	22.5812	10.9493	23.0348	22.387	26.6559	SPG20		Recepters(0.86)
chr11	47382711	47401380	-	34.272	38.2195	44.7126	34.3741	34.8878	25.0648	36.2055	SPI1		Transcription(1.0)	Metabolism(1.0)	Apoptosis(1.0)
chr9	91003341	91025144	+	18.1463	12.7691	12.832	20.4168	16.3671	17.0411	14.2873	SPIN1		Cytoskeleton(0.87)
chr16	29672664	29683686	+	17.7184	41.2105	40.893	21.022	19.1887	43.1905	23.7543	SPN		Vesicles(1.0)	Protein folding(1.0)	Metabolism(1.0)
chr2	139259110	139277663	+	18.5662	20.1715	16.7902	14.7578	12.7989	10.2977	26.0919	SPOPL		Proteolysis(1.0)
chr2	65625876	65660790	-	14.0924	18.5182	30.3911	13.0997	14.5761	26.596	28.0132	SPRED2		Recepters(1.0)	Signaling(1.0)
chr11	18642512	18655930	-	11.9682	13.1985	13.3073	12.183	11.9243	11.1399	17.1448	SPTY2D1		Cell cycle(0.86)
chr16	30709674	30713879	+	19.3663	27.7004	14.7237	20.305	23.9959	16.6379	13.9092	SRCAP		Golgi/ER(1.0)
chr22	42229104	42260207	+	12.9302	26.2362	34.3756	24.6702	13.2721	30.5378	19.5231	SREBF2		Transcription(1.0)	Intracellular localization(1.0)	Signaling(1.0)	Golgi/ER(1.0)	Vesicles(1.0)	Transmembrane transport(1.0)
chr5	65440100	65452913	+	25.8064	20.711	19.3924	34.81	23.1691	26.8885	28.5747	SREK1		Splicing(1.0)
chr1	11117379	11121350	-	35.9068	40.148	20.6649	21.6476	15.1183	30.6877	16.9673	SRM		Metabolism(0.86)
chr15	40328512	40332042	-	25.2593	28.5446	21.2464	24.8622	10.851	14.6132	10.2096	SRP14		Golgi/ER(1.0)	Translation(1.0)	Intracellular localization(1.0)
chr5	112196930	112201065	+	10.2664	21.8182	25.8773	24.4137	18.8249	16.2838	16.5853	SRP19		Translation(1.0)	Intracellular localization(1.0)
chr14	35452187	35457644	+	15.5219	17.4748	15.937	23.0855	16.4514	11.1079	14.0294	SRP54		Golgi/ER(1.0)	Translation(1.0)	Intracellular localization(1.0)
chr4	57331441	57338193	+	21.0254	16.843	14.8547	11.3795	20.6349	19.8927	19.1011	SRP72		Translation(1.0)	Intracellular localization(1.0)
chr1	225965583	225973178	+	16.3312	20.4407	44.0581	47.9945	28.68	24.5386	38.8145	SRP9		Translation(1.0)	Intracellular localization(1.0)	Recepters(1.0)
chr11	126136375	126138835	-	15.7674	18.5106	22.7406	16.5222	23.5846	20.1327	14.9355	SRPR		-
chr1	24969721	24974974	+	32.1934	46.2141	32.4681	49.2255	24.0905	34.6133	34.0319	SRRM1		Splicing(0.91)
chr16	2802643	2819555	+	24.6599	49.7466	62.6249	51.8559	36.2524	44.8177	84.9922	SRRM2		Splicing(1.0)
chr7	100472684	100480251	+	27.9642	16.7031	35.7521	12.3627	20.1099	44.3685	23.6854	SRRT		Transcription(1.0)
chr17	56078552	56084699	-	12.2409	26.2751	38.7467	49.4371	39.655	30.4597	35.0214	SRSF1		Splicing(0.93)
chr1	24297845	24306882	-	31.0047	19.9759	53.13	52.8423	42.6237	39.5537	55.1989	SRSF10		Splicing(1.0)	Protein folding(1.0)
chr1	70686949	70697639	+	29.9547	36.3215	47.0799	54.8481	52.5957	34.53	47.9523	SRSF11		Splicing(0.91)
chr17	74727163	74733424	-	30.1466	37.0438	50.3624	50.3193	21.5553	83.0854	34.4808	SRSF2	X	Splicing(1.0)
chr6	36562095	36569932	+	26.5749	29.1966	48.319	63.2077	23.3627	44.9576	70.0735	SRSF3	X	Splicing(0.91)
chr1	29486478	29508446	-	31.8974	19.1654	33.6137	16.9672	29.7192	27.2017	25.0987	SRSF4		Splicing(1.0)
chr20	42086490	42089411	+	20.2729	35.7438	54.4991	63.4141	29.8368	50.3234	33.7918	SRSF6		Apoptosis(1.0)	Splicing(1.0)
chr2	38969224	38978526	-	15.9729	34.3305	55.3447	49.092	12.932	50.0679	19.1822	SRSF7		Splicing(1.0)	Vesicles(1.0)
chr12	120899943	120908642	-	19.4607	25.0368	27.2383	37.6085	17.3206	45.6851	17.446	SRSF9		Splicing(1.0)
chr18	23662362	23670749	-	15.2652	14.1867	16.7788	21.6985	17.5882	17.2948	19.1922	SS18	X	Recepters(0.86)
chr20	60713927	60733909	+	19.5702	15.7556	48.447	22.6578	22.7517	49.1547	26.3595	SS18L1	X	Cytoskeleton(0.91)
chr3	42632423	42635928	+	12.0805	16.2484	12.0502	25.6518	14.8211	14.0123	13.8211	SS18L2		Transcription(0.54)
chr2	170655174	170662267	+	23.4854	12.3794	21.1417	29.7443	20.6064	14.8996	23.495	SSB		RNA processing(1.0)	Translation(1.0)
chr19	18529548	18540081	+	32.167	35.6882	19.1758	35.5139	11.8915	36.5517	13.7187	SSBP4		Transcription(0.93)
chr17	28248136	28257504	-	22.3533	13.6012	20.865	19.5425	13.7828	14.3596	12.6067	SSH2		Metabolism(0.89)
chr1	155987759	155990894	-	24.2588	19.2641	13.5358	27.8845	14.063	16.0965	12.6997	SSR2		Intracellular localization(0.93)
chr3	156266680	156272941	-	10.6486	11.6745	19.3867	18.4844	10.8605	16.6631	17.296	SSR3		Intracellular localization(1.0)
chr11	57099058	57103513	-	15.025	18.1774	15.4987	12.795	28.0997	22.9602	16.3433	SSRP1		Transcription(0.86)
chr1	1496692	1511062	-	41.8224	23.0708	29.5745	26.1231	16.8611	20.8711	51.0458	SSU72		Transcription(1.0)
chr22	41245503	41252614	-	32.4909	18.8563	16.1251	31.5962	39.1949	16.6893	13.6944	ST13		Vesicles(1.0)	Protein folding(1.0)
chr15	80213140	80216157	-	17.7113	27.754	37.7792	15.2513	11.8392	28.135	14.2287	ST20		-
chr11	126224274	126234167	+	16.3578	30.3932	22.9897	26.0679	13.0398	29.8537	16.3433	ST3GAL4		Golgi/ER(1.0)	Metabolism(1.0)
chr3	136455708	136471147	-	21.9701	21.5251	26.7534	44.498	21.105	21.1544	34.4018	STAG1	X	Cytoskeleton(1.0)
chr2	96856452	96874615	-	18.9586	19.9254	32.0282	37.4554	27.4753	43.1632	40.7323	STARD7		Mitochondria(1.0)
chr1	47773989	47779741	-	13.571	15.4457	23.1327	21.125	25.4944	14.9268	22.1506	STIL	X	Cytoskeleton(1.0)	Transmembrane transport(1.0)
chr11	63953596	63962258	+	24.5271	27.2883	48.8576	30.1215	20.9597	37.0005	22.8321	STIP1		Golgi/ER(1.0)	Protein folding(1.0)
chr5	171602486	171615309	-	20.4696	25.0601	21.9095	19.3679	26.0652	28.0443	15.3293	STK10		Vesicles(1.0)
chr19	1205779	1219602	+	35.4226	30.8672	38.8171	24.5201	46.605	41.394	23.197	STK11	X	Recepters(1.0)	Vesicles(1.0)	Cell cycle(1.0)	Signaling(1.0)
chr13	99207844	99229387	-	16.2132	18.5392	24.4175	15.6193	17.2023	26.6516	20.1373	STK24		Golgi/ER(1.0)	Vesicles(1.0)
chr10	134139429	134145398	-	29.0269	19.4745	24.0234	23.4289	20.7259	12.7365	17.0813	STK32C		Signaling(0.7)
chr20	2083316	2098194	+	19.4311	18.1732	34.3756	30.5462	16.797	24.5843	21.0112	STK35		Signaling(0.43)
chr20	43594815	43601723	+	21.3563	20.6163	31.3664	22.908	13.7799	10.5408	14.9103	STK4		Transcription(1.0)	Apoptosis(1.0)
chr1	26228579	26232903	-	19.8239	14.7477	16.0153	18.824	30.9862	16.6727	13.7167	STMN1		Cytoskeleton(1.0)	Vesicles(1.0)	Recepters(1.0)	Signaling(1.0)
chr12	16035321	16041720	+	15.2892	11.8167	19.4857	37.5815	27.6914	21.5341	37.5222	STRAP		Recepters(1.0)
chr14	31485958	31495630	-	28.6165	32.3853	38.3928	35.1007	29.658	30.5799	28.8978	STRN3		Golgi/ER(1.0)	Recepters(1.0)
chr19	47239871	47250515	-	26.2937	27.1068	46.8048	34.0893	18.2013	33.654	21.927	STRN4		-
chr11	125462679	125469848	+	19.5702	10.8596	20.1458	13.7449	16.4667	13.5698	16.7298	STT3A		Translation(0.93)
chr3	31613753	31638523	+	49.6956	47.5094	53.0629	69.9691	29.8945	58.951	86.1297	STT3B		Translation(0.93)	Proteolysis(0.93)
chr1	28099601	28104262	+	13.0862	10.0957	16.7902	12.4385	11.8827	12.1005	12.4851	STX12		Transcription(1.0)	Recepters(1.0)
chr20	57225972	57239387	+	21.5968	14.9733	17.3358	25.1619	13.1507	20.6127	16.4484	STX16		Golgi/ER(1.0)	Recepters(1.0)
chr5	32585546	32601197	+	23.4815	36.7852	33.9632	22.9127	26.405	38.9898	34.6879	SUB1		Transcription(1.0)	Vesicles(1.0)	Signaling(1.0)
chr13	48570325	48575496	-	19.762	14.4654	13.9488	15.8075	11.1929	11.55	12.8412	SUCLA2		Vesicles(1.0)	Mitochondria(1.0)	Metabolism(1.0)
chr13	53224127	53226472	+	13.7106	17.3315	18.065	22.8507	12.4427	10.7421	12.3358	SUGT1		Transcription(1.0)
chr2	203088285	203103450	-	18.0874	17.0016	14.7805	29.0683	20.3332	12.0829	19.854	SUMO1		Cytoskeleton(1.0)	Transcription(1.0)	Transmembrane transport(1.0)	DNA repair(1.0)	Translation(1.0)	Proteolysis(1.0)
chr17	73164585	73179006	-	40.1714	34.663	27.1227	43.7339	23.9599	33.9026	38.9804	SUMO2		DNA repair(1.0)	Proteolysis(1.0)
chr21	46228941	46237733	-	21.5985	29.4229	23.1772	19.0619	17.7588	32.8142	10.9197	SUMO3		DNA repair(1.0)
chr14	21840522	21852162	-	12.7503	17.9289	23.4628	14.8391	13.3191	14.4283	19.3611	SUPT16H		Transcription(1.0)
chr17	56415647	56430611	-	23.196	18.0259	25.1032	15.3539	23.055	16.9003	20.0877	SUPT4H1		Transcription(1.0)
chr19	39934783	39944251	+	25.2032	21.4648	34.8822	16.7128	17.9248	12.6652	15.8169	SUPT5H		RNA processing(1.0)	Transcription(1.0)
chr17	26985930	26994281	+	22.333	13.9104	25.4552	14.6609	26.4682	19.6075	19.4917	SUPT6H		Transcription(1.0)
chr10	70939946	70946855	+	14.6951	15.8088	17.8004	13.3964	12.7642	14.1612	15.2101	SUPV3L1		Mitochondria(1.0)
chr9	136231743	136242977	-	30.9124	29.5471	30.3453	39.5129	17.9248	46.35	26.955	SURF4		Golgi/ER(1.0)	Lysosome(1.0)
chr9	136199832	136203672	-	25.3153	13.7188	25.0447	20.4168	18.9381	18.867	10.1804	SURF6		Ribosomes(1.0)
chr10	14920862	14930389	+	13.9055	10.2891	12.9386	15.9316	12.829	25.8605	12.5729	SUV39H2		Cell cycle(0.86)	Signaling(0.86)
chr11	67955761	67981049	-	23.4753	21.5182	30.2579	19.0327	19.5489	13.55	26.867	SUV420H1		-
chr17	29058745	29059238	+	17.5783	19.8133	19.961	19.3697	12.9214	21.8015	11.4299	SUZ12P		-
chr9	93563212	93581989	+	45.9048	36.9739	46.6971	14.4127	30.8519	70.5602	16.809	SYK	X	Phagocytosis/phagosomes(1.0)	Recepters(1.0)	Metabolism(1.0)	Transmembrane transport(1.0)	Signaling(1.0)
chr6	86324980	86353070	-	28.0226	52.8794	61.0034	82.4448	36.6883	85.9423	39.4305	SYNCRIP		Transcription(1.0)	Translation(1.0)
chr6	149678633	149690776	+	26.9582	43.2094	61.9397	46.041	39.5048	31.7453	33.8252	TAB2		Proteolysis(1.0)	Recepters(1.0)
chr4	1723173	1726652	+	31.4629	18.906	40.7876	32.3123	23.6785	40.3019	15.088	TACC3		Cytoskeleton(1.0)
chr17	34136401	34137723	+	16.8884	18.5325	28.8571	24.3505	15.9364	25.6802	15.9377	TAF15	X	Transcription(0.86)
chr20	60633896	60640908	-	45.607	30.3763	36.6895	34.4979	49.5245	45.9386	43.3754	TAF4		Transcription(1.0)	Recepters(1.0)
chr1	229749676	229763840	-	22.4945	18.5691	15.5384	21.4342	23.0165	23.9268	15.6622	TAF5L		Transcription(1.0)
chr5	68656373	68667105	-	26.921	25.966	44.501	57.7166	36.5443	40.1641	31.5122	TAF9		Transcription(1.0)	Translation(1.0)	Apoptosis(1.0)
chr11	746752	757970	+	31.9794	27.2025	45.3162	32.8192	12.6534	43.0115	31.6279	TALDO1		Vesicles(1.0)	Metabolism(1.0)	Signaling(1.0)
chr17	27724849	27736440	+	30.5551	37.4169	42.6112	51.0718	57.045	30.7699	33.1016	TAOK1		Vesicles(1.0)	Cell cycle(1.0)	Signaling(1.0)
chr16	29985183	29989605	+	29.8562	17.4437	20.2607	13.6108	18.3138	18.7711	20.3322	TAOK2		Recepters(1.0)	Cytoskeleton(1.0)	Cell cycle(1.0)	Signaling(1.0)
chr12	118773794	118799780	-	59.7785	46.8747	75.6118	55.4964	60.7888	59.5009	47.3781	TAOK3		Cell cycle(1.0)	Signaling(1.0)
chr1	234606545	234614816	-	32.0069	20.6975	15.0342	11.3907	21.769	18.0931	13.2183	TARBP1		Splicing(1.0)
chr5	33441076	33449631	+	13.3618	25.3619	26.3667	24.5237	35.5041	26.1618	28.5747	TARS		Vesicles(1.0)	Cytoskeleton(1.0)
chr7	27782172	27794255	+	17.6702	16.285	21.6441	25.0519	15.5057	43.1472	19.0644	TAX1BP1		Transcription(1.0)	Vesicles(1.0)
chr16	30374350	30381800	-	27.6387	26.1375	41.8586	14.5669	21.9631	24.8254	12.135	TBC1D10B		Intracellular localization(0.86)
chr12	72233039	72246283	+	25.9247	18.4442	14.0421	18.1183	19.701	16.2454	21.7168	TBC1D15		Vesicles(0.76)
chr15	78343673	78370284	-	18.2147	22.6231	16.8594	18.1402	10.3706	29.8537	27.8066	TBC1D2B		Vesicles(0.76)
chr12	64845135	64849124	+	14.6615	25.0273	25.3759	12.553	14.1449	12.387	14.6341	TBK1		Cell cycle(1.0)	Metabolism(1.0)	Signaling(1.0)
chr3	176853293	176915239	-	60.7289	43.2353	51.7668	70.8031	37.4908	51.6961	41.8683	TBL1XR1	X	Transcription(0.93)
chr7	72987055	72992981	-	27.6334	25.6618	17.9614	28.6394	19.0822	23.9157	11.2506	TBL2		Golgi/ER(0.87)
chr6	170863451	170866666	+	20.2415	22.0975	23.7757	21.8515	13.3191	15.7108	18.7447	TBP		Transcription(1.0)	Recepters(1.0)
chr1	168194784	168202727	+	19.2232	14.0527	17.0485	20.4037	10.7041	22.6346	18.1553	TBX19		Transcription(0.93)
chr8	54919191	54934899	-	11.8355	14.3368	13.3787	15.9937	16.5476	24.9252	10.6966	TCEA1	X	RNA processing(1.0)
chr8	74862787	74884510	-	33.4564	40.5093	32.686	32.8004	43.4459	36.1922	19.9024	TCEB1		Transcription(1.0)
chr1	24069440	24075805	+	18.4747	16.2691	26.2764	11.5945	11.6293	11.6905	17.9572	TCEB3		Transcription(1.0)
chr5	145826870	145837723	+	35.1182	25.0314	19.2201	34.8694	17.3376	44.3782	65.9667	TCERG1		Transcription(1.0)
chr15	57200239	57246626	+	17.7113	35.5004	45.981	48.6391	16.7978	35.746	12.5729	TCF12	X	Transcription(1.0)
chr19	1636148	1652638	-	38.7114	28.2578	18.8685	31.7595	14.1449	41.7182	13.8978	TCF3	X	Transcription(1.0)
chr5	149737219	149740788	+	10.8956	21.056	20.4212	12.0954	13.2738	18.9978	20.0877	TCOF1		Translation(0.55)
chr6	160205482	160210775	-	30.2262	33.8189	41.8464	49.557	21.0886	58.0585	29.781	TCP1		Cytoskeleton(1.0)	Transcription(1.0)	DNA replication(1.0)	Protein folding(1.0)	Signaling(1.0)	Golgi/ER(1.0)	Proteolysis(1.0)	Vesicles(1.0)	Transmembrane transport(1.0)
chr16	2009499	2017675	-	24.6118	25.8047	25.7426	44.4664	29.6158	30.0648	18.7175	TCRBV20S1		-
chr12	104357714	104370584	+	16.1074	12.9421	18.7095	17.7299	26.9218	19.4516	15.5523	TDG		DNA repair(1.0)
chr19	14645268	14646120	+	30.19	36.5949	28.8571	30.6472	42.6022	22.071	29.9625	TECR		Metabolism(1.0)
chr16	1543331	1548018	+	27.061	14.7477	26.6614	12.7854	12.1444	24.4696	13.236	TELO2		Transcription(1.0)	Protein folding(1.0)
chr16	69414938	69420177	-	16.7912	19.3545	14.542	20.3706	12.5131	12.5045	11.9111	TERF2		DNA replication(1.0)	Cell cycle(1.0)	Metabolism(1.0)	Transmembrane transport(1.0)	Signaling(1.0)
chr16	75676115	75688587	+	19.132	21.8014	33.6137	38.5737	29.7413	16.6727	19.9476	TERF2IP		Cell cycle(1.0)	Signaling(1.0)	Transmembrane transport(1.0)
chr2	74264984	74272980	+	13.111	14.6355	17.6048	11.8706	17.3768	11.9356	12.5912	TET3		Cell cycle(1.0)	Metabolism(1.0)
chr9	103102825	103115939	-	19.8641	25.324	35.0784	31.6371	23.5525	38.2756	32.9872	TEX10		Splicing(0.64)
chr16	4311551	4322876	-	29.5112	17.8244	16.1726	26.2839	15.1326	17.9035	16.0449	TFAP4		Transcription(1.0)	Signaling(1.0)
chr1	246726491	246729550	-	22.2336	12.0556	20.5284	25.59	23.6506	19.9024	12.2247	TFB2M		Transcription(1.0)	Mitochondria(1.0)
chr12	51553302	51566845	-	25.0584	13.951	21.3605	13.3337	14.7329	14.4745	14.3578	TFCP2		Transcription(1.0)
chr13	114238545	114275139	+	25.9927	23.3219	27.5081	23.3884	18.1087	28.3496	19.908	TFDP1		Mitochondria(1.0)	Cell cycle(1.0)
chr3	100428326	100439647	+	18.2797	21.2964	21.8806	21.9853	31.8728	20.4117	27.5412	TFG	X	Golgi/ER(1.0)
chr3	195800362	195809330	-	35.4515	38.1293	35.0829	21.4342	16.7164	40.8134	67.3343	TFRC	X	Recepters(1.0)	Vesicles(1.0)	Cell cycle(1.0)	Transmembrane transport(1.0)
chr9	101867299	101896263	+	15.5582	19.3443	31.3664	19.459	20.5337	70.7118	10.538	TGFBR1		Recepters(1.0)	Cytoskeleton(1.0)	Cell cycle(1.0)	Signaling(1.0)
chr2	105925866	105947523	-	12.3775	15.3229	19.8241	16.0004	12.7368	26.235	11.6738	TGFBRAP1		Vesicles(1.0)
chr20	35202257	35209101	+	21.1615	16.3183	21.7601	25.2746	16.4679	17.9901	21.9459	TGIF2-C20ORF24		-
chr2	85545267	85555367	-	25.0743	17.1624	24.5054	32.488	52.3951	34.4474	27.0003	TGOLN2		Golgi/ER(1.0)	Vesicles(1.0)	Intracellular localization(1.0)
chr8	56686044	56698392	+	17.2721	21.0238	21.6981	24.0536	23.6485	22.2979	22.8598	TGS1		RNA processing(1.0)
chr20	57556270	57562815	+	30.6795	26.2132	36.2116	32.442	19.8333	22.3708	25.5397	TH1L		-
chr2	242570183	242576767	-	16.5612	13.8652	17.9124	12.183	10.1743	22.5206	20.6037	THAP4		Transcription(0.43)
chr19	2785473	2792072	+	21.4045	18.6332	22.2868	30.6137	14.3576	20.6752	21.7703	THOP1		Mitochondria(1.0)
chr1	36709377	36726158	+	55.4688	40.3756	43.4361	57.7507	58.1951	53.4612	55.4004	THRAP3	X	Splicing(1.0)	Vesicles(1.0)	Recepters(1.0)
chr2	40000796	40006701	-	24.1518	17.1624	18.6587	22.0977	14.5869	20.7869	12.9887	THUMPD2		RNA processing(0.73)
chr2	70462904	70475725	-	36.2638	19.2063	26.1369	23.4289	34.1232	27.2524	18.3862	TIA1		Translation(1.0)
chr10	121340939	121356412	-	21.0494	16.0059	25.5728	31.5509	21.5364	35.9371	23.1389	TIAL1		Translation(1.0)
chr8	144679974	144683328	+	11.6901	16.18	24.3554	18.0286	14.5671	22.8233	10.5736	TIGD5		-
chr19	8004643	8008552	-	20.9253	10.8427	12.0502	18.3337	16.7537	16.2447	15.281	TIMM44		Mitochondria(1.0)	Protein folding(1.0)
chr19	39971461	39974371	+	16.881	20.1365	12.6572	22.4945	13.1507	14.0873	20.9853	TIMM50		Mitochondria(1.0)	Recepters(1.0)
chr14	58890417	58893983	-	22.0816	15.2314	20.0883	29.4235	20.9187	11.3983	10.9129	TIMM9		Mitochondria(1.0)	Protein folding(1.0)
chr3	156392448	156410114	+	14.6776	12.402	27.0615	14.6389	13.7117	19.8851	11.249	TIPARP		Metabolism(0.89)
chr3	53273400	53290470	-	38.3184	31.5277	44.4295	43.349	20.9459	35.3818	35.1279	TKT		Vesicles(1.0)	Metabolism(1.0)
chr2	171975121	172017858	-	22.7237	19.2107	31.2444	27.538	18.6498	24.4399	29.3448	TLK1		Transcription(0.76)
chr1	62186489	62190866	-	18.6314	16.9003	12.9237	19.6368	14.9951	11.3082	16.5071	TM2D1		Signaling(0.58)
chr12	98906521	98932746	+	20.9972	25.6514	34.8822	46.6717	20.5848	39.4349	56.5692	TMPO		Transcription(0.39)
chr18	66378740	66382800	-	24.5409	22.4469	15.4987	16.7943	20.5096	15.0695	14.8905	TMX3		Vesicles(1.0)	Endo-/Exocytosis(1.0)
chr12	6441322	6452063	-	34.1933	31.5532	31.7723	24.9531	21.9993	83.0181	31.8025	TNFRSF1A		Signaling(1.0)
chr10	93557470	93565801	+	10.5417	18.5745	23.5063	23.7924	17.9048	17.8238	30.6782	TNKS2		Cytoskeleton(1.0)	DNA replication(1.0)	Metabolism(1.0)	Transmembrane transport(1.0)
chr5	72105157	72200767	+	14.0608	18.1774	61.9513	93.0843	12.4427	20.5202	17.7163	TNPO1		Vesicles(1.0)	Intracellular localization(1.0)	Ribosomes(1.0)
chr7	128678697	128695182	-	31.9005	34.2231	45.1498	49.3575	45.6141	32.6383	48.2481	TNPO3		Transmembrane transport(0.65)
chr7	5400075	5441668	-	39.7382	58.586	86.3956	36.553	91.6362	50.8407	38.656	TNRC18		Mitochondria(0.8)
chr16	24740419	24761266	+	10.5552	13.0073	13.4322	20.4171	14.5526	23.9596	22.1193	TNRC6A		Golgi/ER(1.0)	Splicing(1.0)	Translation(1.0)
chr22	40573984	40591123	+	21.3512	13.6207	29.4145	15.4636	13.7235	13.4829	18.4537	TNRC6B		RNA processing(1.0)	Splicing(1.0)	Translation(1.0)
chr22	41834692	41844179	-	31.3951	17.5613	26.7133	22.5409	17.1192	29.8537	21.0064	TOB2		Recepters(1.0)
chr1	235280476	235292539	-	28.9184	29.3663	27.5111	43.6846	19.0421	55.9292	40.1123	TOMM20		Mitochondria(1.0)	Protein folding(1.0)
chr19	45394455	45400619	+	22.9785	31.2102	21.4398	30.9106	27.633	33.4738	25.5387	TOMM40		Mitochondria(1.0)
chr9	37585365	37592842	-	30.6283	23.4938	17.6544	23.1165	12.2092	23.9734	45.3266	TOMM5		Mitochondria(1.0)
chr6	41756179	41757493	+	11.4458	11.012	12.5282	11.1153	12.6953	14.2927	10.8438	TOMM6		Mitochondria(1.0)
chr3	100105522	100119954	-	23.2458	22.3517	39.6001	52.1359	35.4776	14.8952	36.5842	TOMM70A		-
chr8	145666909	145669832	-	13.5709	21.7036	20.7358	20.441	17.1971	25.5084	10.8438	TONSL		Transcription(1.0)	DNA replication(1.0)
chr20	39657451	39689989	+	28.7631	22.8404	21.8891	31.3575	14.0498	33.6808	25.2866	TOP1	X	Transcription(1.0)	DNA replication(1.0)	Cell cycle(1.0)	Metabolism(1.0)	Splicing(1.0)
chr17	38571487	38574203	-	21.8106	16.285	21.1815	16.6547	22.8977	25.1561	17.6212	TOP2A		Transcription(1.0)	DNA replication(1.0)	Cell cycle(1.0)	Apoptosis(1.0)	Cytoskeleton(1.0)	Metabolism(1.0)
chr3	25684830	25706489	-	20.2153	15.9974	19.3937	26.398	25.7287	52.5535	39.8048	TOP2B		Cell cycle(1.0)	Metabolism(1.0)
chr3	133376056	133382181	-	17.4139	29.8285	30.2365	43.3342	20.5431	22.6777	19.7119	TOPBP1		DNA replication(1.0)	Cell cycle(1.0)	Cytoskeleton(1.0)
chr9	32543240	32552818	-	26.6409	29.5114	29.5487	28.3501	16.7506	19.2377	18.0731	TOPORS		Cytoskeleton(1.0)	Recepters(1.0)
chr1	179834868	179847228	-	22.0195	18.005	29.9715	21.6799	29.5364	24.4632	19.5519	TOR1AIP2		Transmembrane transport(1.0)
chr14	21945330	21947560	+	25.7124	12.0637	22.0725	12.3205	14.1449	11.2408	10.3146	TOX4		Cell cycle(0.67)
chr1	224020330	224034235	-	26.8463	30.4256	67.8608	49.3499	31.7666	45.9671	33.3837	TP53BP2		Transcription(1.0)	Mitochondria(1.0)	Signaling(1.0)	Apoptosis(1.0)
chr20	45312065	45318193	-	27.0038	23.879	20.2653	22.8041	18.1087	18.4645	17.9572	TP53RK		Metabolism(0.8)
chr12	6976663	6979484	+	34.0763	32.2391	33.6666	32.1061	19.8459	36.231	15.3002	TPI1		Proteolysis(1.0)	Vesicles(1.0)	Metabolism(1.0)
chr1	154146150	154155616	-	26.2219	24.9594	48.4172	52.0759	38.1292	45.0966	35.2335	TPM3	X	Vesicles(1.0)	Cytoskeleton(1.0)
chr13	103249312	103268372	+	29.8352	30.885	38.8002	35.7656	38.2357	26.0848	48.9077	TPP2		Proteolysis(1.0)
chr1	186338855	186344390	-	24.8173	10.9727	21.0045	16.5048	17.7578	17.3995	21.6877	TPR	X	Cytoskeleton(1.0)	Intracellular localization(1.0)	Cell cycle(1.0)	Signaling(1.0)
chr3	127301802	127309550	-	22.7606	14.3489	29.1207	20.0712	12.7073	31.8567	12.5742	TPRA1		Cell cycle(1.0)
chr13	45911484	45915338	-	12.3592	11.0549	32.0855	22.546	13.1132	36.3269	21.4611	TPT1		Vesicles(1.0)	Cytoskeleton(1.0)
chr7	23557204	23572127	-	24.2588	18.9054	44.3381	30.5422	27.7766	75.7532	46.0769	TRA2A		Splicing(0.77)
chr3	185633332	185655862	-	19.896	31.2299	55.5369	38.3166	41.9939	29.8172	88.558	TRA2B		Splicing(1.0)
chr22	50624267	50629136	+	21.3125	26.5387	55.8372	29.3685	16.3136	36.6026	17.8025	TRABD		-
chr14	103243867	103268148	+	21.9701	19.6424	23.5063	16.9755	30.8771	52.8493	12.0208	TRAF3		Transcription(1.0)	Proteolysis(1.0)	Recepters(1.0)
chr16	2205713	2214659	+	24.161	21.664	36.1506	29.0469	30.8519	26.2584	23.197	TRAF7	X	Signaling(0.82)
chr3	42119311	42127772	+	13.9374	10.2152	10.1716	10.4206	17.4641	11.5426	10.0736	TRAK1		Transmembrane transport(1.0)
chr8	71514202	71520477	-	11.9184	17.6217	18.0818	13.1202	10.0529	13.8343	17.691	TRAM1		Golgi/ER(1.0)
chr21	45431461	45453668	+	28.7777	19.8285	28.3292	29.0368	22.8325	34.4054	39.2388	TRAPPC10		Golgi/ER(1.0)	Intracellular localization(1.0)	Signaling(1.0)
chr1	228586173	228594578	-	32.8208	26.9601	47.3492	44.2493	19.0817	43.3814	26.8029	TRIM11		Transcription(0.93)
chr13	50571142	50588346	+	21.0148	12.264	17.7582	31.7624	18.6641	13.6262	16.6993	TRIM13		Golgi/ER(1.0)
chr7	138145152	138170512	+	26.5544	23.1087	23.813	23.0138	24.1719	31.4451	30.3543	TRIM24	X	Transcription(1.0)	Recepters(1.0)
chr19	59055783	59062548	+	32.8004	40.8037	72.1427	91.8227	32.6272	55.4793	70.0232	TRIM28		Proteolysis(1.0)	DNA replication(1.0)	Translation(1.0)	Metabolism(1.0)
chr1	115023088	115053834	-	36.6548	47.0074	51.6091	66.6084	30.3298	37.3152	44.2937	TRIM33	X	Recepters(0.86)
chr7	99511417	99517169	-	10.4996	18.5182	14.8861	17.7497	17.0518	16.659	12.9887	TRIM4		Proteolysis(0.56)
chr5	180671813	180688973	-	28.0048	35.0628	33.2966	26.2683	23.1613	35.422	10.9847	TRIM52		Transcription(0.93)
chr14	92500172	92506751	-	18.4013	14.4047	33.5939	28.2924	24.9814	22.9745	25.3346	TRIP11	X	Golgi/ER(1.0)	Intracellular localization(1.0)
chr2	230760153	230786912	-	28.4682	19.2875	33.6666	20.6174	36.0767	19.7674	14.8988	TRIP12		Proteolysis(1.0)	Recepters(1.0)
chr22	20100863	20104779	-	22.278	27.2025	27.0899	44.4063	29.1379	29.3001	22.712	TRMT2A		RNA processing(0.66)
chr20	5928333	5933253	-	20.725	15.4988	18.3401	15.5645	18.3305	10.6527	12.6067	TRMT6		RNA processing(0.84)
chr14	103994543	103999167	+	25.2781	25.0314	12.5931	13.8369	14.7024	15.5735	13.7167	TRMT61A		RNA processing(0.84)
chr22	46731212	46735082	+	27.9253	17.9289	20.3938	22.4817	21.5431	14.4745	12.1502	TRMU		RNA processing(1.0)	Mitochondria(1.0)
chr18	43669296	43678338	-	12.3816	21.6383	46.6824	28.1147	27.7875	35.7339	45.9881	TRNA_Lys		-
chr20	33674396	33680683	-	22.848	28.445	25.3145	30.3013	16.3451	18.8647	24.137	TRPC4AP		Proteolysis(1.0)
chr15	50965914	50978892	-	14.947	19.3208	13.5488	20.7478	13.4796	22.9703	24.7634	TRPM7		Apoptosis(0.82)
chr7	98475838	98478908	+	23.4437	20.5674	26.9458	31.6871	13.5127	20.1584	11.7466	TRRAP	X	Golgi/ER(1.0)	Transcription(1.0)
chr3	150126330	150138613	+	11.7534	36.726	46.1659	43.3599	13.9456	64.0755	10.309	TSC22D2		Transcription(0.43)
chr12	58176513	58178594	+	10.5417	18.8633	14.9821	25.8927	19.5885	20.8071	17.7259	TSFM		Translation(1.0)	Mitochondria(1.0)
chr2	122513230	122516322	+	14.46	11.254	17.3663	23.724	19.982	23.7102	19.1922	TSN		RNA processing(0.89)
chr1	231666085	231696098	+	11.9609	18.8721	12.4365	40.3952	15.919	11.8835	11.4673	TSNAX		Golgi/ER(1.0)
chr10	82214069	82236166	+	14.5331	10.1801	34.2462	10.6227	17.4843	31.312	13.3708	TSPAN14		Vesicles(1.0)
chr6	116595601	116601059	-	14.402	20.4019	22.8211	24.3699	10.2153	12.762	15.2809	TSPYL1		Cell cycle(0.86)
chr5	159436116	159439201	+	13.2506	20.4003	10.1494	10.9232	19.1869	16.8183	14.2873	TTC1		Protein folding(1.0)
chr11	43380463	43398641	+	15.2892	16.1761	20.939	18.0902	18.7331	19.6942	22.514	TTC17		Cytoskeleton(1.0)
chr17	15902527	15906728	+	12.6296	15.7766	23.1491	15.0893	15.3438	28.7072	15.1969	TTC19		Mitochondria(1.0)
chr21	38445562	38457057	+	10.8303	16.4166	11.7331	19.7757	13.724	19.1749	15.689	TTC3		Proteolysis(0.93)
chr20	36645975	36661867	-	22.0604	13.8652	16.5804	14.008	21.6827	15.5163	13.6914	TTI1		Signaling(0.89)
chr22	31365227	31371988	+	20.7926	18.9166	25.3145	25.6156	30.4123	26.9639	29.8378	TUG1		-
chr7	19741318	19748681	-	15.2201	13.0418	14.1324	16.0399	21.2173	13.3416	24.4494	TWISTNB		Transcription(1.0)
chr1	32645346	32652707	+	28.3709	24.3972	19.2201	36.5837	22.7572	24.3678	18.5336	TXLNA		Recepters(1.0)
chr9	113010978	113018980	-	14.3005	33.8041	25.2574	34.1629	20.3332	67.2027	28.6651	TXN		Vesicles(1.0)	Intracellular localization(1.0)	Signaling(1.0)
chr6	7904690	7910999	-	21.0595	11.6172	17.0884	16.244	13.9239	18.343	26.0723	TXNDC5		Vesicles(1.0)
chr2	99948980	99952771	-	14.2496	14.7477	25.2766	19.7361	16.2953	23.5211	14.894	TXNDC9		RNA processing(1.0)
chr1	145438424	145442438	+	28.763	25.4705	37.4918	36.2402	21.4732	13.4096	20.1373	TXNIP		Proteolysis(1.0)	Mitochondria(1.0)	Signaling(1.0)
chr18	54292655	54305927	-	11.209	18.4869	26.0303	16.0599	21.8553	11.8144	18.6781	TXNL1		Proteolysis(0.76)
chr18	77732785	77749311	-	30.1393	25.6666	38.449	22.1793	19.4521	16.7778	47.373	TXNL4A		Splicing(1.0)	Translation(1.0)
chr12	104688334	104705294	+	50.5139	43.1362	50.68	48.785	36.9559	45.8495	33.8816	TXNRD1		Vesicles(1.0)
chr18	657171	662585	+	20.3532	30.2413	10.5908	19.9921	17.3848	24.667	22.4711	TYMS		Translation(1.0)	Mitochondria(1.0)	Metabolism(1.0)
chr2	200816210	200824069	-	17.6542	20.1365	13.9412	23.9906	17.6956	19.8661	19.8071	TYW5		RNA processing(1.0)
chr12	125394903	125400176	-	17.2839	18.9072	22.6119	27.4559	23.1906	21.3352	29.7572	UBC		Mitochondria(1.0)	DNA repair(1.0)	Cell cycle(1.0)	Golgi/ER(1.0)	Vesicles(1.0)	Recepters(1.0)	Proteolysis(1.0)
chr5	138940854	138967223	+	27.3308	22.243	46.1541	27.8023	22.2932	24.5013	13.2326	UBE2D2		Vesicles(1.0)	Recepters(1.0)
chr4	103722895	103748740	-	42.1257	28.1155	50.9104	48.8118	26.8508	28.7122	56.7046	UBE2D3		Vesicles(1.0)	Proteolysis(1.0)
chr17	4210621	4233884	-	10.629	13.2511	18.0315	15.9386	14.6443	13.2264	12.0014	UBE2G1		Vesicles(1.0)	Proteolysis(1.0)
chr21	46202131	46223071	-	15.3725	20.6512	27.8426	20.9661	13.8741	34.8434	15.2867	UBE2G2		Proteolysis(1.0)	Signaling(1.0)
chr16	1359399	1369474	+	44.4406	45.0292	55.2786	55.4449	43.9817	36.5173	49.4562	UBE2I		DNA repair(1.0)
chr6	90050723	90060281	-	14.5915	13.3962	35.6793	24.7903	38.593	16.6893	14.2287	UBE2J1		Proteolysis(1.0)
chr1	1202529	1209273	-	32.758	15.5026	45.0173	22.6421	19.2517	20.1996	17.4894	UBE2J2		Proteolysis(1.0)
chr4	39720018	39740961	+	50.1727	35.8521	42.889	40.3492	46.264	32.3286	45.0888	UBE2K		Proteolysis(1.0)	Signaling(1.0)
chr22	21921627	21965069	+	32.9577	21.9352	24.6341	29.3218	41.4241	42.5919	44.979	UBE2L3		Proteolysis(1.0)
chr19	59066640	59070179	-	20.891	28.5835	38.6202	41.8312	24.486	24.2802	22.151	UBE2M		Apoptosis(0.93)
chr12	93806707	93835849	-	37.6741	45.3628	64.9201	35.9859	24.3115	50.4397	73.2426	UBE2N		DNA repair(1.0)	Vesicles(1.0)	Recepters(1.0)	Proteolysis(1.0)
chr17	74434554	74449246	-	11.2933	19.2919	17.8216	13.4354	12.4864	26.7369	15.281	UBE2O		Proteolysis(1.0)	Recepters(1.0)
chr1	154527936	154531217	-	26.2974	18.5182	33.443	20.9991	25.1753	13.3096	17.4413	UBE2Q1		Transmembrane transport(0.89)
chr15	76139752	76145834	+	31.5417	21.3395	32.6915	42.2994	26.7404	25.7695	40.0412	UBE2Q2		Proteolysis(0.93)
chr9	33817151	33849044	+	19.3336	26.0719	23.5339	31.0596	31.4533	21.2522	24.8314	UBE2R2		Proteolysis(1.0)
chr19	55915294	55919117	-	21.4424	21.664	27.381	30.1215	34.2012	42.0023	19.8651	UBE2S		Proteolysis(1.0)
chr1	202305368	202310549	-	27.2429	10.8192	14.899	15.8681	31.8463	20.9504	20.9893	UBE2T		Proteolysis(1.0)
chr20	48711984	48730605	-	30.639	22.562	41.0955	24.755	28.2373	28.0655	36.1758	UBE2V1		Vesicles(1.0)	Recepters(1.0)	Proteolysis(1.0)
chr8	74775750	74791186	-	49.8223	85.7919	84.9316	44.4593	91.4972	41.212	46.8186	UBE2W		Proteolysis(1.0)
chr15	25675499	25684198	-	67.9017	46.2201	63.0912	75.0053	35.2539	53.4365	58.7858	UBE3A		Recepters(1.0)	Signaling(1.0)	Endo-/Exocytosis(1.0)
chr7	156931605	156959593	+	33.9476	33.2948	36.5951	51.1216	39.5035	42.6507	38.7172	UBE3C		Proteolysis(0.84)
chr11	118230354	118235255	+	16.1046	11.5354	12.3673	16.662	24.4981	10.4035	10.1047	UBE4A		Proteolysis(1.0)
chr19	9935535	9942181	+	18.635	28.1155	24.5044	26.6672	14.0982	17.8176	12.6468	UBL5		Splicing(0.77)
chr20	3125179	3140782	-	15.752	15.0906	25.5728	19.1925	17.2391	19.1211	21.5085	UBOX5		Proteolysis(1.0)
chr3	33462771	33481895	-	15.689	31.5277	52.8643	39.7999	25.7997	21.3352	20.8829	UBP1		Transcription(0.93)
chr9	86297220	86322926	-	16.3085	33.7789	32.793	35.6119	11.1181	29.4412	37.6441	UBQLN1		Recepters(1.0)	Transmembrane transport(1.0)	Autophagy(1.0)
chr6	42531697	42540165	+	11.2476	16.6475	20.4212	15.3306	16.2105	17.3594	13.3768	UBR2		Proteolysis(1.0)	Cell cycle(1.0)	Signaling(1.0)
chr1	19525917	19542937	-	19.219	14.7871	19.7783	27.3978	18.8249	19.9024	24.433	UBR4		Vesicles(1.0)
chr8	103409091	103426333	-	50.2841	51.5533	63.1614	49.0823	64.0221	75.4889	35.9975	UBR5	X	Proteolysis(1.0)	Intracellular localization(1.0)	Recepters(1.0)
chr17	42292202	42300179	-	21.0169	18.0712	28.6725	22.5409	22.5343	56.2245	13.3708	UBTF		Transcription(1.0)
chr2	136499409	136505916	+	12.3116	18.4765	12.9465	10.9212	17.7388	16.3667	17.3284	UBXN4		Proteolysis(0.93)
chr1	193019426	193028549	-	30.267	27.9152	29.2924	40.0048	28.9191	33.2403	34.0807	UCHL5		Transcription(1.0)	Proteolysis(1.0)
chr1	165795789	165861153	+	30.5042	26.788	25.8658	42.8234	22.0136	44.0313	48.7494	UCK2		Metabolism(1.0)
chr20	62580138	62587824	-	12.6391	19.9197	25.8773	24.8731	23.7528	15.3902	15.8861	UCKL1		Metabolism(1.0)
chr7	100485470	100487359	-	17.7547	19.942	18.0895	14.7	10.8365	19.2831	17.7784	UFSP1		Proteolysis(1.0)
chr2	128848760	128852316	+	16.4417	15.0057	17.8318	18.4844	11.65	11.0863	12.9887	UGGT1		Golgi/ER(1.0)	Vesicles(1.0)	Protein folding(1.0)	Metabolism(1.0)
chr2	64068151	64074739	+	26.3757	13.3082	31.902	17.8596	16.6528	17.5056	11.4857	UGP2		Vesicles(1.0)	Metabolism(1.0)
chr1	162467003	162471555	+	20.2415	17.3107	30.382	28.5529	15.7094	18.5271	28.9169	UHMK1		Golgi/ER(1.0)	Splicing(1.0)	Translation(1.0)
chr19	4909311	4929936	+	21.5774	26.9117	30.382	20.9134	21.7922	17.3139	15.2705	UHRF1		Metabolism(1.0)
chr12	100522942	100535092	-	23.9064	17.3315	20.7392	11.2459	22.3971	15.7225	13.656	UHRF1BP1L		Golgi/ER(1.0)
chr9	6413173	6456426	+	35.3263	40.9926	29.4662	69.5425	28.3977	47.0544	35.6051	UHRF2		Metabolism(1.0)
chr5	176421923	176434003	-	54.5269	66.5452	74.7356	80.8597	49.7709	69.7869	52.0922	UIMC1		Proteolysis(1.0)
chr3	124449258	124453672	+	30.5652	18.5579	18.5984	36.1817	31.8768	23.4703	26.0692	UMPS		Metabolism(1.0)
chr17	73781218	73787664	+	16.0967	15.1981	10.1475	15.0238	14.2441	10.7421	19.9024	UNK		Translation(1.0)
chr19	18942654	18959531	+	24.0352	35.776	47.5666	54.1278	16.9337	33.2757	32.5206	UPF1		RNA processing(1.0)	Transcription(1.0)	Splicing(1.0)
chr10	12059205	12084874	-	26.0743	30.5821	22.2265	36.8614	15.5306	17.6059	20.0023	UPF2		Translation(1.0)
chr22	30163336	30165842	+	17.5316	17.7167	17.7403	22.0545	17.2391	15.7225	13.8349	UQCR10		Mitochondria(1.0)	Transmembrane transport(1.0)
chr19	1598613	1605479	-	25.082	26.2351	24.0229	28.7394	28.2699	19.4416	15.2062	UQCR11		Mitochondria(1.0)	Transmembrane transport(1.0)
chr3	48644745	48647161	-	17.6314	15.456	20.9232	12.7781	11.1181	14.768	10.2579	UQCRC1		Proteolysis(1.0)	Mitochondria(1.0)	Transmembrane transport(1.0)
chr16	21964585	21968773	+	29.3965	24.2074	33.9308	33.7696	29.0953	30.778	19.1011	UQCRC2		Mitochondria(1.0)
chr19	29701849	29704351	-	38.3249	20.1678	55.2832	49.9641	13.9973	45.5931	16.7639	UQCRFS1		Mitochondria(1.0)	Transmembrane transport(1.0)
chr1	46769323	46776571	+	28.0572	24.4864	38.4319	35.8073	32.2582	33.6776	21.7686	UQCRH		Mitochondria(1.0)	Transmembrane transport(1.0)
chr1	62902548	62910192	+	23.4289	30.1933	45.3468	41.7986	14.1969	20.8711	27.3888	USP1		DNA repair(0.89)	Proteolysis(0.89)
chr16	84732777	84778341	+	32.3585	33.3191	55.0595	58.2914	22.8071	50.1297	48.6159	USP10		Signaling(0.93)
chr13	27722855	27746393	-	12.9541	27.0946	38.7734	25.3032	17.6272	38.194	16.027	USP12		Proteolysis(0.72)
chr18	158504	164579	+	12.7355	11.359	27.2715	28.5411	18.8711	27.103	37.6903	USP14		Vesicles(1.0)	Proteolysis(1.0)
chr12	62653811	62688306	+	22.5416	24.6938	41.0568	36.5057	14.2017	38.5802	33.4352	USP15		Proteolysis(1.0)
chr21	30397102	30402501	+	25.8064	14.6355	12.3673	19.3262	26.4945	10.4817	18.8403	USP16		Proteolysis(1.0)
chr17	20914335	20946372	-	12.9714	28.1155	81.026	46.3996	34.9685	75.4779	30.3261	USP22		Transcription(1.0)
chr1	55667353	55682707	-	12.2273	21.95	35.6469	33.5737	11.5054	22.8655	18.7276	USP24		Proteolysis(0.72)
chr15	63796784	63828877	+	24.029	19.452	42.4928	18.0908	15.0526	21.4807	12.0027	USP3		Transcription(0.93)
chr16	23130646	23160773	-	23.0916	29.9653	10.0741	26.4063	12.1009	12.6364	15.4303	USP31		Proteolysis(0.72)
chr1	78212525	78225571	-	12.9541	15.456	21.6	16.2724	27.6113	25.5672	13.4249	USP33		Golgi/ER(1.0)	Transcription(1.0)	Proteolysis(1.0)
chr17	76833316	76836939	-	17.024	26.1671	24.1004	12.402	13.2625	18.1278	16.031	USP36		Transcription(1.0)
chr4	144106150	144113475	+	13.341	10.2009	29.0693	22.111	15.2642	16.3342	20.9187	USP38		Proteolysis(0.72)
chr3	49373712	49378127	-	24.8649	11.6172	28.6545	17.4347	17.4482	12.1839	12.1417	USP4		Splicing(1.0)
chr7	6144557	6150698	+	14.0939	18.4944	43.2958	34.3846	12.3086	27.925	15.7397	USP42		Proteolysis(0.72)
chr11	11863416	11896571	+	19.7266	17.2115	20.9293	31.5929	26.2735	22.9753	13.5784	USP47		DNA repair(1.0)
chr1	22095086	22109714	-	47.5942	43.1378	50.4999	58.1361	34.2725	41.4117	45.0606	USP48		Mitochondria(0.8)
chr16	9017165	9058212	-	39.7724	35.8049	59.5324	47.06	27.6215	48.4212	48.2925	USP7		Transcription(1.0)	Proteolysis(1.0)	Metabolism(1.0)
chr15	50716563	50726056	+	21.1105	16.4625	15.4714	27.9152	26.7043	13.1292	19.8846	USP8	X	Proteolysis(1.0)	Signaling(1.0)
chr13	31192041	31199702	+	16.3365	22.8336	28.5176	15.1101	18.8488	20.9634	29.1446	USPL1		Proteolysis(1.0)
chr1	38478350	38483887	+	23.7907	20.4078	31.3882	18.4929	18.9381	21.8536	15.8832	UTP11L		-
chr4	71554184	71559258	+	22.2203	11.7978	32.285	20.6098	29.2315	33.6917	23.4338	UTP3		Splicing(1.0)	Translation(1.0)
chr17	30224651	30228769	-	12.6296	12.6739	22.1707	24.2573	18.8873	11.5378	21.7168	UTP6		Splicing(1.0)	Translation(1.0)	Ribosomes(1.0)
chr11	75526246	75539697	+	22.8846	19.3234	13.0045	18.0491	11.9243	12.1839	10.5888	UVRAG		Golgi/ER(1.0)	Intracellular localization(1.0)	Signaling(1.0)
chr2	85804119	85811950	+	25.5964	23.1839	26.3202	18.7431	19.0072	21.7117	11.7475	VAMP8		Vesicles(1.0)	Autophagy(1.0)	Recepters(1.0)	Transmembrane transport(1.0)	Lysosome(1.0)
chr18	9913949	9941042	+	28.9594	34.621	52.3232	81.1477	20.7186	51.73	74.1894	VAPA		Cytoskeleton(1.0)	DNA replication(1.0)	Vesicles(1.0)	Lysosome(1.0)
chr20	56964254	56988268	+	17.5783	17.813	42.9522	23.724	21.8772	25.6629	31.5932	VAPB		Golgi/ER(1.0)	Vesicles(1.0)	Protein folding(1.0)
chr19	46010036	46022271	+	40.7876	42.2662	35.1303	23.9737	31.2184	24.438	17.5377	VASP		Cytoskeleton(1.0)	Vesicles(1.0)	Signaling(1.0)
chr19	6772503	6779978	+	15.8895	26.3082	54.0992	16.311	21.228	23.9596	13.8227	VAV1	X	Recepters(1.0)	Metabolism(1.0)	Signaling(1.0)
chr9	35066232	35072565	-	27.192	29.6662	38.2301	38.5606	34.2012	32.243	35.3464	VCP		Mitochondria(1.0)	Intracellular localization(1.0)	Protein folding(1.0)	DNA repair(1.0)	Golgi/ER(1.0)	Proteolysis(1.0)	Vesicles(1.0)	Metabolism(1.0)
chr8	67551257	67579414	-	20.5966	33.0411	22.235	29.3137	17.0189	15.8461	12.1626	VCPIP1		Golgi/ER(1.0)	Proteolysis(1.0)
chr5	133325340	133342181	-	32.7911	41.9808	38.3704	49.8471	37.1402	27.388	38.6992	VDAC1		Vesicles(1.0)	Mitochondria(1.0)
chr10	76970360	76979507	+	31.8483	23.7139	31.3288	33.0524	23.055	16.1412	13.2222	VDAC2		Vesicles(1.0)	Mitochondria(1.0)
chr6	43737907	43746397	+	13.6319	50.3435	57.0799	15.575	15.4164	68.4563	24.5393	VEGFA		Transcription(1.0)	Intracellular localization(1.0)	Endo-/Exocytosis(1.0)	Cell cycle(1.0)	Signaling(1.0)	Vesicles(1.0)	Recepters(1.0)
chr17	56060619	56066174	-	16.3488	15.0535	18.7095	15.1355	11.2634	19.097	11.8281	VEZF1		Transcription(0.81)
chr3	11648406	11685278	-	22.9576	28.2177	14.0777	32.1222	18.5651	30.0583	31.4167	VGLL4		Transcription(0.39)
chr3	10183431	10191353	+	17.106	18.5203	22.9897	12.9842	13.5041	21.4821	10.2146	VHL	X	Transcription(1.0)	Proteolysis(1.0)
chr17	57915286	57918845	+	28.3127	33.57	33.0962	22.0946	31.4168	22.0503	43.8069	VMP1		Golgi/ER(1.0)	Autophagy(1.0)
chr3	51528777	51533869	-	22.3365	15.8093	18.4064	13.7449	22.083	13.3318	17.573	VPRBP		-
chr14	97263672	97300575	+	13.3563	22.8737	42.7675	23.3255	15.913	17.1345	28.2656	VRK1		Golgi/ER(1.0)	Cell cycle(1.0)	Signaling(1.0)
chr10	28818548	28892684	+	30.1322	35.0111	44.9266	46.8061	21.6827	49.4687	17.1448	WAC		Transcription(1.0)
chr10	88251122	88283801	-	24.3191	36.0364	45.2131	49.5786	29.3332	30.2683	32.8133	WAPAL		-
chr7	123360333	123388868	-	13.4442	10.2837	15.6836	21.3148	16.5476	15.9311	20.2093	WASL		Vesicles(1.0)	Intracellular localization(1.0)	Recepters(1.0)	Cytoskeleton(1.0)	Endo-/Exocytosis(1.0)
chr7	73097899	73101622	+	12.2636	15.4336	17.9456	20.1532	11.9347	23.7957	25.3519	WBSCR22		Splicing(1.0)
chr10	49892975	49906733	+	26.4274	16.6876	20.3675	13.2783	19.6123	11.1158	13.103	WDFY4		-
chr2	203769205	203776493	-	18.5662	20.6399	18.4939	31.9339	23.6893	23.0473	31.484	WDR12		Splicing(1.0)	Translation(1.0)	Ribosomes(1.0)
chr14	102606257	102611543	+	11.9682	14.8085	11.0315	11.1582	15.9364	13.5524	11.2957	WDR20		Proteolysis(0.72)
chr1	118467795	118476906	+	14.295	16.5547	11.9123	21.469	17.9438	15.2689	16.5278	WDR3		Translation(1.0)	Ribosomes(1.0)
chr2	128547535	128568843	-	29.6845	25.9097	28.5864	32.8655	29.2885	51.6598	44.6269	WDR33		DNA repair(0.84)	RNA processing(0.84)
chr5	110427984	110433110	+	14.9511	24.5158	36.5951	28.1147	15.4259	10.8138	37.1471	WDR36		Translation(1.0)	Ribosomes(1.0)
chr10	1095552	1110439	+	21.1615	25.3496	32.9347	16.3102	12.4864	27.9878	15.4303	WDR37		Translation(1.0)
chr2	29117411	29141350	+	47.1769	39.1255	54.543	64.6637	21.3685	67.6643	70.7386	WDR43		Translation(1.0)
chr17	80599724	80606320	-	14.0351	30.851	34.8889	41.4595	14.1187	23.4734	20.7613	WDR45L		-
chr9	137001151	137006166	+	22.742	26.7516	51.0801	41.166	11.2049	36.664	33.1811	WDR5		Transcription(1.0)	Cell cycle(1.0)
chr3	49044101	49048051	+	10.2282	20.3137	21.5858	11.9537	12.3942	16.7099	11.165	WDR6		Autophagy(0.86)
chr11	62604879	62607294	-	44.0681	16.1443	20.7011	30.5534	15.0668	27.8498	19.8406	WDR74		Translation(1.0)	Ribosomes(1.0)
chr2	190306194	190313654	+	14.9511	14.8951	15.9966	16.6853	20.6743	16.312	14.5168	WDR75		Translation(1.0)
chr1	111987882	111991883	-	12.0497	16.746	16.2369	16.5884	18.5429	17.1077	12.6997	WDR77		Golgi/ER(1.0)	Cell cycle(1.0)
chr11	9595167	9600433	+	19.1734	33.4996	41.7133	30.6137	11.3001	56.0491	30.4794	WEE1		Signaling(1.0)
chr4	1872820	1913473	+	24.8932	26.788	50.3863	30.9212	29.6382	33.0121	33.9999	WHSC1	X	-
chr8	38209459	38241260	-	16.7226	24.3787	37.3376	28.8994	24.2364	26.0784	22.2883	WHSC1L1	X	-
chr7	5229886	5236498	+	24.6618	15.2314	15.8555	14.6329	14.5466	10.5778	13.103	WIPI2		Transmembrane transport(1.0)
chr17	7584048	7591336	+	16.8714	26.6663	29.0619	29.6302	28.7242	23.0809	26.5129	WRAP53		DNA replication(1.0)	Cell cycle(1.0)	Protein folding(1.0)
chr6	2765731	2780139	+	17.2839	19.1318	28.8571	27.8023	13.7376	26.0006	24.9599	WRNIP1		DNA replication(0.84)
chr17	25621132	25635850	+	24.8048	24.551	41.6814	33.0092	26.4272	24.575	28.1951	WSB1		Proteolysis(0.7)
chr6	160142664	160168908	+	13.7331	31.1496	31.2557	27.2049	34.3916	56.541	37.4381	WTAP		Splicing(1.0)
[truncated: 125 more rows]

## Sheet: statistic
Category	Occurrence	%
Transcription	398	18.7471
Vesicles	353	16.6274
Metabolism	312	14.6962
Signaling	296	13.9425
Recepters	221	10.4098
Proteolysis	218	10.2685
Cell cycle	200	9.42063
Golgi/ER	197	9.27932
Mitochondria	194	9.13801
Translation	187	8.80829
Transmembrane transport	182	8.57277
Splicing	165	7.77202
Cytoskeleton	157	7.3952
Intracellular localization	117	5.51107
RNA processing	89	4.19218
Protein folding	84	3.95667
DNA replication	73	3.43853
Apoptosis	69	3.25012
DNA repair	55	2.59067
Ribosomes	42	1.97833
Lysosome	25	1.17758
Endo-/Exocytosis	23	1.08337
Autophagy	16	0.75365
Peroxisome	5	0.235516
Phagocytosis/phagosomes	2	0.0942063
Nuclear transport	0	0
Protein transport	0	0
Uncategorized	154	7.25389
